# Supplementary material for: A chimeric Mla-Pqi lipid transport system is required for Brucella abortus survival in macrophages
Source: EMBO J. 2025 Aug 13;44(18):5066–85. doi: 10.1038/s44318-025-00511-3 (PMC12436622; doi:10.1038/s44318-025-00511-3)
Supplement: Supplementary file 3 — Source data Fig. 1 [file 44318_2025_511_MOESM3_ESM.zip]

Archive with 4 entries (3 files):
- SD_figure1/
- SD_figure1/Brucella_abortus_544_1169205 _Chr1.1-MaGe.gbk
- SD_figure1/Brucella_abortus_544_1169205 _Chr2.1-MaGe.gbk
- SD_figure1/Tn-seq_Fig1-Numerical Data.xlsx
