# Supplementary material for: A chimeric Mla-Pqi lipid transport system is required for Brucella abortus survival in macrophages
Source: EMBO J. 2025 Aug 13;44(18):5066–85. doi: 10.1038/s44318-025-00511-3 (PMC12436622; doi:10.1038/s44318-025-00511-3)
Supplement: Supplementary file 3 — Source data Fig. 1 [file 44318_2025_511_MOESM3_ESM.zip › SD_figure1/Brucella_abortus_544_1169205 _Chr2.1-MaGe.gbk]

LOCUS       19180                1162150 bp    DNA              BCT 20-JAN-2021
DEFINITION  Brucella abortus 544, chromosome circular, complete sequence
ACCESSION   1169205 _Chr2.1
VERSION     1169205 _Chr2.1
KEYWORDS    .
SOURCE      Brucella abortus 544
  ORGANISM  Brucella abortus 544
            .
COMMENT     Annotations were generated from the MicroScope annotation platform.
            Additional results are available at
            http://www.genoscope.cns.fr/agc/microscope . This file is not
            suitable for direct databank submission. To contact us:
            mage@genoscope.cns.fr .
FEATURES             Location/Qualifiers
     source          1..1162150
                     /db_xref="taxon:1169205"
                     /db_xref="MaGe/Organism_id:14031"
                     /db_xref="MaGe/Species_code:BAB"
                     /db_xref="MaGe/Sequence_id:19180"
                     /mol_type="genomic DNA"
                     /organism="Brucella abortus"
                     /strain="544"
     gene            complement(3..48)
                     /locus_tag="BAB_v1_bmiscRNA14"
     misc_RNA        complement(3..48)
                     /db_xref="MaGe:80658887"
                     /inference="profile:Rfam:8.0"
                     /locus_tag="BAB_v1_bmiscRNA14"
                     /note="Predicted by Rfam, accession=RF00489,
                     e-value=9.8e-15."
                     /product="ctRNA_p42d"
     gene            90..157
                     /locus_tag="BAB_v1_bmiscRNA17"
     misc_RNA        90..157
                     /db_xref="MaGe:80658890"
                     /inference="profile:Rfam:8.0"
                     /locus_tag="BAB_v1_bmiscRNA17"
                     /note="Predicted by Rfam, accession=RF00490,
                     e-value=1.7e-08."
                     /product="S-element"
     gene            155..1348
                     /locus_tag="BAB_v1_b0001"
     CDS             155..1348
                     /db_xref="MaGe:80652399"
                     /inference="ab initio prediction:AMIGene:2.0"
                     /locus_tag="BAB_v1_b0001"
                     /note="Evidence 3 : Putative function from multiple
                     computational evidences"
                     /product="Putative replication protein C"
                     /transl_table=11
                     /translation="MEIQLASTPFGSRRMSFALLAAQKKARQIPQGAAADKWQLHRWLC
                     EAKTILGINDRSLAVLSALLSFYPEVTLTGEGNLVVFPSNKQLALRAHGMADATLRRHL
                     AALVEAGLIARQDSPNGKRYARRAKGGELQIAFGFSLAPLLARAPEFEAAAEEIKTAKA
                     QLREMREQLTLLRRDIAKLIEFALIEGLEGPWAHLNQRFRDIVEAIPRRADVQELAMLV
                     EQMREIRENVDKLLKTNKKAENLSGNESQNERQLNESKPDSHFDETALSHEDQRVFENS
                     QVQKEPSISLDMVLRACPEIETYASGSIRIWQDLIETAGKVRIFLGIDNKLYDMATKTL
                     GIHNAAITIAYILQRYDHIRSAGGYLRILSEKAASGAFSIKPLMMSAMCNRKQPARC"
     gene            1518..1814
                     /locus_tag="BAB_v1_b0002"
     CDS             1518..1814
                     /db_xref="MaGe:80652400"
                     /inference="ab initio prediction:AMIGene:2.0"
                     /locus_tag="BAB_v1_b0002"
                     /note="Evidence 4 : Unknown function but conserved in
                     other organisms"
                     /product="conserved protein of unknown function"
                     /transl_table=11
                     /translation="MRKEYQPANRAMRRQIACAKSLFHFEPAACMQPALESAAAKTAAR
                     LWNVAGLQLKFLCSGRGEQAQEKQDATPDGEHPEYLIGQVVNHVCDPKIDESA"
     gene            2092..3033
                     /gene="rbsK"
                     /locus_tag="BAB_v1_b0003"
     CDS             2092..3033
                     /EC_number="2.7.1.15"
                     /db_xref="MaGe:80652401"
                     /gene="rbsK"
                     /inference="ab initio prediction:AMIGene:2.0"
                     /locus_tag="BAB_v1_b0003"
                     /product="Ribokinase"
                     /transl_table=11
                     /translation="MSHGEAPLKIFVFGSVNVDVSARMAALPRPGQTVNASGYGIGLGG
                     KGANQAVAVAKLGGAIRFVGAVGHDAFGELALKQMREFGLDTGSVRVIDDVDTGMAIIQ
                     VEETGQNTIAVCAGANARWSSADIDAYGADIAKARITLLQREVPHEANLAVAKAVRAAG
                     GTVLLDPAPVGDASQMADLIALSDIISPNETEAAEITGIEPTDLASAEAAGRKLLERGP
                     KIVILKLGSRGALLITADEVKHFTPFKVKVVDTVAAGDSFNGGFAVAFSQARPLHDCVR
                     YSSAAGAIAVTRVGAGAAAPTAREVEELIGRA"
     gene            complement(3110..4045)
                     /gene="rihA"
                     /locus_tag="BAB_v1_b0004"
     CDS             complement(3110..4045)
                     /EC_number="3.2.-.-"
                     /db_xref="MaGe:80652402"
                     /gene="rihA"
                     /inference="ab initio prediction:AMIGene:2.0"
                     /locus_tag="BAB_v1_b0004"
                     /product="Pyrimidine-specific ribonucleoside hydrolase
                     RihA"
                     /transl_table=11
                     /translation="MARKIIIDTDPGQDDAVAILLALASPELDILGITAVAGNGPLART
                     EVNARTVCEVAKKPDTKVFAGSIRPLVRPLVTAENVHGKTGLDGYDLPAPTMPLQAQHG
                     VDFIIETLMKEEPGTVTLCPIGPLTNIASALIRESKIAGRVKEIVLMGGGYFEGGNITP
                     SAEFNIYVDPHAASVVFSSGIKITMLPLDVTHKVLTTEKRIAAIRNIGSHVGEVVAAWL
                     EFFERYDEAKYGTDGAPLHDPNVIAYLIKPELYSGRACNVEIEINSELTIGETVVDWWE
                     VTDRPKNAFFIKDVDADGFFSLLTERLATL"
     gene            complement(4131..4910)
                     /locus_tag="BAB_v1_b0005"
     CDS             complement(4131..4910)
                     /db_xref="MaGe:80652403"
                     /inference="ab initio prediction:AMIGene:2.0"
                     /locus_tag="BAB_v1_b0005"
                     /product="Ribose ABC transport system, permease protein
                     RbsC (TC 3.A.1.2.1)"
                     /transl_table=11
                     /translation="MTTVLAQILDPHFIGTILRVATPLLLAALVVGALLGWLMSLSVNR
                     LGTDLIMTGIALNIAAAAATTLGLYLATGDKGMSGALKSGALPSLAVPFIGNIHVLTFA
                     ALLAVPAVSLLMMRTRFGLHLRATGVDPKSARAAGIQTGRVQMMALILSGLFGGAAGAY
                     LSLGYVTWFAQNMTAGRGFIAIAAEVMGQGTAWGTLVASLVLAAAESIAITLQSLGLPF
                     ELMQMIPYLVPVIVLTVHAARRQRRARRQITPETQET"
     gene            complement(4907..5986)
                     /locus_tag="BAB_v1_b0006"
     CDS             complement(4907..5986)
                     /db_xref="MaGe:80652404"
                     /inference="ab initio prediction:AMIGene:2.0"
                     /locus_tag="BAB_v1_b0006"
                     /product="Ribose ABC transport system, permease protein
                     RbsC (TC 3.A.1.2.1)"
                     /transl_table=11
                     /translation="MRRFIAYLIPFFLTVLVIGVIMAVLLVPLALMQDNPAAILKTFFL
                     GPFGSIRHMGNVVEAATPIMLTGLAITILFRSGLFNLGAESGFFLGALGAVAGAVLLPS
                     LGWFSLPVAILCGAVAGSFACTIPAALRLRFGASEMVTSLVLNYAFLFLGLFVLNYVIR
                     DPNAGGMMSLRIPADAKLDRLLAGTRLNSGSIIAVLACIAGGIWLYWTRSGLNIRIAGS
                     SPGFANHLGLPLKGIIMRAQIVGGLVAGMAGALEVLGLHARFAWLDLPGYGWTGLVVAI
                     LARENPFLLIPSALFLGFVQVGGDLLARNMNIPTEVVGLVTAAIMVGATASVIHNHPTV
                     LRLIRSLRNRDGEQAGVQA"
     gene            complement(6048..7619)
                     /locus_tag="BAB_v1_b0007"
     CDS             complement(6048..7619)
                     /db_xref="MaGe:80652405"
                     /inference="ab initio prediction:AMIGene:2.0"
                     /locus_tag="BAB_v1_b0007"
                     /product="ABC transporter"
                     /transl_table=11
                     /translation="MEKQAETSEGGDAIVAFRPIVAFRDVSKIYPNGTVALRDVSFSIR
                     AGSIHAICGENGAGKSTLMKILFGIENATAGEIVVDGKHIASWSPEDAAAQGIGMVHQH
                     FSLVPTLTVTENIILGHEPVKAGLIDRAGARKMVETLMQQYDLHADPDAITGTLSVAAQ
                     QKVEILKALARRTRLLILDEPTAVLSPPEIEELMRRLKSLRDDGITILFISHKLNEVRE
                     LAESVTVLRAGAVAGTEKLADVPDDAIMQMVMGHAVDIPKRAHQRGPGRTVLEMKDVTT
                     AAPDPADRIRSVSLTIGAGEIIGVAGVDGSGQRGLVSVLSGLAVAASGTISLNGVDMLR
                     ADTASWRKKGLAYLPADRFSQGGAPGLSLTENAIAGAGSVTADRQIFRGPFLRWSAIKA
                     RVSGMIRQYSVRAGAITERLDSLSGGNAQKLIAARELATNPKFLIADQPTRGIDVSAAA
                     FLHRRIDEVAQGGCAVLLVSADLDELLRLSDRIVVLFNGRIATILDNGPEITPAVLGPY
                     MLGTRA"
     gene            complement(7622..8728)
                     /locus_tag="BAB_v1_b0008"
     CDS             complement(7622..8728)
                     /db_xref="MaGe:80652406"
                     /inference="ab initio prediction:AMIGene:2.0"
                     /locus_tag="BAB_v1_b0008"
                     /product="Adenine nucleotide translocator"
                     /transl_table=11
                     /translation="MIKSTRRGIIHLAFALAASTAIGTFATSAAEAKDKIMLIVNGTLG
                     DKSFFDSAANGMKMIKDKYGDEVETRILEIGDDPTKWEPVLLDASEQDWDLIIAGTYQM
                     AETVGSVAQQYPDKKYILYDASVPYEEGGYDNVYSIQYKQNEGSYLGGLLAASLLKEGK
                     LGDGAKNLGFLGGMDIPVINDFLVGYIAGAQSVIPDAKIAVSYAGSFMDAAKGKELGLA
                     QYRSGVSLGFVVASQTGLGQLSAAKETGKYVLGVDSDQEAIFKDSDPAIAKQVVSSVLK
                     NIDVSLLQAYERYKAGNLPFGKAEALGLKEGAVGIVQDGNMATMATPDIKDAIKKASDE
                     ISEGKITVPTTFGMSTEDLNAIRNKVRP"
     gene            8990..9580
                     /locus_tag="BAB_v1_b0010"
     CDS             8990..9580
                     /db_xref="MaGe:80652408"
                     /inference="ab initio prediction:AMIGene:2.0"
                     /locus_tag="BAB_v1_b0010"
                     /note="Evidence 4 : Unknown function but conserved in
                     other organisms"
                     /product="conserved protein of unknown function"
                     /transl_table=11
                     /translation="MSVLGFLAASQVMVENGWAEDGWKAVEIVKPYAIAGTTPPELYES
                     IGARGPKIGERRVIAHTSYVLTWDREFDRSNGACTVVSATPRLRITYMLPNPSQTLAPP
                     VKERWDRFYDGIRRHELVHGDHAKAMTREIVRRTVGLSVPNDPKCRKIRKVLAKEITDM
                     VQVQRAQGRDFDHVEMGNGGNVQQLILTFLNGN"
     gene            complement(9552..10292)
                     /locus_tag="BAB_v1_b0011"
     CDS             complement(9552..10292)
                     /db_xref="MaGe:80652409"
                     /inference="ab initio prediction:AMIGene:2.0"
                     /locus_tag="BAB_v1_b0011"
                     /product="4'-phosphopantetheinyl transferase EntD"
                     /transl_table=11
                     /translation="MAEQPLAHETAWLAPGAHGVSVITPWADLAADCCFVMARYSASKP
                     LIDPSIPAPARAAPRRKAEFVAGQACAREALRLAGGPAVMPGRGDDHAPIWPPGMVGSI
                     SHSKGCAIAVAARQSRYLGLGIDIERLQTESSARKIAPQILGESELRQLPEAGRAFLVS
                     LAFSAKESLFKALYPAVQQFQSFHAAAFSFDGDRQQACLELAVDWSAQWRRGQRFPIRF
                     FCRDGFILTCTAIAAISCRSEMSG"
     gene            complement(10267..11043)
                     /gene="entA"
                     /locus_tag="BAB_v1_b0012"
     CDS             complement(10267..11043)
                     /EC_number="1.3.1.28"
                     /db_xref="MaGe:80652410"
                     /gene="entA"
                     /inference="ab initio prediction:AMIGene:2.0"
                     /locus_tag="BAB_v1_b0012"
                     /product="2,3-dihydro-2,3-dihydroxybenzoate dehydrogenase"
                     /transl_table=11
                     /translation="MVEAKSYPASWRFAGKRVIVTGAAQGIGRRVAEHFLAEGATVIGL
                     DRQAGEADAPFRLIRLDITDAAEVRAVSDGLKAEGKPLDILVNVAGVLKLGNSDRLSAE
                     DWKTCMDVNASGPFHLLSQWVPVFRDQRHGAIVNVASNAAHVPRLNMAAYCASKAALAS
                     FSHCVALELAPYGVRCNVVSPGSTRTAMLGAMLNDPSGEAQLVRGLPEQFKLGIPLGKI
                     AMPDDIANVILFLASDQAGHVTMQDIVVDGGATLGA"
     gene            complement(11043..11915)
                     /gene="entB"
                     /locus_tag="BAB_v1_b0013"
     CDS             complement(11043..11915)
                     /EC_number="3.3.2.1"
                     /EC_number="6.3.2.14"
                     /db_xref="MaGe:80652411"
                     /gene="entB"
                     /inference="ab initio prediction:AMIGene:2.0"
                     /locus_tag="BAB_v1_b0013"
                     /product="enterobactin synthase component B"
                     /transl_table=11
                     /translation="MAIPKIADYPMPQKAGFPANKTNWQPDPARAVLLIHDMQRYFLRF
                     YDANGPLMGDLIGNLVRLRNWAHENGVPVVYTAQPHEQPAGDRALLNDMWGPGLPAAAP
                     EQQLIVDKLTPGATDTVLAKWRYSAFQRSDLLQRMKDWNRDQLIIGGIYAHIGCMVTAI
                     DAFMNDIQPFMVGDAVADFSEEEHRLALKYVATRCGAVIDTASLIRKPATETTRDWLQK
                     RVLELIEDETELDPQENLILYGLDSLQVMKLSAELKERGVAVGFDDLARVPTLAAWWDL
                     IETKQKAAA"
     gene            complement(11967..13586)
                     /gene="entE"
                     /locus_tag="BAB_v1_b0014"
     CDS             complement(11967..13586)
                     /EC_number="2.7.7.-"
                     /EC_number="6.2.1.-"
                     /EC_number="6.3.2.14"
                     /db_xref="MaGe:80652412"
                     /gene="entE"
                     /inference="ab initio prediction:AMIGene:2.0"
                     /locus_tag="BAB_v1_b0014"
                     /product="2,3-dihydroxybenzoate-AMP ligase"
                     /transl_table=11
                     /translation="MTIEFTHWPPARERLYREKGYWIDKPLTRALEEQAAMRPDAPAIL
                     YGERRFTYAELDRLSSNLASRLAAAGIGKGDTALVQLPNIAEFYIVFFALMKAGIAPVN
                     ALFSHRKLELGAYASQIEPRLLIGSRQHELFMDDAFARDLGKNLSAPLLTLFAGEADPA
                     SSLDHWIATPADKAVPFSPTGAGEVAFFQLSGGSTGTPKLIPRTHNDYDYSVRASAEIC
                     ALTPQTRFLCALPTAHNYPMSSPGALGVFHAGGCVVMAPNPEPLNCFSIIERHGVNMVA
                     LVPPAVALWLQAAPDHLAALSSLKLVQVGGASFAEALARQVPQVLGCKLQQVFGMAEGL
                     VNYTRLDDPDEIVFTTQGRPISPDDEIRIVDEDGEPVAEGQPGMLATRGPYTFCGYYRS
                     PEHNAQVFDSEGFYYSGDVVQRTPEGYLRVVGRVKDQINRGGEKVAAEEIENLILLHPD
                     VTHAALVAMQDELLGEKSCAFIVSRNPDLKPPVLRRHLLALGVAEYKLPDRIRLIETMP
                     LTAVGKIDKKHLRKLSSPSSPG"
     gene            complement(13693..14868)
                     /gene="entC"
                     /locus_tag="BAB_v1_b0015"
     CDS             complement(13693..14868)
                     /EC_number="5.4.4.2"
                     /db_xref="MaGe:80652413"
                     /gene="entC"
                     /inference="ab initio prediction:AMIGene:2.0"
                     /locus_tag="BAB_v1_b0015"
                     /product="isochorismate synthase EntC"
                     /transl_table=11
                     /translation="MRTSALKYPTSDADHLIENNTYFSFSSGNLKLAASGMREVIATPA
                     IGGSNPDSTFQRAIAQAFERAARAGQRNPIVVGAIPFDPGEPSCLYVPEEMDWQEREPA
                     SGASAAAMPQLAGQRSVPDEAGFKHAVEHAIINFRLSDVRKAVLSVMRELTFADDIDVD
                     AMLANLRAQNHDGYQFRVPLPGGGALVGVSPELLIHKDKGKIVSNPLAGSAKRMADPEA
                     DRKNADRLAKSEKDHYEHRLVIEDIRARLQPICTELDIPERPSLIHTAALWHLSTRIEG
                     RLHDPDMTALQLACLIHPTPAVCGFPTERARRLIRFVEPFERGLFTGMVGWSDAEGNGE
                     WVVTIRCGTVKGNLVRLFAGAGIVEASSPDSEWAEVQTKLGTMLRACGLSA"
     gene            15009..16349
                     /locus_tag="BAB_v1_b0016"
     CDS             15009..16349
                     /db_xref="MaGe:80652414"
                     /inference="ab initio prediction:AMIGene:2.0"
                     /locus_tag="BAB_v1_b0016"
                     /product="Condensation domain"
                     /transl_table=11
                     /translation="MARIDFADGWMPLTLPQLDFWEEFSFHPDQPVSTVAHCVEIEGDV
                     DVEKLLRAISQTVREAEVLSIRFSDEKEQGRPVQLCDPAHMPDVDFVDLSAFPDPRAEA
                     GRRMETDLSAPLDLRRDRMSAHALYRIGARQYIWYIRAHHIIIDGYGLALIEQRCGQLY
                     SHFCGQGESGHPFHPFASFIHEEDAYRASPRWEADRKFWQDYLDGPVRLPILDRGAEDY
                     GEAGYHHDVAFRDDISIGLRAMAKATDIGWPDLLVLLSGLYLSRMLPMQGEDEGLTLWL
                     PFMSRWGSVGAHMPGLLVNILPFHLEFDSGETLFSALRRNMDMLKKHRLHGRYRIEQIS
                     ADRGLVSGSRFFFSPLINVLPFSTPQFAGCRVAREVLANGPGDGFNLTYRADVDGAGLT
                     LKIEAASNMMDAQTFARIAAGLPAFLKASLAPHLIERPVSDLRRRLP"
     gene            complement(16397..17185)
                     /locus_tag="BAB_v1_b0017"
     CDS             complement(16397..17185)
                     /EC_number="1.7.1.1"
                     /db_xref="MaGe:80652415"
                     /inference="ab initio prediction:AMIGene:2.0"
                     /locus_tag="BAB_v1_b0017"
                     /product="Eukaryotic molybdopterin
                     oxidoreductase:Twin-arginine translocation pathway signal"
                     /transl_table=11
                     /translation="MTGPRLSRRRFLTFTGMAGSAVLLSGCDAFDYLGSDDNAVRQVLE
                     KANDLSYTVQHKLEGPGALAREYGESEIRQGQKPNGETNPSTEEYDRLRENAFADYRLE
                     VHGLVEKPLSFSLNELHNMPARTQITRHDCVEGWSTIAKWTGVPLGHILALAKPKAGAH
                     YVVFHCFDEVDTPQGPDLFYGSIDLIDAQHPQTILAYGLNGSALPVANGAPLRVRVERQ
                     LGYKMSKYVKSIELVSSFAAIQGGRGGYWEDQGYDWYGGI"
     gene            complement(17182..17991)
                     /locus_tag="BAB_v1_b0018"
     CDS             complement(17182..17991)
                     /db_xref="MaGe:80652416"
                     /inference="ab initio prediction:AMIGene:2.0"
                     /locus_tag="BAB_v1_b0018"
                     /product="HupC/HyaC/HydC family protein"
                     /transl_table=11
                     /translation="MGQLIYRQRLLTRLTHWIWAASIFFLLLSGLQIFNAHPTLYLGNE
                     SGFEYENAVLSIYAVPGDNGPQGRLDILGKTFDTTGVLGVSGTMETPRRQAFPPALTIP
                     SYRDLATGRVVHFFFAWVLVATLLLWFTSSLFNGHLKDISPSFTDIRSLPRDFVEHLKF
                     RFQHGKSYNPLQKLSYFLVLFGLFPLIVATGLAMSPGADSILPLSEWLGGRQTARTLHF
                     VAMLLLVAFFIVHIAMVLAAGPFNELRSMISGWYRIDRTDEKTEKQS"
     gene            complement(18052..18321)
                     /locus_tag="BAB_v1_b0019"
     CDS             complement(18052..18321)
                     /db_xref="MaGe:80652417"
                     /inference="ab initio prediction:AMIGene:2.0"
                     /locus_tag="BAB_v1_b0019"
                     /note="Evidence 4 : Unknown function but conserved in
                     other organisms"
                     /product="conserved exported protein of unknown function"
                     /transl_table=11
                     /translation="MTIKHNIIAFSALALIAGFSLTPAAFAEDAMKTDHMKSDAMKSDN
                     MSKDAMGKEDAMKGDAMHKDSKKMKKHDAMKGDAMKGDAMKSGQ"
     gene            18518..19030
                     /gene="sigF"
                     /locus_tag="BAB_v1_b0020"
     CDS             18518..19030
                     /db_xref="MaGe:80652418"
                     /gene="sigF"
                     /inference="ab initio prediction:AMIGene:2.0"
                     /locus_tag="BAB_v1_b0020"
                     /product="ECF RNA polymerase sigma factor SigF"
                     /transl_table=11
                     /translation="MLLALDGNSAAYRTLLEELSRLLKAYFVRRLFGGRVSEAEDLVQE
                     TLLAIHTRRMTYDREMTFLPWVNAIARHKLVDHLRRQGRHDTDVLDEDIAIPGEAANVE
                     ARMDVDRMLGGVSERTAGLIRKVKIEGQSIDEAARAGDMSQSAVKVAIHRGLATLAQRF
                     GGKKDDR"
     gene            19020..19655
                     /gene="nrsf"
                     /locus_tag="BAB_v1_b0021"
     CDS             19020..19655
                     /db_xref="MaGe:80652419"
                     /gene="nrsf"
                     /inference="ab initio prediction:AMIGene:2.0"
                     /locus_tag="BAB_v1_b0021"
                     /note="Evidence 3 : Putative function from multiple
                     computational evidences"
                     /product="putative anti-sigma-F factor NrsF"
                     /transl_table=11
                     /translation="MTDDLINRLTGELKPVSRHAMQRLLLGHALLGMVAGVVIMLAFLG
                     ARHDLAAAMATPAFWSKLCYAALLLAVLLPALFALSRPLRQNLPWPALLLIFSCLGAAA
                     IYQWEEASPEVRPVLVWGYTALVCPWLIGLISLPTLASLLLAIRKLAPARPTLAGFAAG
                     LVSGGIGVLVYAFHCPESGLPFIALWYTLGIVGTGVLGALGGRFCLRW"
     gene            complement(19701..20441)
                     /locus_tag="BAB_v1_b0022"
     CDS             complement(19701..20441)
                     /db_xref="MaGe:80652420"
                     /inference="ab initio prediction:AMIGene:2.0"
                     /locus_tag="BAB_v1_b0022"
                     /product="Transcriptional regulator, GntR family"
                     /transl_table=11
                     /translation="MKEIATRAAGRATGHLPEEIARQIEKRILDGEFSVGSKLPSEREL
                     SVEYGVSRPVVREALSQLKLDGLVEARAGSGVFVIDESNQKAFRIQPLVVEEAQSLEQL
                     MELLVAIEVAATRIAAVNRTPEDLKQIKRALIGLEYAIISDKLRDEEDYAFHDAIVIAT
                     HNPHFIALCKHLEYGARHVIRQARTNTRSNLKDMLDAVQDEHKAIYEAIELGDPEQAGI
                     AAERHLRNATQRMKVYLSADNRTN"
     gene            20724..21974
                     /locus_tag="BAB_v1_b0023"
     CDS             20724..21974
                     /db_xref="MaGe:80652421"
                     /inference="ab initio prediction:AMIGene:2.0"
                     /locus_tag="BAB_v1_b0023"
                     /product="Leu/Ile/Val-binding protein homolog 4"
                     /transl_table=11
                     /translation="MSLKVFLQAGVACAALSLAGAAGASAEPLKIALVETLSGPQASTG
                     LLYRAAVLYQLGKINEAGGFNGEKIQILEYDNQGGPVGAADRVKAAIADGAQIIVQGSS
                     SAVAGQITEDVRKYNLRNKGKEVLYLNLGAEALELTGSKCHFYHFRFSPNAAIRFKTVA
                     QGMKDKGILGERAYSINQNYSWGVDVENTVVANAKEIGYEVVDKTLHEVNKIQDFSPYV
                     AKIQAANVDTVFTGNWSNDLLLLMKAASGAGLKAKFATSFLDQPGNIGNAGAIAEGHIV
                     STPFNPEANGEASMAFAEDYKKVTGHYPSYVEPAAVFGLQLFGEALKNVKPGEGKINTT
                     DIALAIENASVKTPMGDYSMRSDDHQAKFPMVVQEVSKKARIKADGTEYGFLPFKTFTG
                     DESIDPVQESCSMKRPG"
     gene            22064..23005
                     /locus_tag="BAB_v1_b0024"
     CDS             22064..23005
                     /db_xref="MaGe:80652422"
                     /inference="ab initio prediction:AMIGene:2.0"
                     /locus_tag="BAB_v1_b0024"
                     /product="High-affinity branched-chain amino acid
                     transport system permease protein LivH (TC 3.A.1.4.1)"
                     /transl_table=11
                     /translation="MDQILFAVLNGAIYGLLLFMVSAGLTLIFGMMGVLNFAHASFYMM
                     GAYFAYTLQPLTGFWLAILIAPVIVGIVGVLVERFILRRVHAFGHAHELLVTFGLSVVI
                     AEVIKIFYGNFAVEYRIPAALQFSAFDLGGVSYPFYRLFIGAVALVMFLLIYLLLTRTR
                     IGIVVRSAIYRPRMVEALGHNVPLVFMGVFGVGAFLAGLAGSVAGAFYTTNPNMALELG
                     VMVFVVVVVGGLGSLGGAMFASLLIGILSSVAVGVKVSIASLLDYVGLGDYAREIGGVL
                     TLEVSSIAATLPFFLMLIVLLVRPSGLFGAKE"
     gene            23009..24229
                     /locus_tag="BAB_v1_b0025"
     CDS             23009..24229
                     /db_xref="MaGe:80652423"
                     /inference="ab initio prediction:AMIGene:2.0"
                     /locus_tag="BAB_v1_b0025"
                     /product="Branched-chain amino acid transport system
                     permease protein livM (TC 3.A.1.4.1)"
                     /transl_table=11
                     /translation="MTIKQSVVALLVVALLVALPYLVSESMTNAAIQMLIAALFATAFS
                     LLCGQAGMLSFGHAAYFGLGSFAAVHVMNAFGGEGLLPTPLLPLAGAGVGLLSGLVAGW
                     FSTKRTGVYFAMITLALAELLHALAPHLKGTFGGEAGVSSFRMPAWGFDFGSTTEVYYL
                     ALAWVVGSILLLFLLTLTPFGRVTVGLRENTHRLRFLGYNVHVLGTLVFAISAMFAGIA
                     GALQAINIEAANYVVFEAGISTAVVLNSFIGGVGTFFGPAIGAAAMTFFGHVTSDVTRS
                     WLLYQGLIFVLVMMFLPRGLVGEAVERFRNPKGTGISLGHALGRLVALLVTAAGTIMIV
                     ELVQRFFSSDYKALASAGNWPPVTFLGREWLPFAVSTWLIPLALFAAGIALLTIVNRHR
                     AKAKGEA"
     gene            24226..24981
                     /locus_tag="BAB_v1_b0026"
     CDS             24226..24981
                     /db_xref="MaGe:80652424"
                     /inference="ab initio prediction:AMIGene:2.0"
                     /locus_tag="BAB_v1_b0026"
                     /product="Branched-chain amino acid transport ATP-binding
                     protein livG (TC 3.A.1.4.1)"
                     /transl_table=11
                     /translation="MMTKDILVLDQLNKSFGPAHIIRGVNLAVRDGERHAVIGPNGAGK
                     STLFHLISGNFTPSSGSIRFQGEEIGGLTPAAVNRKGLARSFQITNIFPGLTVFENIRL
                     AVMRRYKVQFTFWRPVSSMRKVTAEVESLLEQVRLTARAYTLASQLSYSEQRSLEIGMT
                     LASDPRLIILDEPMAGMSQEETDYTVGLIREITQNRTLMIVEHDMYVVFTLADRISVLV
                     YGEIIATGTPKEIRENARVREAYLGEEAH"
     gene            24981..25697
                     /locus_tag="BAB_v1_b0027"
     CDS             24981..25697
                     /db_xref="MaGe:80652425"
                     /inference="ab initio prediction:AMIGene:2.0"
                     /locus_tag="BAB_v1_b0027"
                     /product="Branched-chain amino acid transport ATP-binding
                     protein livF (TC 3.A.1.4.1)"
                     /transl_table=11
                     /translation="MAAENILDVRELHAHYGKSHILQGVTFDLKKGEAISLLGRNGSGR
                     STTMKAIMGLVPPTSGEVLLNGKNLAGERSFKICRAGIGFVPEERETFLNLTVDENLQM
                     GIQRGAEGATRWTVEQMFDYFPRLKERRNTRAGSLSGGEQQMLTMCRTLLGNPLVMLID
                     EPTEGLAPKIVSVVGEMIKDINRQGVSVVLVEQKLTIVLKVSSRVCVMGHGRIVFEGTP
                     DELTADEKLMEEWLAV"
     gene            25749..26231
                     /locus_tag="BAB_v1_b0028"
     CDS             25749..26231
                     /db_xref="MaGe:80652426"
                     /inference="ab initio prediction:AMIGene:2.0"
                     /locus_tag="BAB_v1_b0028"
                     /product="glyoxalase family protein"
                     /transl_table=11
                     /translation="MTQMTAPLEVGLAVRDLKRMRAFYEGALGLPFVSEIHVGGEKAKV
                     AAMSPDGYTVVRLQTAKGERIKLLQPDRLPQAGQAETGLILERAGASYLTFIVDDLKAL
                     VERLIEHGAQPLTGRDPIEVRPGTWLAFLHDPEGHIVEIVQYDDIAAYRPDLAEEK"
     gene            26235..26972
                     /locus_tag="BAB_v1_b0029"
     CDS             26235..26972
                     /EC_number="1.1.1.100"
                     /db_xref="MaGe:80652427"
                     /inference="ab initio prediction:AMIGene:2.0"
                     /locus_tag="BAB_v1_b0029"
                     /product="3-oxoacyl-(acyl-carrier protein) reductase"
                     /transl_table=11
                     /translation="MKFEFENRTLVLTGANGGIGRAIAELFHASGANLVLTDLDREGLD
                     AFAASLGSPERIATIKADASSADDAEKTVALAMERFGGIDFLVPSAGIYQAKPFAEMSD
                     ADWHRTISINLDGVFYLCKRALPALKEDSSIVTLASLAAYRGAYVNAHYGATKGAMVSM
                     TRALSRELAPKTRVNGVSPGIIETPMTSELLKTRMDETMTQTPLKRLGKPSEIASVIAF
                     LCSPAASFVTGETIQVNGGIYMA"
     gene            27221..27742
                     /locus_tag="BAB_v1_b0030"
     CDS             27221..27742
                     /db_xref="MaGe:80652428"
                     /inference="ab initio prediction:AMIGene:2.0"
                     /locus_tag="BAB_v1_b0030"
                     /note="Evidence 5 : Unknown function"
                     /product="protein of unknown function"
                     /transl_table=11
                     /translation="MSRFGGLDVLVNNAGVAGRAAFDQPEAVEVWDRVIGVNLEGAFNV
                     SHALVPALKAAKGNVVHLCSVAGFVSGGSTAGYVVSKGAIRSLTQVMARDLAPHGIRVN
                     AVAPGIMMSEMAVAQLNRPGGTDWFMNRVMMKRIGETSEVVDPVVFLASPMASYITGTI
                     LPVDGGFLAA"
     gene            27852..30041
                     /locus_tag="BAB_v1_b0031"
     CDS             27852..30041
                     /EC_number="1.2.4.4"
                     /db_xref="MaGe:80652429"
                     /inference="ab initio prediction:AMIGene:2.0"
                     /locus_tag="BAB_v1_b0031"
                     /product="Branched-chain alpha-keto acid dehydrogenase, E1
                     component, alpha subunit"
                     /transl_table=11
                     /translation="MPEYKDLVPHSFWREIVPTTEDRAAFDLALGGTMLSQMHLIRAFE
                     AKVLELAGQGLVHGPAHSAIGQEGGAVGSAVSMRPSDQINGSHRAHHQFLAKALGYVAQ
                     KGIDPKAAFDQDIRTLAQRTLAEILGLSQGFCRGRGGSMHLRWAESGNLGTNAIVGGGV
                     PMAAGAAWAHRRAGKGDVVYTYFGDGATNIGSVLETMNLAAAWKLPICFFIENNRYAVS
                     THVEEVTAEPRLSSRGLAFGIPSFKVDGMDPIAVWLASEEANAIMRAGNGPTIIEADVY
                     RYFHQNGPLPGSAFGYRSKDEEAEWRGRDPLDALAKTLLERQALGEDAIKALRERCVSL
                     MDEVAGQLIEMRDGKRRIIPSLWPEESFRDFGLRGDLSEFDGVRFEEQESFSGKLVEDA
                     RFIDTVADVMARRMETDERVVVLGEDVHRLKGGTNGATRGLSADYPDRVLGTPISENAF
                     TGIAGGMAADGRVLPVIEFMYPDFMWVAADQVFNQIGKARHMFGGDSDMPVVLRTKVAM
                     GTGYGSQHSMDPAGIFATAPGWRIVAPSTPFDYVGLMNSALLCRDPVLVLEHVDLYASK
                     GAAPAEDFDYFIPLGKAKVVRPGSRVTVLTYLAMVAKTQAVVEALGVDAEIIDLRSLDR
                     AGVDWETIEASVRKTGNVLIVEQGASGTSYGGWLADELQRRCFDWLDQPIARVHGAEAS
                     PSISKVLEAAAAARPQDIEAGLRAVMAAQGLPIEN"
     gene            30060..31325
                     /gene="pdhC"
                     /locus_tag="BAB_v1_b0032"
     CDS             30060..31325
                     /EC_number="2.3.1.12"
                     /db_xref="MaGe:80652430"
                     /gene="pdhC"
                     /inference="ab initio prediction:AMIGene:2.0"
                     /locus_tag="BAB_v1_b0032"
                     /product="Dihydrolipoyllysine-residue acetyltransferase
                     component of pyruvate dehydrogenase complex"
                     /transl_table=11
                     /translation="MPVEVVLPALSAGMEDAVIARWLKAEGDAVSKGDLIAEVETDKAT
                     MELEAEVDGRIGQLLVKDGARANVNQVIALLLKEGEDASAMAGFAVGSSPVAVAEAETP
                     VAASPVPAAPAVSAPASGEVRHKASPLARRLAAELGVSLDGRAGSGARGRIVRIDVERA
                     AASKPVPVAAAAAPVAAPAEASSKAIPVGIGEYEAVPHTSMRRTIARRLLEAKTTVPHF
                     YLNVDCEIDALLALRSQINEKREGSARISVNDFVIKASAAALRRVPDANVIWTDEALLK
                     LKDVDIAVAVATEGGLITPIIRSADQMSLGAISAQMKSLAARARENRLKPEEFQGGGFS
                     ISNLGMYGVKSFSAIINPPQSAILAVGAGERRPIERNGELAFATMMSVTLSVDHRAVDG
                     ALGAQLLAAFKAGIEDPMSLLV"
     gene            31577..32212
                     /locus_tag="BAB_v1_b0034"
     CDS             31577..32212
                     /EC_number="1.1.1.25"
                     /db_xref="MaGe:80652432"
                     /inference="ab initio prediction:AMIGene:2.0"
                     /locus_tag="BAB_v1_b0034"
                     /product="Shikimate 5-dehydrogenase I alpha"
                     /transl_table=11
                     /translation="MQRLPLRAFGNWGGFIVTVPHKTEMPAFCDRLTPRAQAAGAVNVI
                     RREADGSLTGELLDGVGFVRGLANAGHDVKGRSVYLAGAGGAASAIAFALAEAGVVRLT
                     VVNRSSEKAGQLVARLKEHFPAGMFVSQGTPAGHDIIVNGTSLGLKEGDALPVDPQYLR
                     PEMLVAEVIMSPEVTPLLQIAKDSGCSIHPGKAMLDGQLAEMFDFFTR"
     gene            33054..35807
                     /gene="mgtA"
                     /locus_tag="BAB_v1_b0035"
     CDS             33054..35807
                     /EC_number="7.2.2.-"
                     /db_xref="MaGe:80652433"
                     /gene="mgtA"
                     /inference="ab initio prediction:AMIGene:2.0"
                     /locus_tag="BAB_v1_b0035"
                     /product="Mg(2(+)) importing P-type ATPase"
                     /transl_table=11
                     /translation="MSLPLQMWQEIENECRRQNSEQQEFQKDERRLSMRAVREASNEIE
                     LTLANVGSRRDGLTEGDAITRLYRDGPNEVARERRIPALVQFALAFKNPFIMVLVVLGA
                     ISAFTDIWLPLETGEEADPTKVIIIAVMVLASALMRFIQEYRSGRAAEALKAMVRTTAT
                     VWRRVSAGTSSAPREIPMRELVVGDIVQLSAGDMIPADLRLIESRDLFISQAVLTGEAL
                     PVEKYDTLGAISEKSAMATASQDADMLDLPSICFMGTNVVSGTATAVVVATGQRTYFGS
                     LAKAIVGSRAQTSFDRGINSVSWLLIRFMLIMVPVVFLINGFTKGNWVEAMLFGLAVAV
                     GLTPEMLPMIVSSNLAKGAVAMARRKVVVKRLNAIQNFGAMDVLCTDKTGTLTQDKIIL
                     EHHIDVSGKADDKVLRLAWLNSYHQSGVKNLMDQAVVSFANRVPEEVMRTARLYRKVDE
                     LPFDFIRRRLSVVVEGVGGEHLLVCKGAVEEMLAICTTVRDGETVRALDAVTREKLIAT
                     ARAYNADGFRVLVVATREIPGAETSAQYRIADEAGLTVQGFLTFLDPPKETAGPAIAAL
                     AEHGVCVKVLTGDNEIVTRKICREVGLEAGIPILGSEIEKLDDEALRVVAEERTVFAKL
                     TPLQKSRVLQALQANGHTVGFLGDGINDAPALRDADVGISVDSGADIAKESADIILLEK
                     SLIVLEEGVVTGRETFGNILKYLNMCASSNFGNVFSVLVASAFIPFLPMLAIHLLIQNL
                     MYDISQLALPWDKMDKEFLAKPRKWDARNIGRFMIWIGPTSSIFDITTFALMWYVFSAN
                     SPQMQSLFQSGWFIEGLLSQTLVVHMLRTQKIPFFQSTAALPVMLMSALIIALGIYIPF
                     SPIGEMVGLVPLPWAYFPWLAATLVSYCLVAQGMKVIYVRRFGQWF"
     gene            35779..36243
                     /locus_tag="BAB_v1_b0036"
     CDS             35779..36243
                     /db_xref="MaGe:80652434"
                     /inference="ab initio prediction:AMIGene:2.0"
                     /locus_tag="BAB_v1_b0036"
                     /note="Evidence 4 : Unknown function but conserved in
                     other organisms"
                     /product="conserved protein of unknown function"
                     /transl_table=11
                     /translation="MCAVSGSGSDRGQRILGIGGVTSRRSPPHTQAHQRARKCSPLMRK
                     EGKCPIPLFVFVDTTQGANPPGGRRPGSPRRRGEPPLPGGSPQGLWQWMKGRMDRWICW
                     AYTVLGTNLASITYWLSRQGLIGRRATFRLLRWTSALQARPVRRLRKASW"
     gene            36374..36577
                     /locus_tag="BAB_v1_b0037"
     CDS             36374..36577
                     /db_xref="MaGe:80652435"
                     /inference="ab initio prediction:AMIGene:2.0"
                     /locus_tag="BAB_v1_b0037"
                     /note="Evidence 4 : Unknown function but conserved in
                     other organisms"
                     /product="conserved protein of unknown function"
                     /transl_table=11
                     /translation="MYHFRFSGGYKALPTAVPHRGTLVGSIAVATYLVLFALVVLFVVP
                     ASQANGPLDGDTQWQGAQAGGK"
     gene            36579..37295
                     /gene="mgtC"
                     /locus_tag="BAB_v1_b0038"
     CDS             36579..37295
                     /db_xref="MaGe:80652436"
                     /gene="mgtC"
                     /inference="ab initio prediction:AMIGene:2.0"
                     /locus_tag="BAB_v1_b0038"
                     /product="Protein MgtC"
                     /transl_table=11
                     /translation="MVWKPLAHTAACLAGAFLLGGLIGFERQFRHRLAGLRTNTLVAVG
                     AATFVVFSSLVSGDSSPTRVAAQIVSGIGFLGAGIIFKEGFNVRGLNTAATLWCSAAVG
                     VLCGAGLISHAAVATVFIIAVNALLRPLVQVLEFQAMRRGAFQPTYAIDIICHGDAEAQ
                     VRALLLRDIGDHLHIHELESSNIEGTNRVEVSATVRADQRQDRLLEQIVGHLSLEPRIT
                     SARWRIEDDSGGLSGL"
     gene            37370..38440
                     /locus_tag="BAB_v1_b0039"
     CDS             37370..38440
                     /db_xref="MaGe:80652437"
                     /inference="ab initio prediction:AMIGene:2.0"
                     /locus_tag="BAB_v1_b0039"
                     /product="Sensor histidine kinase"
                     /transl_table=11
                     /translation="MLKTIIRRNVTGSTPKILLLACLTAAIFIVDTVTDYAIAAAVFYT
                     VVILLSARLLTGKAVTGLASTCIALSVISFAFTSKGAFYEGLINTGISIIAIIATTYLG
                     LKLVSAEIDVRESRERLLRLARMTTLGQLTSSIAHEVSQPLVAIEISASAGRRWLAQSP
                     PNNERAAAAIERISADSHRAIEILDRVRRLSRGEKPHVAPFDINEVVRDIVELAHNEIT
                     RHDIALDLDLTPGLPMALADRVQIQQVIGNLVLNAIEAIQEKDPPVRSLKINTALTEGA
                     RLQVAVRDSGGGIAPADQERLFDAFWTTKKGGFGLGLTISRTIVESSGGTIALGSTTPH
                     GTTILFEVPTTQETEI"
     gene            38437..39075
                     /gene="nodW"
                     /locus_tag="BAB_v1_b0040"
     CDS             38437..39075
                     /db_xref="MaGe:80652438"
                     /gene="nodW"
                     /inference="ab initio prediction:AMIGene:2.0"
                     /locus_tag="BAB_v1_b0040"
                     /product="Nodulation protein W"
                     /transl_table=11
                     /translation="MNCAYERDPVVFIVDDDHSVRLGLVDLFASIGLKALCFASVNEFL
                     KHAREEVPACLILDVRMPGESGTEFHARMKGLDIRLPVIFITGHGDIAMGVKAIKDGAI
                     DFLAKPFRNQDLLDAVQQAIRTDRKRLREEHNQHRIIARYQTLNQGERAVFKLVVQGLM
                     NKQIAAELDVAEVTVKVRRSHLMHKMRAKSLADLVRMATELNAQPVKEL"
     gene            complement(39273..39347)
                     /locus_tag="BAB_v1_btRNA14"
     tRNA            complement(39273..39347)
                     /db_xref="MaGe:80653611"
                     /inference="profile:tRNAscan:1.23"
                     /locus_tag="BAB_v1_btRNA14"
                     /note="; Product type n : RNA"
                     /note="tRNA Val anticodon GAC, Cove score 86.72"
                     /product="Val tRNA"
     gene            complement(39461..39823)
                     /gene="cpdR"
                     /locus_tag="BAB_v1_b0041"
     CDS             complement(39461..39823)
                     /db_xref="MaGe:80652439"
                     /gene="cpdR"
                     /inference="ab initio prediction:AMIGene:2.0"
                     /locus_tag="BAB_v1_b0041"
                     /product="Response regulator receiver protein CpdR"
                     /transl_table=11
                     /translation="MKRILLAEDDNDMRRFLVKALEKAGYHVTHFDNGASAYERLQEEP
                     FSLLLTDIVMPEMDGIELARRATEIDPDLKIMFITGFAAVALNPDSDAPRDAKVLSKPF
                     HLRDLVNEIEKMLIAA"
     gene            40142..41032
                     /locus_tag="BAB_v1_b0042"
     CDS             40142..41032
                     /db_xref="MaGe:80652440"
                     /inference="ab initio prediction:AMIGene:2.0"
                     /locus_tag="BAB_v1_b0042"
                     /note="Evidence 3 : Putative function from multiple
                     computational evidences"
                     /product="putative hydrolase"
                     /transl_table=11
                     /translation="MSLERDFGSVPPFEVSAPAQQRIPFVFNSPHSGRHYPLSFVQASR
                     LDAISIRNSEDCYVDELFASVMRLGAPLLKANFPRAFLDVNREPYELDPRMFAEPLPPF
                     ANSHSARVAGGLGTVPRLVAEGQLIYPGRIPLAEALYRIEDLYKPYHAALDALLEATRQ
                     QFGYAVLIDCHSMPGGTSAGEIGSRPDFIVGDRFGRSCSERLTQAAIELLQDLGYTVAH
                     NKPYAGGFITEHYGRPAMACHALQIEVNRSLYVNEQNLHKLEGFEALCVALHHFVSDLT
                     SLPDDLFIAPPLAAE"
     gene            41194..41970
                     /locus_tag="BAB_v1_b0043"
     CDS             41194..41970
                     /db_xref="MaGe:80652441"
                     /inference="ab initio prediction:AMIGene:2.0"
                     /locus_tag="BAB_v1_b0043"
                     /product="Histidinol-phosphate phosphatase"
                     /transl_table=11
                     /translation="MLIDKAFFSEVAAAAAAQTLPRFRQLTEVDNKYSVGFDPVTEADR
                     AAERAIRAVIGRTFPDHGILGEEYGAENTDRSHVWIIDPVHGTRAFISGLPVWGTLVGL
                     TVDGDARAGMMSQPFTGELFYSDGDGAYLQRGDGAPRRLCVRKNAVLEDATLFTTTPAL
                     FKGDDRKAFDRLESAVRLSRYGVDCYAFAMLAGGFVDIVVEAGLQTYDIAALIPIIEQA
                     GGVVTRRDGGPAEQGGDIVAAATPALHQAALDLLHI"
     gene            complement(42021..43016)
                     /locus_tag="BAB_v1_b0044"
     CDS             complement(42021..43016)
                     /EC_number="3.1.1.5"
                     /db_xref="MaGe:80652442"
                     /inference="ab initio prediction:AMIGene:2.0"
                     /locus_tag="BAB_v1_b0044"
                     /product="Lysophospholipase L2"
                     /transl_table=11
                     /translation="MSELLFETDANPIPSRIRGGLFHAPDGKALRYALLKAESRPCRGT
                     VIVLQGRNEFIENYYETMSDLAGRGFTVATFDWRGQGGSHRLLRDRLRGYVRSFNDYAD
                     DLDHFLTGIVLPDCPPPFFILAHSAGALVALSSLERLSSRITRMVLCAPLMGLGGQKIS
                     DDNVRRITAALRWIGLGRIYAAGGRTLSAARAFADNPLTSDPLRFMRNVEITRTYTDLA
                     LGGPTVRWVWSALETAWRINQPDFYKSPIAPVLIIAAGADRVVSTAVIERFVARTRNIS
                     LAVIDGARHEMLQEADFYREQVLAAFDAFIPGSSPVESMPQSLEPDLSQI"
     gene            complement(43366..43764)
                     /locus_tag="BAB_v1_b0045"
     CDS             complement(43366..43764)
                     /db_xref="MaGe:80652443"
                     /inference="ab initio prediction:AMIGene:2.0"
                     /locus_tag="BAB_v1_b0045"
                     /note="Evidence 4 : Unknown function but conserved in
                     other organisms"
                     /product="conserved exported protein of unknown function"
                     /transl_table=11
                     /translation="MKKAALALAALATAATGIATPTLAADNGLRVQIQYYDDDGYRVPR
                     QGFDGPGRHDRRPNWGDGYIRREVMNPRRVARSLERRGYDVGDMRLERDTYFVRATRPS
                     GRRVVVMVDAYNGNIIGERRAGPRPSGY"
     gene            43998..44249
                     /locus_tag="BAB_v1_b0046"
     CDS             43998..44249
                     /db_xref="MaGe:80652444"
                     /inference="ab initio prediction:AMIGene:2.0"
                     /locus_tag="BAB_v1_b0046"
                     /note="Evidence 4 : Unknown function but conserved in
                     other organisms"
                     /product="conserved protein of unknown function"
                     /transl_table=11
                     /translation="MDQELLRKVTWCVRARSKSRHAGLQMALLIQAPGPGIEYRVLSIS
                     AGLEMKSRHSQMSSAVATEGPPAQEIRHQGSFAAHVRS"
     gene            44328..44798
                     /gene="ibpA"
                     /locus_tag="BAB_v1_b0047"
     CDS             44328..44798
                     /db_xref="MaGe:80652445"
                     /gene="ibpA"
                     /inference="ab initio prediction:AMIGene:2.0"
                     /locus_tag="BAB_v1_b0047"
                     /product="small heat shock protein IbpA"
                     /transl_table=11
                     /translation="MRHVDFSPLYRSTVGFDRLFTMLDSLASPEGNQSYPPYNIERTGE
                     NAYRITMAVAGFSENELEIEAHRNQLTVKGQKADETASDVGEVLYRGIASRAFERRFQL
                     ADFVEVSGASLKNGLLHIDLKREIPEQMKPRKIEVTKAGSGTAQPIEAKTAH"
     gene            complement(44936..45985)
                     /locus_tag="BAB_v1_b0048"
     CDS             complement(44936..45985)
                     /EC_number="4.1.2.48"
                     /db_xref="MaGe:80652446"
                     /inference="ab initio prediction:AMIGene:2.0"
                     /locus_tag="BAB_v1_b0048"
                     /product="L-threonine aldolase"
                     /transl_table=11
                     /translation="MHFASDNWAGAHPKIAESLSLHAAGFAAAYGASEIDKRVEQHFNE
                     LFEREVAVFFVGTGTAANSLALASVNRPGGVSLVHREAHVIEDGCGAPEYFTGGARLHP
                     IDGALGRIDPELLKRELKRFNPAFVHAGQPMAVSITQATEVGTLYQPEHIATISQICRD
                     AGLPLHMDGARFANALVSLDLTPAEMTWKLGVDIVSFGGTKNGCWCAEALVFMDPARAK
                     DLPFIRKRAAQLFSKTRFVAAQFDAYLRDDLWRDLARHSNALAARLANHIHASSQMRLA
                     WKPEANEVFAIMKQSVYDRLRDAGAVFYDWNPPHSEVGRIGEGEIFARFVTSFANTEEE
                     VDRFGDMIA"
     gene            46296..46469
                     /locus_tag="BAB_v1_b0049"
     CDS             46296..46469
                     /db_xref="MaGe:80652447"
                     /inference="ab initio prediction:AMIGene:2.0"
                     /locus_tag="BAB_v1_b0049"
                     /note="Evidence 5 : Unknown function"
                     /product="protein of unknown function"
                     /transl_table=11
                     /translation="MRPESDQTLFVKFQRQAPDWQAAGLTVTGAPTVTGRIPRAGCGAQ
                     SAVCQKPDENRR"
     gene            46628..51379
                     /gene="gltB"
                     /locus_tag="BAB_v1_b0050"
     CDS             46628..51379
                     /EC_number="1.4.1.13"
                     /EC_number="1.4.1.4"
                     /db_xref="MaGe:80652448"
                     /gene="gltB"
                     /inference="ab initio prediction:AMIGene:2.0"
                     /locus_tag="BAB_v1_b0050"
                     /product="glutamate synthase subunit GltB"
                     /transl_table=11
                     /translation="MTHLTPSVSNVVSHNVQNEAVKAATTASTRTTRKTKAAGVPPAQG
                     LYDPRNEHDACGVGFIAHMKGRKSHVVVENGLKMLENLTHRGAVGADPLMGDGAGILVQ
                     IPDRFFREEMARQGIDLPQPGHYGVGYIFMPRDPDLRAHAEEIVREVIAAEGQTFIGFR
                     EVPVDNSSLSKAPHIAATEPFHMQVFIGRSPMLETDDDFERRLFVLRKVISNRIYQEND
                     GDDKGFYVVSMSARTVVYKGMFLAYQVGAYYLDLKDPRFESAVALVHQRFSTNTFPSWR
                     LAHPYRMVAHNGEINTLRGNVNRMAARQASVDSELFGNDISKLWPISYEGQSDTACFDN
                     ALEFLHQGGYSLAHAMMMLIPEAWSGNKLMSDERRAFYEYHAALMEPWDGPAAVAFTDG
                     RQIGAMLDRNGLRPARYIVTEDDFVILASEAGVLPVDEKKIVRKWRLQPGRMLLIDMEE
                     GRIISDEEIKSQIAQKHPYKQWLANTQLILEDLNPVEPRALRKDVSLLDRQQAFGYTQE
                     DTKFLMAPMATTGQEAIGSMGTDTPISAMSDKSKLLYTYFKQNFAQVTNPPIDPIREEL
                     VMSLVSFIGPRPNIFDLVGTSRRKRLEVRQPILTNGDLEKIRSIGHTEDRFDTKTLDIT
                     YNTGEGATGMHGAIERLCDRAEAAVHGGYNIVILSDRQVGPDRIPIPALLATAAVHHHL
                     IRKGLRTSVGLVVESGEPREVHHFACLAGYGAEAINPYLAFDTLLDMHRRREFPPEVDE
                     HEVVKRYIKSIGKGILKVMSKMGISTYQSYCGAQIFDAVGVRTDFVDKFFFGTATTIEG
                     VGLDEIAEETVRRHTDAFGNDPVLLNALEVGGEYAYRMRGEAHMWSPDAVAKLQHAVRT
                     SNPDTFTEYTRMLDAKSSQAKTIRGLFNIRFAEERGLKPVSIDEVEPATDIVKRFSTGA
                     MSFGSISREAHTTLARAMNAIGGKSNTGEGGEEPDRFYPLPDGTANPERSAIKQVASGR
                     FGVTTEYLVNSDLIQIKVAQGAKPGEGGQLPGHKVDATIAKTRHSTPGVGLISPPPHHD
                     IYSIEDLAQLIYDLKNVNPAADISVKLVSEVGVGTVAAGVAKARADHITVSGYDGGTGA
                     SPLTSLKHAGSPWEIGLAETHQTLVLNGLRSRVALQVDGGLRTGRDVVIGALLGADEFG
                     FSTAPLIAAGCIMMRKCHLNTCPVGVATQDPVLRKRFKGTPEHVINFFFYLAEEVRALL
                     AQMGFTRLEQIIGETELLEKQAMIDHWKAKGLDFSRIFYKPEAEKHEIYWTERQHHPID
                     DILDRKLIELAAPALEERQPVKIDVEIKNVDRSAGAMLSGEVAKRFRHKGLPEDTISVT
                     LRGTAGQSFGAFLARGISFELIGDGNDYIGKGLSGGRIVVRPPEDTRIVAEDSIIVGNT
                     VLYGALEGECYFRGVAGERFAVRNSGAVTVVEGVGDHGCEYMTGGVVVVIGQTGRNFAA
                     GMSGGVAYVLDEEGDFAQRCNMAMVELEPVPEEDDILEKLHHHGGDLMHKGRVDVSANM
                     THHDEERLVQLIANHLHYTGSTRAKDILDNWESYRPKFVKVMPVEYRRALEEMERMQIG
                     VAAE"
     gene            51461..52915
                     /gene="gltD"
                     /locus_tag="BAB_v1_b0051"
     CDS             51461..52915
                     /EC_number="1.4.1.13"
                     /db_xref="MaGe:80652449"
                     /gene="gltD"
                     /inference="ab initio prediction:AMIGene:2.0"
                     /locus_tag="BAB_v1_b0051"
                     /product="Glutamate synthase [NADPH] small chain"
                     /transl_table=11
                     /translation="MGKVTGFLEIDRQVAKYQPASDRIRHFREFTIPMTDGEVQKQAAR
                     CMDCGIPYCHGPTGCPVHNQIPDWNDLVYNNNWDQAIRNLHLTNNFPEFTGRICPAPCE
                     EACTLNLEDMPVAIKTVEQALGDKAYELGYIVPQPAASKTGKLVAIIGSGPAGLAAAQQ
                     LARAGHMVDVYERESRPGGLLRYGIPDFKMEKHLIDRRVAQMEGEGVRFHCGVNIGVDK
                     PLRGLLDTYDAVLYCGGSETPRPAGIPGADLDGVHDAMPYLVQQNRRVGRENIESVAWD
                     SVPILAGGKHVVVVGGGDTASDCVGTAFRQGAVNVTQLDIRPQPPEKEDKLSVWPYWAT
                     KMRTSSSQAEGASREFQVATLEFIGEDGRLTHVKCCQVDEKRRPIAGTEFFIKADLAFI
                     AIGFAGPVEDSVVKEMDGKLEIATDRRGSKSVKANDRDYRTNVDKLYAAGDIRRGQSLV
                     VWAIREGRQAAHAIDADLMGSSVLPR"
     gene            complement(52960..54363)
                     /gene="cycA"
                     /locus_tag="BAB_v1_b0052"
     CDS             complement(52960..54363)
                     /db_xref="MaGe:80652450"
                     /gene="cycA"
                     /inference="ab initio prediction:AMIGene:2.0"
                     /locus_tag="BAB_v1_b0052"
                     /product="serine/alanine/glycine/cycloserine:H(+)symporter"
                     /transl_table=11
                     /translation="MNTISKPSVDLHREEEPHLARNLSNRHLQLIAIGGTIGTGLFMGS
                     GKAVSLAGPSILLIYAITGFMLFFVMRALGEILLSNLQYRSFADFAGDYLGPCAQFFTG
                     WTYWLCWIVTAVAEVVAVPGYVSFWFPHLAPWIPALGLITILLILNLPTVRNFGEIEFW
                     FALIKIITIIGLIITGIYMLMTGFVLPNGTQASIAHLWNHGGFFPNGSLGFIAGFQISV
                     FAFVGIELVGTAAAEAENPMRNLPKAINNIPIRIVLFYIGALFVIITVTPWNQVDPNSS
                     PFVAMFSLAGIGIAAHFINFVVLTSASSSSNSGIYSTSRMVYGLATVGLAPKAFSKLSN
                     RKVPVHALIFSCIFLLSSVVLLYAGQSMIQVFTLVTTISALLFIFIWSIILVSYLQYRR
                     KHPERHEKSTFKMPGGRASVVMVFIFFAFVLWALTQEPDTLAAMKVTPLWFVLLGIAYW
                     VMKLKQKQS"
     gene            complement(54581..55732)
                     /locus_tag="BAB_v1_b0053"
     CDS             complement(54581..55732)
                     /db_xref="MaGe:80652451"
                     /inference="ab initio prediction:AMIGene:2.0"
                     /locus_tag="BAB_v1_b0053"
                     /note="Evidence 4 : Unknown function but conserved in
                     other organisms"
                     /product="conserved exported protein of unknown function"
                     /transl_table=11
                     /translation="MREALTSGKFLKLAGMMLAAAALLLTSLAAATAQERPRTLFDLLF
                     GSRQAQPQRQYERPAPQRVKPKPKRPRASSPAAHAAAPSAAAPAVEIATKKPDAKKILV
                     VGDFIGNGLAEGLDAAFATDPDLTVATRVNGSSGFVRDDYFNWPDNIGKILDEEKPAAV
                     VVMIGANDRQAITANGNSLQPRSPEWNAEYQKRVAAFTKVISDRHYPLVWVGQPPFRPK
                     GMSQDMLALNEIYRNAAEKAGGKFADVWDGFVDEEGNFTQTGFDINGQTARLRANDGIN
                     ITSTGKRKLAFYAEKPLHAYLGVSREEGNSLPATHSLDPSKPVDRVAPVSLRDINKDDS
                     GILLGGTPAMQAKPLKTEQKKANPSPGRADDFSWPRNGKAPRK"
     gene            complement(55983..56501)
                     /locus_tag="BAB_v1_b0054"
     CDS             complement(55983..56501)
                     /db_xref="MaGe:80652452"
                     /inference="ab initio prediction:AMIGene:2.0"
                     /locus_tag="BAB_v1_b0054"
                     /note="Evidence 3 : Putative function from multiple
                     computational evidences"
                     /product="putative Type IV secretion system outer membrane
                     lipoprotein BAB2_0057"
                     /transl_table=11
                     /translation="MRTLVMVACAVSLAACSSPPKPPTVSGRHRIPINSPAAQEELRLQ
                     VFPQEPTAQATMWPARPPKQTVNVYFPQDVTVFRPTSAQINQLHTLLWPVPKHINVRGL
                     TDNNCPPPGDTQVARVRALAIYNWLINQGVPASRITISYAPVKDYASNAPLSPGRVLNR
                     RVDIEILRK"
     gene            complement(56647..57735)
                     /gene="virB"
                     /locus_tag="BAB_v1_b0055"
     CDS             complement(56647..57735)
                     /db_xref="MaGe:80652453"
                     /gene="virB"
                     /inference="ab initio prediction:AMIGene:2.0"
                     /locus_tag="BAB_v1_b0055"
                     /product="Type IV secretion system protein VirB11"
                     /transl_table=11
                     /translation="MMSNRSDFIVPDEAAVKRAASVNFHLEPLRPWLDDPQITEVCVNR
                     PGEVFCERASAWEYYAVPNLDYEHLISLGTATARFVDQDISDSRPVLSAILPMGERIQI
                     VRPPACEHGTISVTIRKPSFTRRTLEDYAQQGFFKHVRPMSKSLTPFEQELLALKEAGD
                     YMSFLRRAVQLERVIVVAGETGSGKTTLMKALMQEIPFDQRLITIEDVPELFLPDHPNH
                     VHLFYPSEAKEEENAPVTAATLLRSCLRMKPTRILLAELRGGETYDFINVAASGHGGSI
                     TSCHAGSCELTFERLALMVLQNRQGRQLPYEIIRRLLYLVVDVVVHVHNGVHDGTGRHI
                     SEVWYDPNTKRALSLQHSEKTQ"
     gene            complement(57716..58882)
                     /gene="virB"
                     /locus_tag="BAB_v1_b0056"
     CDS             complement(57716..58882)
                     /db_xref="MaGe:80652454"
                     /gene="virB"
                     /inference="ab initio prediction:AMIGene:2.0"
                     /locus_tag="BAB_v1_b0056"
                     /product="Type IV secretion system protein virB10"
                     /transl_table=11
                     /translation="MTQENIPVQPGTLDGERGLPTVNENGSGRTRKVLLFLFVVGFIVV
                     LLLLLVFHMRGNAENNHHSDKTMVQTSTVPMRTFKLPPPPPPAPPEPPAPPPAPAMPIA
                     EPAAAALSLPPLPDDTPAKDDVLDKSASALMVVTKSSGDTNAQTAGDTVVQTTNARIQA
                     LLDSQKNTKQDAGSLGTLLHGTQTDARMASLLRNRDFLLAKGSIINCALQTRLDSTVPG
                     MAACVVTRNMYSDNGKVLLIERGSTISGEYDANVKQGMARIYVLWTRVKTPNGVVIDLD
                     SPGADPLGGAGLPGYIDSHFWKRFGGALMLSTIETLGRYATQKVGGGGSNQINLNTGGG
                     ESTSNLASTALKDTINIPPTLYKNQGEEIGIYIARDLDFSSVYDVKPK"
     gene            complement(58879..59748)
                     /gene="virB"
                     /locus_tag="BAB_v1_b0057"
     CDS             complement(58879..59748)
                     /db_xref="MaGe:80652455"
                     /gene="virB"
                     /inference="ab initio prediction:AMIGene:2.0"
                     /locus_tag="BAB_v1_b0057"
                     /product="Type IV secretion system protein virB9"
                     /transl_table=11
                     /translation="MKRFLLACILITLASPSWATKIPSGSKYDSRIQYVDYNSGDVVLV
                     RALPGVGARIVFAPGENIEDVASGFTQGWEFKASHNILYLKARSMTLSHSNQSIDMAPE
                     PGKWDTNLMVTTDQRMYDFDLRLMPGRNNQRVAYRVQFRYPAAAAAAAVAAAQKRVVQA
                     RMNARPSPVNWNYTMQVGTNSASIAPTLAYDDGRFTYLRFPNNRDFPAAFLVAEDKSES
                     IVNSHIDPSAPDILVLHRVAKQMVLRLGNKVIGIYNESFNPDGVPARDGTTVPGVKRVI
                     KSPGENLQ"
     gene            complement(59745..60464)
                     /gene="virB"
                     /locus_tag="BAB_v1_b0058"
     CDS             complement(59745..60464)
                     /db_xref="MaGe:80652456"
                     /gene="virB"
                     /inference="ab initio prediction:AMIGene:2.0"
                     /locus_tag="BAB_v1_b0058"
                     /product="Type IV secretion system protein virB8"
                     /transl_table=11
                     /translation="MFGRKQSPQKSVKNGQGNAPSVYDEALNWEAAHVRLVEKSERRAW
                     KIAGAFGTITVLLGIGIAGMLPLKQHVPYLVRVNAQTGAPDILTSLDEKSVSYDTVMDK
                     YWLSQYVIARETYDWYTLQKDYETVGMLSSPSEGQSYASQFQGDKALDKQYGSNVRTSV
                     TIVSIVPNGKGIGTVRFAKTTKRTNETGDGETTHWIATIGYQYVNPSLMSESARLTNPL
                     GFNVTSYRVDPEMGVVQ"
     gene            complement(60467..60640)
                     /gene="virB"
                     /locus_tag="BAB_v1_b0059"
     CDS             complement(60467..60640)
                     /db_xref="MaGe:80652457"
                     /gene="virB"
                     /inference="ab initio prediction:AMIGene:2.0"
                     /locus_tag="BAB_v1_b0059"
                     /note="Evidence 3 : Putative function from multiple
                     computational evidences"
                     /product="putative Type IV secretion system lipoprotein
                     virB7"
                     /transl_table=11
                     /translation="MKKVILAFVATAFLAGCTTTGPAVVPVLDGKPRVPVNKSVPAKPP
                     LAQPNPVDTYED"
     gene            complement(60804..61847)
                     /gene="virB"
                     /locus_tag="BAB_v1_b0060"
     CDS             complement(60804..61847)
                     /db_xref="MaGe:80652458"
                     /gene="virB"
                     /inference="ab initio prediction:AMIGene:2.0"
                     /locus_tag="BAB_v1_b0060"
                     /product="Type IV secretion system protein VirB6"
                     /transl_table=11
                     /translation="MVNPVIFEFIGTSIHNQLNNYVTMVASNTMNMIATTAVLAGGLYY
                     TAMGILMSVGRIEGPFSQLVISCIKFMLIAAFALNISTYSEWVIDTVHNMESGFADAFA
                     GNHGTPSSTIYQTLDNSLGKGWNIAAMLFEKGDNRGLTQIVQGFSELLLSFLVAGSTLI
                     LAGPTGAMIVATNAVIAILLGIGPLFILALGWAPTRGFFDRWFGAIVTSILQVALLSAV
                     LSISSAIFSRMVAAINLASATQSTLFSCLSLTAVTIVMPYMMYKVYEYGGILGSSISAA
                     TISLGSLAVNTATSGGGAMTSIFSGSSGGGGSGSAKAGGESSYSAGGNAMWSPAYRQHV
                     LGQFNRD"
     gene            complement(62031..62747)
                     /gene="virB"
                     /locus_tag="BAB_v1_b0061"
     CDS             complement(62031..62747)
                     /db_xref="MaGe:80652459"
                     /gene="virB"
                     /inference="ab initio prediction:AMIGene:2.0"
                     /locus_tag="BAB_v1_b0061"
                     /product="Type IV secretion system protein virB5"
                     /transl_table=11
                     /translation="MKKIILSFAFALTVTSTAHAQLPVTDAGSIAQNLANHLEQMVKFA
                     QQIEQLKQQFEQQKMQFDALTGNRGLGDILRDPTLRSYLPHNWRDLYEAVMSGGYLAAA
                     GETANLLRKSQVYDPCASISDKDQRIACEAKVVKPVQDKVMTSKAYDATDKRLQEIESL
                     MQEINKTGDPKAIAELQGRIESENAMIQNEDTRLHLYQQMAEAQDKLLDERQHELDAKD
                     NARRGYPQPKALEAAY"
     gene            complement(62752..65247)
                     /gene="virB"
                     /locus_tag="BAB_v1_b0062"
     CDS             complement(62752..65247)
                     /db_xref="MaGe:80652460"
                     /gene="virB"
                     /inference="ab initio prediction:AMIGene:2.0"
                     /locus_tag="BAB_v1_b0062"
                     /product="Type IV secretion system protein virB4"
                     /transl_table=11
                     /translation="MGAQSKYAQQLNNERSLAPFIPFRSQVGPTTVITRDGDFVRTWRI
                     AGLAFETQDKEKLLIRKDQLNTLFRAIASNNVALWSHNVRRRTWDHLKSFFSNPFCDAL
                     DKKYYGSFSGYRMMSNELYLTVIYRPVPAKISRLFNVAVHRSHAEILQEQQLAIRKLDE
                     IGNQIETSLRRYGGDDGRGIEVLSTYEDKHGALCSQQLEFYNFLLSGEWQKVRVPSCPL
                     DEYLGTGWVYAGTETIEIRTANATRYARGIDFKDYANHTEPGILNGLMYSDYEYVITQS
                     FSFMTKRDGKEFLTRQKQRLQNTEDGSASQIMEMDIAIDQLGRGDFVMGEYHYSLLVFA
                     EDMETVRHNTSHAMNILQDNGFLATVIATATDAAFYAQLPCNWRYRPRVAGLTSLNFAG
                     LSCFHNFRAGKRDGNPWGQALTLLKTPSGQPAYLNFHYSKGDEDNFDKKLLGNTRIIGQ
                     SGAGKTVLMNFCLAQAQKYLHNAPMGMCNVFFDKDQGAKGTILAIGGKYLAIRNGEPTG
                     FNPFQMEPTAGNILFLEKLVQVLVSRDGQHVTTTDESRISHAIRTVMRMRPELRRLSTV
                     LQNVTEGSDRQDRENSVAKRLAKWCFDDGTGKRGTFWWVLDCPQDQIDFNTHSNYGFDG
                     TDFLDNADVRTPISMYLLHRMELAIDGRRFIYWMDEAWKWVDDEAFSEFANNKQLTIRK
                     QNGLGVFATQMPSSLLNSKVASALVQQVATEIYLPNPKADYHEYTDGFKVTNEEFDIIR
                     SMSEESRMFLVKQGHHSMICRLELNGFDDELAILSGSSDNNELLDQVIAEVGDDPSVWL
                     PVFQERRKARIASSKSTGR"
     gene            complement(65247..65597)
                     /gene="virB"
                     /locus_tag="BAB_v1_b0063"
     CDS             complement(65247..65597)
                     /db_xref="MaGe:80652461"
                     /gene="virB"
                     /inference="ab initio prediction:AMIGene:2.0"
                     /locus_tag="BAB_v1_b0063"
                     /product="Type IV secretion system protein virB3"
                     /transl_table=11
                     /translation="MTTAPQESNARSAGYRGDPIFKGCTRPAMLFGVPVIPLVIVGGSI
                     VLLSVWISMFILPLIVPIVLVMRQITQTDDQMFRLLGLKAQFRLIHFNRTGRFWRASAY
                     SPIAFTKRKRES"
     gene            complement(65611..65928)
                     /gene="virB"
                     /locus_tag="BAB_v1_b0064"
     CDS             complement(65611..65928)
                     /db_xref="MaGe:80652462"
                     /gene="virB"
                     /inference="ab initio prediction:AMIGene:2.0"
                     /locus_tag="BAB_v1_b0064"
                     /product="Type IV secretion system protein virB2"
                     /transl_table=11
                     /translation="MKTASPSKKSLSRILPHLLLALIVSIAAIEPNLAHANGGLDKVNT
                     SMQKVLDLLSGVSITIVTIAIIWSGYKMAFRHARFMDVVPVLGGALVVGAAAEIASYLL
                     R"
     gene            complement(66518..67081)
                     /locus_tag="BAB_v1_b0065"
     CDS             complement(66518..67081)
                     /db_xref="MaGe:80652463"
                     /inference="ab initio prediction:AMIGene:2.0"
                     /locus_tag="BAB_v1_b0065"
                     /product="Bores hole in peptidoglycan layer allowing type
                     IV secretion complex assembly to occur (VirB1)"
                     /transl_table=11
                     /translation="MVPFLVLAQQCAPTVAPQTMAAIVQVESGFNPYAIGVVGGRLVRQ
                     PVSLDEAITTAQSLEAKGWNFSLGIAQVNRYNLPKYGSTYAQAFDPCKNLKMGSKILED
                     CYRRAIVKMPGQEQGALRAAFSCYYAGNFTGGFKTKPGSPSYVQKVVASADVTTKPIVV
                     VPMIRKTPDAAAAVAAPVKKTTAG"
     gene            complement(67585..68823)
                     /locus_tag="BAB_v1_b0066"
     CDS             complement(67585..68823)
                     /EC_number="3.2.1.-"
                     /db_xref="MaGe:80652464"
                     /inference="ab initio prediction:AMIGene:2.0"
                     /locus_tag="BAB_v1_b0066"
                     /product="Membrane-bound lytic murein transglycosylase B
                     precursor"
                     /transl_table=11
                     /translation="MLRFPFTPEKKLRIKIAATVALAIIGASLSAGTALADAGFRQWIA
                     NFRPVAIKSGIAPSTFDRAFRGVNEPDPVVLEKARYQPEFTEPVWNYIDNRVNEQSVAV
                     GQNMARKWGQWLQRIEHHYSVDRHILLAIWSMESNYGEILKRDDVMRDAIRSLATLAYA
                     DARRAKYGRTQLIAAMKILQTGDIERGHLSGSWAGALGHTQFIPTSYQAYAVDMDGNGK
                     RDIWNSVPDALGTAANLLHRNGWQPGRTWGYEVMLPAGRKFPSGSLTIAEWQQIGLVRA
                     NGRAFPDPHEKATLKVPDGHQGPAFLMTKNFFVLKRYNNADKYALAVGLLADRIGGYQG
                     LRQDWNRPFTPISMNERLELQTHLKALGYYDGNIDGKIGATSRAAIEAFQQRNGLEPDG
                     HPSKEVLSVLRRR"
     gene            69223..70116
                     /gene="exoN"
                     /locus_tag="BAB_v1_b0067"
     CDS             69223..70116
                     /EC_number="2.7.7.9"
                     /db_xref="MaGe:80652465"
                     /gene="exoN"
                     /inference="ab initio prediction:AMIGene:2.0"
                     /locus_tag="BAB_v1_b0067"
                     /product="UTP--glucose-1-phosphate uridylyltransferase"
                     /transl_table=11
                     /translation="MSSIRKIRKAVFPVAGLGTRFLPATKSIPKEMLTVVDKPVIQYVV
                     DEAREAGIEHLIFVTGRNKAVIEDYFDAQVELYSTLAERGKTEELNRLQDLQPQPGTTS
                     FTRQQVPLGLGHAVWCARELVGNEPFALLLPDMVMQSKKGCLAEMVELYEQTGGNIIAV
                     QECDPEEAHKYGIVGKGGAVGNGFEITRMVEKPAKGTAPSNLYINGRYILQPEIFGLLS
                     KQEKGAGNEIQLTDAMLKLADQQKFYGFDYRGLTFDCGSKAGFIEANVAFALWREDIRP
                     SVEGSIGHLLKTIQPA"
     gene            complement(70169..71707)
                     /locus_tag="BAB_v1_b0068"
     CDS             complement(70169..71707)
                     /db_xref="MaGe:80652466"
                     /inference="ab initio prediction:AMIGene:2.0"
                     /locus_tag="BAB_v1_b0068"
                     /product="Outer membrane protein/protective antigen OMA87"
                     /transl_table=11
                     /translation="MFIACAPIGGLAPLARRLRCLLLAGVALALPHFAYAQDADLRGSI
                     SDDIAAAATDADDAGAGADSFYSPEQDNASSGKGDLSQETPAADPVSEDSTFLLDNIRV
                     GAVLPDDDTVRAQRENLRARPGQGRSFTPEADPYAPIGIRAGSFILKPSLEQGIKATSN
                     GDNSSNGSRAILNETTLRLNALSDWLQHQASLDASGTFSKSISGQDVSEPQANILGRLR
                     LDLANQTTVNAETSYRLRRESASSPNGVVDALKRPLVHTFAGRLGVERDTGLLFGRVTG
                     GLEHDMYGNAELASGGTVTQKDRNNTYASVAIRGGFSLSPALKPFAEVELGKRMFDERI
                     DSNGYERSGRQYALRGGLIFDRGEKFNGEIAAGYMQADSDDPRLANISGPSINAMVNWS
                     PLRGTDMRFFARTMVDTSTTPGVAGSLQHFASLDVTRRVRANLSFNGKLDANIRQNKDG
                     TGTDYTLGAGIGATYWLNRMVAIDARLRHEFQTSQVADREYQSNSIYVGMKFQK"
     gene            71848..72849
                     /gene="kdsD"
                     /locus_tag="BAB_v1_b0069"
     CDS             71848..72849
                     /EC_number="5.3.1.13"
                     /db_xref="MaGe:80652467"
                     /gene="kdsD"
                     /inference="ab initio prediction:AMIGene:2.0"
                     /locus_tag="BAB_v1_b0069"
                     /product="Arabinose 5-phosphate isomerase KdsD"
                     /transl_table=11
                     /translation="MEKLDITQKLADAEAAITSALRTIKTENAGLVALEEALNNGLSGP
                     FVEAVERIVASRGRLVVTGVGKSGHIGSKLAATFASTGTSAFFVHSGEANHGDLGMIGL
                     EDVILAISWSGETVELKGIVNYSQRFRIPLIAITSRQDSALGRAADVVLLLPKATEACP
                     HGLAPTTSTMMQLAIGDALAIALLEARGFTPSDFKTFHPGGSLGASLIHIRDIMHRGNR
                     LPLVKTGTPMPDAMKVLAQKSFGCVVVTDDAGELAGIVTDGDISRNLSRNLSALAVDDI
                     MTRSPRTIDQNMLASAALKTINENHIGALIVVEANRPIGLVHFHDLLRIGAA"
     gene            complement(73012..73479)
                     /locus_tag="BAB_v1_b0070"
     CDS             complement(73012..73479)
                     /db_xref="MaGe:80652468"
                     /inference="ab initio prediction:AMIGene:2.0"
                     /locus_tag="BAB_v1_b0070"
                     /note="Evidence 3 : Putative function from multiple
                     computational evidences"
                     /product="Putative activity regulator of membrane protease
                     YbbK"
                     /transl_table=11
                     /translation="MIPEFLFQLGIWNWLVFGLILLILEILAPGFFFIWFGLAALVIGA
                     LAFLLSSTAGFGWQLQTVIFLVLAIVFTLAGRRFFGSKSNDTGEPLLNRRGEQLVGQRA
                     TLTEPIVNGHGRIHINDTTWRVKGPDLPAGTEIRIVAFDPVSLEIEVGLGE"
     gene            complement(73500..74486)
                     /gene="qmcA"
                     /locus_tag="BAB_v1_b0071"
     CDS             complement(73500..74486)
                     /db_xref="MaGe:80652469"
                     /gene="qmcA"
                     /inference="ab initio prediction:AMIGene:2.0"
                     /locus_tag="BAB_v1_b0071"
                     /product="PHB domain-containing protein"
                     /transl_table=11
                     /translation="MTGFDITLLILVALVLAALIASIKTVPQGYNYTIERFGRYTRTLN
                     PGLNLIVPFFDRVGARLNMMEQVLDVPTQEVITRDNAIVGVDAVAFYQVLNAAQAAYQV
                     AKLQYAILNLTMTNIRTVMGSMDLDELLSNRDAINDRLLRVVDEAAHPWGIKITRVEIK
                     DINPPADIVTSMARQMKAERDKRAQVLEAEGNRNAQILRAEGQKQSQILEAEGKLEAAK
                     REAEARERLAEAEAKATTMVSQAVANGNVQALNYFVAQKYTEALSNITSAKNQKIVLMP
                     LEASSLIGSLGGIGAIAREVFGDGSQPAGPAPQPPARARSVPPTGRD"
     gene            complement(74619..75677)
                     /gene="hemH"
                     /locus_tag="BAB_v1_b0072"
     CDS             complement(74619..75677)
                     /EC_number="4.99.1.1"
                     /db_xref="MaGe:80652470"
                     /gene="hemH"
                     /inference="ab initio prediction:AMIGene:2.0"
                     /locus_tag="BAB_v1_b0072"
                     /product="Ferrochelatase"
                     /transl_table=11
                     /translation="MSGTDKVRVNVSQTAQTPLHTSAKLPKVGVLLVNLGTPDGTSYGP
                     MRRYLAEFLSDRRVIEWSRLIWYPILYGIVLNTRPRRSGRLYDRIWNHENNESPLRTYT
                     RAQGEKLAKALSDQPNVVVDWAMRYGQPSIESITDRLLQQGCERIVIFPLYPQYSATTT
                     ATVNDKFFEALMKKRFMPAIRTVPSYEAEPVYIDALARSVEKHLATLSFKPEVILTSYH
                     GIPKSYSDKGDPYRQQCLETTRLLRERLGLGEDEMRATFQSRFGPEEWLQPYTDETVKE
                     LAKNGVKLVAVLNPGFVADCLETVDEIGNEAAEEFLENGGENFSHIPCLNDSEEGMKVI
                     ETLVRRELLGWV"
     gene            complement(75815..76201)
                     /gene="omp"
                     /locus_tag="BAB_v1_b0073"
     CDS             complement(75815..76201)
                     /db_xref="MaGe:80652471"
                     /gene="omp"
                     /inference="ab initio prediction:AMIGene:2.0"
                     /locus_tag="BAB_v1_b0073"
                     /product="Outer membrane lipoprotein omp10"
                     /transl_table=11
                     /translation="MDMKRFRIVAPLALMSLALAACETTGPGSGNAPIIAHTPAGIEGS
                     WVDPNGIASSFNGGIFETRTTDTNEKLAEGNYLYLSPQLVEINMRSIVRGTTSKVNCAL
                     VSPTQLNCTSSAGSRFSLTRRNAG"
     gene            complement(76337..77782)
                     /gene="hss"
                     /locus_tag="BAB_v1_b0074"
     CDS             complement(76337..77782)
                     /EC_number="2.5.1.44"
                     /db_xref="MaGe:80652472"
                     /gene="hss"
                     /inference="ab initio prediction:AMIGene:2.0"
                     /locus_tag="BAB_v1_b0074"
                     /product="Homospermidine synthase"
                     /transl_table=11
                     /translation="MAREKWQVYGEITGPIIMIGFGSIGRGTLPLIERHFKFDQSQMVV
                     IDPSEKNRKILDEKNIRFIKQAITRDNYKDVLGPLLKGVKGQPFVVNLSVDTSSLDLMR
                     FVRECGALYIDTVVEPWLGFYFDAQADNAARTNYALRETVRSEKRKNPGGPTAVSCCGA
                     NPGMVSWFVKKALVDLAAELKLDFTEPAPQDRHGWAKLMKKAGVKGIHIAERDTQRARK
                     PKPFNTFWNTWSVEGFIAEGLQPAELGWGSHEKWKPKNARKQKKGNKAAIFLEQPGGNT
                     RIRTWCPTLGAQYGLLVTHNEAISIADFFTLRDKKGKLDFRLTCHYAYHPCNDAIVSLD
                     EMFGAGGKAQPVQHVLEENEILDGADELGVLLYGHARNAYWYGSQLTVQEARKLAPYQN
                     ATGLQVSSAVLAGMVWALENPQSGIVETDEMDYRRCLEVQMQYLGPVKGYYTDWTPLEG
                     RDGLFEEDVDRKDPWQFRNVLVR"
     gene            complement(77894..78499)
                     /locus_tag="BAB_v1_b0075"
     CDS             complement(77894..78499)
                     /EC_number="4.1.3.38"
                     /db_xref="MaGe:80652473"
                     /inference="ab initio prediction:AMIGene:2.0"
                     /locus_tag="BAB_v1_b0075"
                     /product="Aminodeoxychorismate lyase"
                     /transl_table=11
                     /translation="MRWEPLAGVLRFDLHMARLENSARELNFACNMDVIRQKIAESGTG
                     DQALKLRLTLAPDGVATVAALPYEALPQQTVWRIAIARTRLDHTDPLLRYKTTRRQAYI
                     AAREEYSPAEVDEVILLNERGEVCEGTITSIFLDIGGTARTTPALSCGLLDGVMRRELL
                     DKGVASEEVVSVDILKSARNILVGNSLCGMIRAKLIES"
     gene            complement(78508..79677)
                     /locus_tag="BAB_v1_b0076"
     CDS             complement(78508..79677)
                     /EC_number="2.6.1.85"
                     /db_xref="MaGe:80652474"
                     /inference="ab initio prediction:AMIGene:2.0"
                     /locus_tag="BAB_v1_b0076"
                     /product="Para-aminobenzoate synthase, aminase component"
                     /transl_table=11
                     /translation="MTRPGNKPLILFRDDKAGRDVLFAAPSRIIRADTPDEFEPAWEAM
                     QRAHEAGEWLAGYLSYEAGYLLEPKLRPLLPEGRKTPLLCFGVFDGPSDEQLHVRDSEN
                     ATYLRNPVAQWSFEDYAPRFERLYRHLREGDCYQGNLTFPVTAQWGGDPLILFNMLAKR
                     QPVRYATYCDLGGPVVLSRSPELFFKVDGDGWIETHPMKGTMPRGATPEEDERNRQFLL
                     NDPKNQAENRMIVDLLRNDISLVSEVGSLDVPELFRVESYPTVHQMISRVRARLKSGLH
                     LRAVFAALFPCGSITGAPKISAMKILRRLETGPRDIYCGSLGWIEPGGRMRFNVAIRTI
                     SLLGGNRAIFNVGGGVVFDSTAQAEYEECLLKARFATGQKPLPANRIIS"
     gene            complement(79687..81549)
                     /locus_tag="BAB_v1_b0077"
     CDS             complement(79687..81549)
                     /db_xref="MaGe:80652475"
                     /inference="ab initio prediction:AMIGene:2.0"
                     /locus_tag="BAB_v1_b0077"
                     /product="Oligoendopeptidase F"
                     /transl_table=11
                     /translation="MKFMVYRFSSDAILRAPAADAIAAKKHDLGNLPEWNLADLYPAPD
                     SPQLASNLEKAMQDSVRFEERWKGKLADEAAKPNGGNLAEAIREFEALSELMGRIGSYA
                     GLYYYGDTTDPKRMKLFGDAQQKLTDASTPLIFFTLELNRIDDTVLEKAMNENPAIGHY
                     RPWLTDLRMDKPYQLDDKLEQLFHEKSITGYSAWNRLFDETMSGLRFEIGGEQLAIEPT
                     LNMLQDADGAVRKQASEALAKTFTANLRTFTLITNTLAKDKEISDRWRGFKDIADSQHL
                     SNRVEREVVDALAKAVEDAYPRLSHRYYALKAKWLGLEKLENWDRNAPLPETPQALIPW
                     DEARETVLSAYGNFAPEMADIARKFFDRNWIDAPVRPGKAPGAFAHPTVPSAHPYVLLN
                     YMGKPRDVMTLAHELGHGVHQVLAGSQGALMASTPLTLAETASVFGEMLTFRLLLERTR
                     DKRERKAMLAQKAEDMINTVVRQIAFYQFERRVHTERRAGELTSERIGEIWMDVQRESL
                     GDAVRLNPGYETFWTYIPHFIHSPFYVYAYAFGDCLVNSLYAVYQNSEKGFQQKYFEML
                     KAGGTKHHKELLAPFGLDASDPGFWNKGLSVIEGIIDELEAMED"
     gene            81897..83387
                     /locus_tag="BAB_v1_b0078"
     CDS             81897..83387
                     /db_xref="MaGe:80652476"
                     /inference="ab initio prediction:AMIGene:2.0"
                     /locus_tag="BAB_v1_b0078"
                     /product="TRANSCRIPTIONAL REGULATORY PROTEIN HYDG"
                     /transl_table=11
                     /translation="MATRILIADDDPIQRRNLEAIVMRMGYRTILADGGVSALGFISQR
                     KDIVLVLLDLTMPDMDGLTVLSRMRAAGVAVPVIVLVHSDDMHRVAQAIRLGAADFMIK
                     PLIFERVQVSVANVLKLDALTHEIQRARSSPRVHLSLSEMVAKSPEMERVMVLARRAAA
                     LDAPLLVEGETGSGRQTLARAICGGGSRWRGPFVSLDCRGLTMENADDILFGTAKFCPD
                     DPIVSAGKLAEADGGVLFLDEVGALPHHAQLRLFTAMQSGQYESNGSRVTSNARIMTSS
                     SQPLVDFVHMGRFHAGLYHLLGSFSIAMPPLRERVEDISILVHQFAVRFASEERLSHIT
                     GIAPHLLERLKAYQWPGNVRELKNAVYRAVLLCDKSELTVEDFAQLNLGAAGFAGAQAM
                     WQKPAAPLSVGRAGTAFSGIDADGEVRTLAAAEEEMIRFAIAHYDGQISEVARRLGIGR
                     STLYRKLKEYGIDVASISGKGKESDLENESCSWGRAAI"
     gene            83628..83810
                     /locus_tag="BAB_v1_b0079"
     CDS             83628..83810
                     /db_xref="MaGe:80652477"
                     /inference="ab initio prediction:AMIGene:2.0"
                     /locus_tag="BAB_v1_b0079"
                     /note="Evidence 5 : Unknown function"
                     /product="protein of unknown function"
                     /transl_table=11
                     /translation="MGGQNGKAIRFDEQHIDHEKVLFKGLDRSLLRRYARQGIHIGWPC
                     HSGGRHGGFALAGFG"
     gene            83662..85641
                     /locus_tag="BAB_v1_b0080"
     CDS             83662..85641
                     /db_xref="MaGe:80652478"
                     /inference="ab initio prediction:AMIGene:2.0"
                     /locus_tag="BAB_v1_b0080"
                     /note="Evidence 3 : Putative function from multiple
                     computational evidences"
                     /product="putative exported protein"
                     /transl_table=11
                     /translation="MSSISTMKKYFSKVWTGACSGVMRARASISAGLAIAAVAMVVLPS
                     QASAETRSLKLYYVHTGEKAEIAFKKDGRFLPDGLKRLNVFLRDWRRNEPTRMDPRLFD
                     LIWQVYQSTGSREYITVVSAYRSPATNAMLRSSTRGVAKKSQHMLGRAMDYFIPGVPLA
                     KLRAIGMRYQIGGVGYYPRSGSPFVHMDVGNVRHWPRMSRRELLALFPDGKTVHIPTDG
                     KPLPGYEQALAMIEKRKAGGGTIMMASNSSSRKRKSLFAALFGGGGADEEEDNGDTAAP
                     ATARPARATAPTRQAPAAVPAAPVEQPRETMVAALPARDAPVPMQAPRPETGLDAQAAA
                     AETPVAAFNVPVPAHKPQMAPQDAVALAAAEDPAAAARAAVDANTAQAADAGMSAALTN
                     GFVPVPSARPHLETDNVQLAAAVIPTARPERPGEHPARGQDAIAALVNSQSDEPAQMAG
                     EMADATGNAVAPQPGKTAAFPLPTQTPRADTKLAMVSRRDEIGELIAPPEDDYDYDAKP
                     VAAAAPKQAPAPVQMASAAPTKPAAVASAAMRKKAAIIGKTADTGVRTTTKGARHMAKA
                     PSRPRPVIRPAVMPSSEIAMSTEPVSSTVPVTSPVLRNDALRSAPTMVYTAGFQRGDLP
                     SARANQFSGNAVTFLTVAKFTETN"
     gene            complement(85707..86345)
                     /locus_tag="BAB_v1_b0081"
     CDS             complement(85707..86345)
                     /EC_number="4.1.2.14"
                     /db_xref="MaGe:80652479"
                     /inference="ab initio prediction:AMIGene:2.0"
                     /locus_tag="BAB_v1_b0081"
                     /product="2-dehydro-3-deoxy-phosphogluconate aldolase"
                     /transl_table=11
                     /translation="MSQKTDLLLPIMKGQPVIPVLLIDKVEHAVPLARALARGGLPAIE
                     ITLRTAAALDAIRAVADEVPEAIVGAGTILNAKQYEDAAKAGSRFIVSPDATKYIVAAA
                     NDSDVPLLPAAITPGEMLALREEGYTHLKFFPAEQAGGAPFLKALSSPLAGTFFCPTGG
                     ISLANARTYLPLPNVLCVGGSWVAPKELVEAGNWNAITDLAKDAAALKA"
     gene            complement(86504..87115)
                     /locus_tag="BAB_v1_b0082"
     CDS             complement(86504..87115)
                     /db_xref="MaGe:80652480"
                     /inference="ab initio prediction:AMIGene:2.0"
                     /locus_tag="BAB_v1_b0082"
                     /note="Evidence 4 : Unknown function but conserved in
                     other organisms"
                     /product="conserved protein of unknown function"
                     /transl_table=11
                     /translation="MFDRPTIEALTTMAKEADIDPAALLAIAEVESGGRALYAVKGNME
                     PAIRFEGHYFDRRISGRIRDFARKNGLSAPEAGKIRNPKSQGERWLLLERAMGLSPKGA
                     LESTSWGLGQVMGAHWEWLGYRSVDALVAEARESVAGQVRLMLHFIEKAQLVQALRSHD
                     WPGFARRYNGPAFTRNNYDKRMAEAHQRWQNQIGSFKKAA"
     gene            87246..88163
                     /gene="trhO"
                     /locus_tag="BAB_v1_b0083"
     CDS             87246..88163
                     /EC_number="1.14.-.-"
                     /db_xref="MaGe:80652481"
                     /gene="trhO"
                     /inference="ab initio prediction:AMIGene:2.0"
                     /locus_tag="BAB_v1_b0083"
                     /product="tRNA uridine(34) hydroxylase"
                     /transl_table=11
                     /translation="MSNLPFTVAALYCFAPLPQYESLREPLAQLCCANGIKGTLLLAAE
                     GINGTVAGSAGAIEKLIAHITAIPGLGEPELKYSHASEMPFHRMKVRLKREIVTMGVEG
                     IDPLKSVGTYIAPKDWNALIADENTVVVDKRNDYEYAIGTFEGAIDPQTRTFREFPEWV
                     KQNRDRLEGKKIAMFCTGGIRCEKATAFVKGLGFDDVYHLKGGILKYLEEVPREQSMWN
                     GECFVFDERVAVGHGLAESDVELCRACRRPLTPQDKLSQFFEEGVSCAGCYAERTPEDR
                     ARYAERQKQVKLAEKRGANKHIGS"
     gene            88444..89199
                     /gene="modA"
                     /locus_tag="BAB_v1_b0084"
     CDS             88444..89199
                     /EC_number="7.3.2.-"
                     /db_xref="MaGe:80652482"
                     /gene="modA"
                     /inference="ab initio prediction:AMIGene:2.0"
                     /locus_tag="BAB_v1_b0084"
                     /product="molybdate ABC transporter periplasmic binding
                     protein"
                     /transl_table=11
                     /translation="MKKLIATFLITIAAGAASVAQAAEKVTVFAAASMKDMIEEAARQI
                     KARDGTEVVASFASSSALARQIEQGAPAQIFISADLDWMDYVEKAGLIDKASRKIIAGN
                     ALVIAAQKDTPKGDARELLSAGRFAMGDPSNVPAGKYGKAALEKLDIWKEVEKNAVFTE
                     NVRVALRYVSLAEVKTAIVYASDRVAAPELVEAYRFPADSHAPILYPAALLKKNESDAA
                     RTFLAFLESDAGQAIIKDKGFVGAAEAAE"
     gene            89210..89896
                     /gene="modB"
                     /locus_tag="BAB_v1_b0085"
     CDS             89210..89896
                     /EC_number="7.3.2.-"
                     /db_xref="MaGe:80652483"
                     /gene="modB"
                     /inference="ab initio prediction:AMIGene:2.0"
                     /locus_tag="BAB_v1_b0085"
                     /product="molybdate ABC transporter membrane subunit"
                     /transl_table=11
                     /translation="MIMESNIWQIVLLSLRVAGIAIIIALPLAFLVGWLLARFHFPGKS
                     LVQAIVTMPLVLPPVVTGYLLLILFGARGPLGAPLQEWLGLSFAFRWTGAALAAGVMAF
                     PLLVRPIRLSIEGLDRGLEEAARTLGASRFTAFFTVILPPLLPGILAGAVLGFAKALGE
                     FGATITFVSNIPGETQTLSLAIYTLLQTPSGDAEAFRLIAVSATISIAAVVLSEWLQRR
                     LAGGVK"
     gene            89893..90972
                     /gene="modC"
                     /locus_tag="BAB_v1_b0086"
     CDS             89893..90972
                     /EC_number="7.3.2.-"
                     /db_xref="MaGe:80652484"
                     /gene="modC"
                     /inference="ab initio prediction:AMIGene:2.0"
                     /locus_tag="BAB_v1_b0086"
                     /product="molybdate ABC transporter ATP binding subunit"
                     /transl_table=11
                     /translation="MSGLTVSIRGRNGAFAIEAGFAAEGGVTALFGHSGAGKTTLLKMI
                     AGTLRPENGRIAVGDFTLFDAQKGINLPPEKRRIGYVFQDARLFAYMSVKRNLTYARWA
                     GHRPATRSFDEVVALLGIGHLLDRRPSTLSGGERQRVAIGRALLSDPALLLLDEPLSSL
                     DHARRQEILPFIERLRDESHVPIVYVSHEIDEVARLADQIVLLSAGRVTASGAAADIFP
                     LIDAESEGGGVLLEGIVSAYDERYKLAEIDLGGASFQLSDAGLKQTMHVRLRVRARDVS
                     IARKIPEAISIRNLLPVTVTGIERGEGPNAHVFLDFRGRRLGARLTRRSVDDLGLSVGD
                     QVVALVKAVSVDRAAIREK"
     gene            91042..91719
                     /locus_tag="BAB_v1_b0087"
     CDS             91042..91719
                     /db_xref="MaGe:80652485"
                     /inference="ab initio prediction:AMIGene:2.0"
                     /locus_tag="BAB_v1_b0087"
                     /product="Acetyltransferase, GNAT family"
                     /transl_table=11
                     /translation="MTDLQNWTPRPKPERKIFEGRYVRLEPLNAQKHGDELFAASSVED
                     AEQRFTWLFETPPATRAEFEPWLDKASKSDDPLFFAVIDKASGKVAGRQALMRIDPANG
                     VIEIGSIYWGPLISRRPAATEAQFLFMQYVFDVLGYRRYEWECHNENGPSRRAAERFGF
                     RFEGIFRQHMVVKGRNRDTAWFSVLDSEWPALKQAYQAWLAPENFDSAGQQKKTLQEFR
                     DLG"
     gene            91712..91915
                     /locus_tag="BAB_v1_b0088"
     CDS             91712..91915
                     /db_xref="MaGe:80652486"
                     /inference="ab initio prediction:AMIGene:2.0"
                     /locus_tag="BAB_v1_b0088"
                     /note="Evidence 4 : Unknown function but conserved in
                     other organisms"
                     /product="conserved protein of unknown function"
                     /transl_table=11
                     /translation="MAERKESNPAIAAAIILIGFGVLAYFVPSIMLVLGKHSQIAAIIF
                     PIVFVLGFFAIFWLRSKGQNKN"
     gene            92007..92162
                     /locus_tag="BAB_v1_b0089"
     CDS             92007..92162
                     /db_xref="MaGe:80652487"
                     /inference="ab initio prediction:AMIGene:2.0"
                     /locus_tag="BAB_v1_b0089"
                     /note="Evidence 4 : Unknown function but conserved in
                     other organisms"
                     /product="conserved protein of unknown function"
                     /transl_table=11
                     /translation="MINNTPIIMNIILRVNASGGAIATTVNPQATAKEVATIADVVSDT
                     FDGTDP"
     gene            complement(92857..93960)
                     /locus_tag="BAB_v1_b0090"
     CDS             complement(92857..93960)
                     /db_xref="MaGe:80652488"
                     /inference="ab initio prediction:AMIGene:2.0"
                     /locus_tag="BAB_v1_b0090"
                     /note="Evidence 3 : Putative function from multiple
                     computational evidences"
                     /product="putative membrane protein"
                     /transl_table=11
                     /translation="MRRTAGFMIALCLTMIVAQAYAQSSLGIGANEVAMKPTGPFAHII
                     LWMNEQQRSFYLAMTTALKAMREDPLQAAWGLVGLSFIYGIFHAVGPGHGKAVISSYMI
                     ANETALRRGIFLSFISSLLQAIMAVAVVGLAWLVLRGTGISMNQTAHYMEIASFALVLF
                     FGLWLLVRKLPQLFRKRDHAGAGPASPLFAAAPQPAIVSGPAWQGSISQATRTAATSST
                     VKLNYKPATAATDHIFIGEGDVCAACGNAHIVDPSTLGDDFNWKTAWSAIFSVGLRPCS
                     GALIVLTFALLNGLMVGGLLSVFAMALGTFITVAVLATLAVTAKNTALRFAGSKAMSGR
                     LKAAIEVCAALFITLTGALLLSAALVK"
     gene            complement(93960..94664)
                     /locus_tag="BAB_v1_b0091"
     CDS             complement(93960..94664)
                     /db_xref="MaGe:80652489"
                     /inference="ab initio prediction:AMIGene:2.0"
                     /locus_tag="BAB_v1_b0091"
                     /note="Evidence 4 : Unknown function but conserved in
                     other organisms"
                     /product="conserved exported protein of unknown function"
                     /transl_table=11
                     /translation="MKFSMLVSLWPRRSFVRSAAIALLAGCLPTLAHAHPHVFAEARLE
                     LTIAPDGTVQQLAHVWRFDDVFSSTALMEFDKKGDLQLDHKELVDLAHVINSSIAEFKY
                     FQSVLADGKDVKMARPTDLAAAFTDNRLLIVFTSKPEKPLKLAPGHKVSFGVYDPTFYT
                     AIDYVKDSDLVVKGLPAGCTSKVIRPDPDEAIAQNQATLTDAFFNDPTGTDMSKIFATR
                     LEIDCAAKGKTG"
     gene            complement(94704..95597)
                     /locus_tag="BAB_v1_b0092"
     CDS             complement(94704..95597)
                     /db_xref="MaGe:80652490"
                     /inference="ab initio prediction:AMIGene:2.0"
                     /locus_tag="BAB_v1_b0092"
                     /product="Bacterial regulatory protein LysR, HTH
                     motif:LysR substrate binding domain"
                     /transl_table=11
                     /translation="MDTLTRMRAFIDVVEAEGFSAAARKIGRSKALLSKYVRELEDELG
                     ARLLNRTTRQFSLTEAGHTYYHRALEIIREIDALQDAVSETSSDARGRIKLSAPRTFAD
                     AVIGQSLIDFCLAHPEIVLDVRLDDRFVDLVEEGFDLAIRITRLQDSSLIAKRLSPFHS
                     VLCGAPELIARVGKPQRPEDLTDRPCIVDTNARARNNWHFRNMDGSMMTVPVSGPIEIN
                     SPVATKNAALAGLGFCMLPAFIAEDEIEQGKLITCLDEFIVRDGGIYAVYPHRRYLPAK
                     IRALVDFMTQWFKERE"
     gene            complement(95601..96806)
                     /locus_tag="BAB_v1_b0093"
     CDS             complement(95601..96806)
                     /db_xref="MaGe:80652491"
                     /inference="ab initio prediction:AMIGene:2.0"
                     /locus_tag="BAB_v1_b0093"
                     /product="Amidase"
                     /transl_table=11
                     /translation="MANLDPFNALIAKPEKPLAHAASGPLAGERLAVKDIYDIAGMVTG
                     CGNPQILAESPVARKSAPVVEKLLAAGAEFIGKAQTDEVAFSMMGQNSHYPYPINPAAP
                     DRVTGGSSSGSAAAVAGKLADIALGTDTGGSIRTPASFCGLIGLRSTHGRIPLEGIMPL
                     APSLDTIGWFARDIALYEKVGAVLLGDDAQEFKLTQLLYMPVLEQLLLGQAETDAYRAM
                     FAKVRPHFATLKAASQPTLSIDELYLAFRQTQGAEAWENHGAWISSGNRQLGPRIADRF
                     AYGAEMTADMVKNQRARRARFAEEFEAIIGESAVLALPTVPGAAPLTGEPFEALQAYRE
                     QALRLLCLSGLSGLPQITLPLGSLRPGGTMHDAPFGISFIGPRGSDRTLIALAQTIISE
                     RS"
     gene            96991..97136
                     /locus_tag="BAB_v1_bmiscRNA7"
     misc_RNA        96991..97136
                     /db_xref="MaGe:80658880"
                     /inference="profile:Rfam:8.0"
                     /locus_tag="BAB_v1_bmiscRNA7"
                     /note="Predicted by Rfam, accession=RF02347,
                     e-value=3e-36."
                     /product="ar45"
     gene            97145..97295
                     /locus_tag="BAB_v1_bmiscRNA10"
     misc_RNA        97145..97295
                     /db_xref="MaGe:80658883"
                     /inference="profile:Rfam:8.0"
                     /locus_tag="BAB_v1_bmiscRNA10"
                     /note="Predicted by Rfam, accession=RF00518,
                     e-value=8.4e-31."
                     /product="speF"
     gene            97391..98524
                     /locus_tag="BAB_v1_b0094"
     CDS             97391..98524
                     /EC_number="4.1.1.17"
                     /EC_number="4.1.1.19"
                     /db_xref="MaGe:80652492"
                     /inference="ab initio prediction:AMIGene:2.0"
                     /locus_tag="BAB_v1_b0094"
                     /product="Ornithine decarboxylase"
                     /transl_table=11
                     /translation="MATQRIIDFLNTRRPEGPCLVVDTDVVRENYQGFEKALPYSRIFY
                     AVKANPAPEILRLLASLGSSFDTASVAEIEMALEAGATPDRISYGNTIKKERDIARAFD
                     LGIRLYAVDCVEEVEKIARVAPGSRVFCRVLTDGEGAEWPLSRKFGCVPAMAKDVLRRA
                     KALGLDAYGVSFHVGSQQTDLTAWDRALADAAAVFRTLADEGIILRMVNMGGGFPTRYL
                     KDVPTAQAYGMAIFDALSRHFGNRIPETIIEPGRGMVGNAGVIKTEVVLVSRKADNDNV
                     RWVYLDIGKFGGLAETMDEAIRYQIVTPHDGSETEPCVLAGPTCDSADVLYEKTPYPLP
                     VSLTIGDEILIEGTGAYTTTYSAVAFNGFEPLRSYVI"
     gene            complement(98600..100318)
                     /locus_tag="BAB_v1_b0095"
     CDS             complement(98600..100318)
                     /db_xref="MaGe:80652493"
                     /inference="ab initio prediction:AMIGene:2.0"
                     /locus_tag="BAB_v1_b0095"
                     /product="SUCCINOGLYCAN BIOSYNTHESIS TRANSPORT PROTEIN
                     EXOP"
                     /transl_table=11
                     /translation="MDGEDKRKSGSEGKPLLAFSDAPVSDSKKSRSTEDQASPTPPWTP
                     PASPRERAQYYRSHQSASSALTDEEIAGLREIGRDAASSEDKASPSDKEQPASDADENW
                     PRRSNAAQDAEWKPLIDPRIAIDVIRGSRRLLLATTIFGGIVATLYALSLPQTYIASTD
                     ILVDPRNIKVVGTELTPGQLPTDASLAVAESQARMIDSSSVLLKVINKAHLIQDPEFNG
                     TLVPTGIVGFFAQLKDLIGKKEQSDSQTMETRVLDNLRKSLTIHRDAKTFIYSISVTTR
                     EANKSASLANEISSVFQDELASLQSDAARRTSEELFQRLADLRASVEGAEKAVADFRAT
                     HDLIDVDGRLISNNELGRLNEQLTNQRAETVRLQARINVLKDATPDSVVAGTLPEDLRS
                     NTLTALRAQYAQARQAANGMATRLGPRHPQLIQLNSQANAVLNDISAELQRVRSSLQVE
                     VQRSQQQETALSARLAQLKARQANDAKDLVKLRELEREAAARRSIYEAFLLRSRETSEQ
                     EGLNTVNIRVLSAARPPLEPAGSTRKLIVIAGLIAGFLAGLAITIIRNFGRLLRL"
     gene            complement(100444..101307)
                     /locus_tag="BAB_v1_b0096"
     CDS             complement(100444..101307)
                     /db_xref="MaGe:80652494"
                     /inference="ab initio prediction:AMIGene:2.0"
                     /locus_tag="BAB_v1_b0096"
                     /note="Evidence 4 : Unknown function but conserved in
                     other organisms"
                     /product="conserved protein of unknown function"
                     /transl_table=11
                     /translation="MKTAIVTASWDQDFERCKLLCETVDKYTTGFTKHYILVESKDVAL
                     FRQLESSRRIIIDERDLLPSWLHAFWDPTHLWRRRIWLSLKTKPLRGWHVQQLRRIALA
                     GAMEEDGFLYMDSDMAFLRPFDCSTLWHGEKLRLFVRPNALANPKWPEHPVWAANAAKL
                     LGIQNGKSGLNDYIGQLVSWRRDSVISMCERIEAHTGQHWVAALGKIRRFSECILYGRY
                     VDDILKGVGHFHDTGDLCRVYWFSPPPTEDEFRAFIAGLEPHQVAIGMQSFIGLSIDDI
                     RRVINI"
     gene            complement(101304..101948)
                     /locus_tag="BAB_v1_b0097"
     CDS             complement(101304..101948)
                     /db_xref="MaGe:80652495"
                     /inference="ab initio prediction:AMIGene:2.0"
                     /locus_tag="BAB_v1_b0097"
                     /note="Evidence 3 : Putative function from multiple
                     computational evidences"
                     /product="putative UDP-N-ACETYL-D-MANNOSAMINURONIC ACID
                     TRANSFERASE"
                     /transl_table=11
                     /translation="MKQSWLNAHNANIAYENPVFRKALEDFLILPDGIGVDIASKVFYG
                     ERFPANLNGTDFVPGLLQHMKRPLKIGLLGGLPGVAANAAQLFKKQVSRHDYRVISDGY
                     FKPANLDAILARLKDFHPDILLVAMGVPRQEFFIDAHITGEHCTIASGVGALFDLHTGR
                     VQRAPQWMRKLRMEWVYRLLQEPQRLAKRYLLGNPAFLWRVAKTWLKGDHR"
     gene            complement(101963..102064)
                     /locus_tag="BAB_v1_b0098"
     CDS             complement(101963..102064)
                     /db_xref="MaGe:80652496"
                     /inference="ab initio prediction:AMIGene:2.0"
                     /locus_tag="BAB_v1_b0098"
                     /note="Evidence 5 : Unknown function"
                     /product="protein of unknown function"
                     /transl_table=11
                     /translation="MDMSDDKVSYRNILGTRVACFTWDSAFAFLRSV"
     gene            complement(102065..103255)
                     /locus_tag="BAB_v1_b0099"
     CDS             complement(102065..103255)
                     /db_xref="MaGe:80652497"
                     /inference="ab initio prediction:AMIGene:2.0"
                     /locus_tag="BAB_v1_b0099"
                     /product="Glycosyl transferase"
                     /transl_table=11
                     /translation="MQSFRLLFVTSLVPHAIAATGYEVANAAVIDGLRRAGADVTVLGF
                     TWPGHRAAEDPDTIVLGEVEVRTENAGLKRKVCWVLKSFLTGLTVSSAKLRVIPEQKLR
                     ETIRQLGEFDAYVLNGVTLAGAFVDVFKDKPCLFVAHNVEHRSAEENAQNAGGIQKFLF
                     QREAGILKGLETRLCQQASFVFTFAQDDGPALGLDQDHFATLPLVTPGGMQIAQDRPVE
                     YDLALIGTWTWHPNRIGLEWFLHEVKPLLPQDISIAIAGSTPADLIEAWPGVNFVGKVP
                     DATAFVEAGALIPLISRAGTGVQLKTIETFELGMPSVATSHSVRGISQVPANCTIANNP
                     SDFAAAVIKQLEKIRTGDRQKLDGKIFTRSQIKGMDQAIARGLAALRRRLGNTDCI"
     gene            103328..104089
                     /locus_tag="BAB_v1_b0100"
     CDS             103328..104089
                     /db_xref="MaGe:80652498"
                     /inference="ab initio prediction:AMIGene:2.0"
                     /locus_tag="BAB_v1_b0100"
                     /note="Evidence 5 : Unknown function"
                     /product="protein of unknown function"
                     /transl_table=11
                     /translation="MFINSGPIDSIVRILKIARDEMSALPDHIEVISKTSDLRFEDIDI
                     VVTLPTFRRPDHLIRTLDTLKAQKTEKRFAVIVIENEAEKREGAEVAAPLFADGTYRGM
                     LIVESHRGNCNAYNAGWLTAMTCFPNFKYILVIDDDELADPMWIENMVSAAGRFDASLV
                     GGPQYPVFEKPNSQQWAKHPVFYAALYKDRRCSDHLFVGKPADRASCAGGHRLSVPGPD
                     VQFYRRRRFRFRGPLQGERFPDCLVRGRYRA"
     gene            103884..104384
                     /locus_tag="BAB_v1_b0101"
     CDS             103884..104384
                     /db_xref="MaGe:80652499"
                     /inference="ab initio prediction:AMIGene:2.0"
                     /locus_tag="BAB_v1_b0101"
                     /note="Evidence 5 : Unknown function"
                     /product="protein of unknown function"
                     /transl_table=11
                     /translation="MPPYTKTGAVPIIYSSGNLLIARPVLEAIGYPFLDLMFNFTGGGD
                     SDFVGRSKAKGFRIAWCAEGIVRETIPARRLEGDWIRARGLRNGVLSTLTEQRRRKDEP
                     CGQIRVFLKSLALLAYSPIKALRSGLAAGFAPAGMYFIYVGLGRVLAHFGYLNEQYRNP
                     DKN"
     gene            104353..105678
                     /locus_tag="BAB_v1_b0102"
     CDS             104353..105678
                     /db_xref="MaGe:80652500"
                     /inference="ab initio prediction:AMIGene:2.0"
                     /locus_tag="BAB_v1_b0102"
                     /product="O-antigen ligase family protein"
                     /transl_table=11
                     /translation="MSNIVTRTRTDARMPDATGPQARIRRIALVIASVIFGVLLISFRP
                     FTPAGGAETETGGDIINQLGFSCVGAVALASMAMFANLRKLAGIIRPGWLVMLVFLFAS
                     IFASSDPATAVRGVLLTTVGIVAIIAVLVLPQDGDGYSALLVSVASVVIVISYAGVVLL
                     PSLGTHGADAIEPQNSFLWRGVFSHKNIAGPVMAVFAFAGLYLWRRGWKTSGLLIGLSA
                     LGFVSQTGSKTTMALVPFAMLLVVLPGLMGLRKLTAGLIFAIQLAFATFIFGVVLFEPI
                     RRLVENMDVDATFTGRVSIWKFALEALSKRPWTGYGYESFWSSAYARHAARPYYLDWDV
                     RGIVHGHNSYLDVAMTMGIPALLCAIAVIIVMPLVHYARCRPVRENMLLADFFLMIVLF
                     GTLNAMMESFYFRRMDPVWLTLILAIFGLGMTAKVVIPKRSV"
     gene            105692..106828
                     /locus_tag="BAB_v1_b0103"
     CDS             105692..106828
                     /db_xref="MaGe:80652501"
                     /inference="ab initio prediction:AMIGene:2.0"
                     /locus_tag="BAB_v1_b0103"
                     /product="OXIDOREDUCTASE"
                     /transl_table=11
                     /translation="MNIAIIGTGFVADYYMTTLRNYPELSLRGVYDRSPERLKAFVAHY
                     NVPAYESYEALLADPDVQIVVNLTTPESHFAVSHAALCAGKHVYSEKPLAMDFDDAKAL
                     LELARQSGLTLAAAPANGLSDAHKLVSSLIKTIGTPRLVYAEMEDGPVFRDKWSTWRSQ
                     SGAPWPGLHEFEIGCTLEHAGYALSWLVSLFGPVESVSAFSAITFPDKGPGTEHLHMAP
                     DFSVGCLVFKSGLVARLTSGLAMPKDRSLTVVADKGSIVVDDLWDNRSAVRLERVEEKR
                     RFFARLFANLERRLGKFLSWKPGVGRKIAYPKTGKYALPSFPSQIDFMRGVADQARSIS
                     SGEKAFFSGDVALHITEIALALNNAGQGAAVYRMKSSF"
     gene            complement(106825..107874)
                     /locus_tag="BAB_v1_b0104"
     CDS             complement(106825..107874)
                     /db_xref="MaGe:80652502"
                     /inference="ab initio prediction:AMIGene:2.0"
                     /locus_tag="BAB_v1_b0104"
                     /product="oxidoreductase, Gfo/Idh/MocA family"
                     /transl_table=11
                     /translation="MTQNERIGGDFRWGIWGTDMIASSFAADIAASAGMRVVAVCSHTT
                     QTAQAFCRHIGINKAFGNPHAFLADPEIDAVYIASPNMLHVEQALDAIMAGKACLIEKP
                     LSLDPEGARQIETASKARNIFAMEAMWTRFLPAAQAVKHAIDASRIGTVTHIEADLSYS
                     RAYDPESRFFSPALGGGAAFDLGVYPLSLALYFLGLPEKVDGHCQRAASGVDLRSEFNL
                     GWPSATAWISCGFDRDGENRMLIEGTDGAILIHPPFLKAQRLTFFSRSALHSPFGPKNS
                     KGRIGNIINRLPLPGRTIETHAFAGNGLQFQAQAVRDAIRRGEISTPIMPLAQSAAVAD
                     IISRVLVSG"
     gene            108191..109600
                     /gene="gnd"
                     /locus_tag="BAB_v1_b0105"
     CDS             108191..109600
                     /EC_number="1.1.1.44"
                     /db_xref="MaGe:80652503"
                     /gene="gnd"
                     /inference="ab initio prediction:AMIGene:2.0"
                     /locus_tag="BAB_v1_b0105"
                     /product="6-phosphogluconate dehydrogenase,
                     decarboxylating"
                     /transl_table=11
                     /translation="MEKADIGMVGLGVMGSNLALNIAEKGYTVAVYDRDEPVLKAFIEK
                     AGRLRDKIIPCPTFEELAANIRKPRPIIFLIKAGAPVDTETTRLKAFLEKGDIMIDAGN
                     SDYRDTVRRLKALGPNDPTFVGMGVSGGAEGARHGPSMMVGGTEQAYERIAPILLAVAA
                     KYQGEPCCALVGPDGAGHFVKTIHNGIEYADMQMIAEIYGILRDGLGLSAPAIGDVFEK
                     WNEGPLNSYLIEITAKVLKSTDPETGKAMVDMILDEAGQKGTGRWAAIEAQILGVPATG
                     IEAAVAARSLSSMKGEREEAAKAYKSGARTLDIANQTRFLSDLEQGLLAGKIAAYAQGF
                     AVMEAASREHGWNIPLATTARIWRAGCIIRSQLLDDIAQAFEGNESRNLLMAPAFVPRM
                     ETSVKSLRQIVAQAALASLPLPALGSALSYFDSYTQALGTANLIQGQRDFFGSHGFKRI
                     DKEGDFHGPWG"
     gene            complement(109696..110757)
                     /gene="potA"
                     /locus_tag="BAB_v1_b0106"
     CDS             complement(109696..110757)
                     /EC_number="7.6.2.11"
                     /db_xref="MaGe:80652504"
                     /gene="potA"
                     /inference="ab initio prediction:AMIGene:2.0"
                     /locus_tag="BAB_v1_b0106"
                     /product="Spermidine/putrescine import ATP-binding protein
                     PotA"
                     /transl_table=11
                     /translation="MAFLNIKNLKKSFGTNTVVHDFNLAVEKGEFVSFLGPSGCGKTTV
                     LRMIAGFETSDDGSIEIDGKDVVNLRPNQRNIGMVFQAYALFPNMTVAQNVSFGLRVSG
                     KSRSEIDATVKEMLSLIRLDHLADRYPYQMSGGQQQRVALARALATKPQVLLLDEPLSA
                     LDAKIRISLREEIRAIQQKLGITTVFVTHDQEEALSISDRIVVMHEGRADQIGSPFDIY
                     NRPASRFVASFVGTLNMLEASVSEPAQNSIDLDGRQITVQETLAHHPKGKPLTLALRPE
                     AVSLEARKSHDTSLEATIDDVHFLGSVIRTRVILGKNRLSFDTFNDPTHPPPQRGDKVT
                     VHFASHDLLVLAD"
     gene            complement(110763..111581)
                     /locus_tag="BAB_v1_b0107"
     CDS             complement(110763..111581)
                     /db_xref="MaGe:80652505"
                     /inference="ab initio prediction:AMIGene:2.0"
                     /locus_tag="BAB_v1_b0107"
                     /product="Thiamin ABC transporter, transmembrane
                     component"
                     /transl_table=11
                     /translation="MKSKGSNLRKISAQKIGAWIAFFVGAIYFLVPLIGTFEFSLRMRR
                     GEYSFDAYRVVFADANFQATFTYSIVLGLLTIIFGVLLAVPTAYWVRLRLPQLRPVMEF
                     ITLMPLVIPAIVIVFGYLRIYNSSSWLPFTASTRATDVLLMFGYMTLSLPYMYRAVDTA
                     MRTIDVNTLTEAAQSLGAGWGRIMFKVIFPNVISGVMSGAFITFAIVIGEFTLASLLNR
                     PAFGPYLQLVGANRAYEPSALAIISFGITWLSIIMLQLVSRLNKFKTTAG"
     gene            complement(111578..112471)
                     /locus_tag="BAB_v1_b0108"
     CDS             complement(111578..112471)
                     /db_xref="MaGe:80652506"
                     /inference="ab initio prediction:AMIGene:2.0"
                     /locus_tag="BAB_v1_b0108"
                     /product="IRON(III)-TRANSPORT SYSTEM PERMEASE PROTEIN
                     SFUB"
                     /transl_table=11
                     /translation="MSSVAETTAPTSGVRKRQLPLSWLGVAPFFLFAILFLIWPTMYLI
                     IGAFQDPAGNFTLQNIHDLFQPQIMSAYWISIKVSFASAVGGAIIGFFLAWAVVLGNLP
                     SWLRPTVLTFSGVASNFAGVPLAFAFLATLGRTGFVTILLREWFGFNLYSTGFNLLSFF
                     GLTLTYLFFQIPLMVLILTPALDGLKKEWREASSILGATHMQYWRMVAFPILWPSLLGT
                     TLLLFANAFGAIATAYALTGSSLNIVPILLYAQIRGDVLHNQNLGYALALGMIVITGVS
                     NLLYIWLRIRAERWQR"
     gene            complement(112680..113783)
                     /locus_tag="BAB_v1_b0109"
     CDS             complement(112680..113783)
                     /db_xref="MaGe:80652507"
                     /inference="ab initio prediction:AMIGene:2.0"
                     /locus_tag="BAB_v1_b0109"
                     /product="Ferric iron ABC transporter, iron-binding
                     protein"
                     /transl_table=11
                     /translation="MLSYTARLLSLSTAIAVAGVSIATAEPSAELIAAAKAEGELTTIA
                     LPHDWCGYGDIIKSFKDKYGIKVNELNPDAGSGDEVEAIKANKNNKGPQAPDVIDVGFA
                     FGTSAKKDGLTQAYKVSTWDEIPDSAKDPEGHWYGDYYGVLAFEVNKDIVKDAPQDWED
                     LLKSDYANAVALAGDPRVSAQAILGVHAAGIARGAEPGEAAGKKGLEFYKELNANGNFV
                     PVIGKAASLAQGSTPIVIRWDYNSLADRDTLNGNPEVETIIPKSGVIAGVYVQAISAYA
                     PHPNAAKLWMEHIYSDEGQLGYLKGYCHPIRFNAMAKAGKIPQELLDKLPPAAAYEKAI
                     FPTIEQIEAAQATITKDWDSVVGANVQ"
     gene            complement(114192..115256)
                     /locus_tag="BAB_v1_b0110"
     CDS             complement(114192..115256)
                     /db_xref="MaGe:80652508"
                     /inference="ab initio prediction:AMIGene:2.0"
                     /locus_tag="BAB_v1_b0110"
                     /product="Inner membrane component of tripartite multidrug
                     resistance system"
                     /transl_table=11
                     /translation="MIGLVATLAPTIGGYLSHAFSWHWLFLVNVGPGILVTIAAWNLID
                     FDEGDLSLLDKFDWWGLFGMAAFLGSLEYVLEEGPRNDWLQDHTIFIMSIILTVGAIVF
                     FYRVFTAEQPIVDFRAFRNMNFAFGSLFSFVMGVGLYGLTYLYPLYLSMIRGYDALMIG
                     EALFVSGLAMFFTAPVAGFLSNRMDPRLMMMIGFVGFAIGTWLVTGLTADWDFNELLMP
                     QILRGCSLMLCMVPINNLALGTLPPSLMKNASGLFNLTRNLGGAVGLAEHVRNGNAEAE
                     NMIANLTAKYNAAGMDGASIAIAKLSGMVRQQATLLSFIDVFFILTMMFCSLAICAMLL
                     RKPSPAAGGGGGGH"
     gene            complement(115253..115714)
                     /locus_tag="BAB_v1_b0111"
     CDS             complement(115253..115714)
                     /db_xref="MaGe:80652509"
                     /inference="ab initio prediction:AMIGene:2.0"
                     /locus_tag="BAB_v1_b0111"
                     /product="Inner membrane component of tripartite multidrug
                     resistance system"
                     /transl_table=11
                     /translation="MAADTTIGTVGGKNPADDRIDPKKTIGFMAMVFGMFMAILDIQIV
                     SASLSEIQAGLGASTDEISWVQISYLIAEVIMIPLSGFLGRLLSTRVLFTISATGFTLA
                     SMLCATATNIEQMIVYRAIQGFIGGGMIPSVFAAAFTIFPPPSDPSSHR"
     gene            complement(115807..116748)
                     /locus_tag="BAB_v1_b0112"
     CDS             complement(115807..116748)
                     /db_xref="MaGe:80652510"
                     /inference="ab initio prediction:AMIGene:2.0"
                     /locus_tag="BAB_v1_b0112"
                     /product="Membrane fusion component of tripartite
                     multidrug resistance system"
                     /transl_table=11
                     /translation="MSTPKSVDKADIRPFPTAKTVAPLHQPATNEAPANERTQPHAVPD
                     KAVSAKGGAKKGFGKRVVLPSLVAVAAIGALWYGYNWWTVGRFMVSTDDAYVQGDIASI
                     APKVTGYIENIPVAANQQVKAGARLAGVDAQIASAKANISVLEAQYNEAASSTKSLELA
                     RDKAARDLSFTSLRAPFDGVIGNLSGKKGDLVAPGQKIAALVPVDQLYIDANFKETQLA
                     HIKVGETAHIYVDAIDGTKFDGKVASIAPASGAVFSLLPPENATGNFTKVVQRVPVRIT
                     IPKEAFESGKIRAGLSVIVDVDTRTAPDQTAN"
     gene            116873..117616
                     /locus_tag="BAB_v1_b0113"
     CDS             116873..117616
                     /db_xref="MaGe:80652511"
                     /inference="ab initio prediction:AMIGene:2.0"
                     /locus_tag="BAB_v1_b0113"
                     /product="Transcriptional regulator, TetR family"
                     /transl_table=11
                     /translation="MKPARNTSRIGDISDDKKGELRSAPDKAELSASCLPETECGRTRL
                     AAGQDPAKRSQILEGAQSVFLRMGFDAASMNDITREAGVSKGTIYVYFNSKEDLFVALC
                     EHYRQTLFSSFIGQLEKGFSNRQELIDFGVALTTLITSSIAIRAQRIVVGVSERKPELA
                     ARFYERGPKRSHAIMAQSLQAMIDAGVLEQHDVTRTAYQLSDLFFAGLYRPRLFGALAE
                     APSEQAIRDNVESAVDFFFRAYGKK"
     gene            117890..118669
                     /gene="vjbR"
                     /locus_tag="BAB_v1_b0114"
     CDS             117890..118669
                     /db_xref="MaGe:80652512"
                     /gene="vjbR"
                     /inference="ab initio prediction:AMIGene:2.0"
                     /locus_tag="BAB_v1_b0114"
                     /product="HTH-type quorum sensing-dependent
                     transcriptional regulator VjbR"
                     /transl_table=11
                     /translation="MSLDLVHFPNYKKTFFGSSFQSDTLALLTRIRDEIGCRYVTHTYR
                     GRVGDCTKVNSADLTVLMTLPATWVARYSSKNYFAIDPVFQEDAPYYRNDTSAIARDLK
                     EDADICPAVAELLHDAEKHGLGNLFIAVSARNPKGVAGCTVFTFEVEDEDRTQFLARMR
                     PRLLSLAGIIHGTVCGCKDANSVASLLTPREVDCLRWAANGKTDGEIAEILSIARWTVV
                     TYLQNAKIKLNCSNRTSAVATALSLGIIDMPEVQHLV"
     gene            complement(118635..119165)
                     /locus_tag="BAB_v1_b0115"
     CDS             complement(118635..119165)
                     /db_xref="MaGe:80652513"
                     /inference="ab initio prediction:AMIGene:2.0"
                     /locus_tag="BAB_v1_b0115"
                     /note="Evidence 4 : Unknown function but conserved in
                     other organisms"
                     /product="conserved protein of unknown function"
                     /transl_table=11
                     /translation="MKSLQFSKERETIIAENIRDVVSDLRLVDPADYIAFIRCELFANI
                     ADLVSSAAELYFYPGTLGLGHGGEFHCDWQSPPSITLDMEFRHQGVYAYFRITLTDRTA
                     GVELNHIAFEDADGDPSANTVRLAKAFEDARCPCANAPETRLSFSFRLLRRRAEGFRAT
                     MLIRRDAVPRAYR"
     gene            complement(119276..120346)
                     /gene="flhB"
                     /locus_tag="BAB_v1_b0116"
     CDS             complement(119276..120346)
                     /db_xref="MaGe:80652514"
                     /gene="flhB"
                     /inference="ab initio prediction:AMIGene:2.0"
                     /locus_tag="BAB_v1_b0116"
                     /product="Flagellar biosynthetic protein FlhB"
                     /transl_table=11
                     /translation="MADDADKESKTEEATEQKIRDAQDKGNMPFSREAPILAGIASFLV
                     IAVFVAAPAATRLAVFLRELIDRPEDWLLNSAEDATRLFSVLALAVGAALVPVFIIIPL
                     AGIAASAFQNAPRFVGERIRPQASRISPLKGWQRIFGRAGQVEFLKSLAKLLAASVIVF
                     LVFFKGDSLFTDAVATDPGALPEFLRKNVVRLLVANVLAIAAIAGFDLAWSRIHWRQEL
                     RMTRQEVKDELKQSEGDPLVKSRLRSLGRDRARRRMINAVPTATLIVANPTHFSVALRY
                     KPNEDAAPVVVAKGQDLIALKIREIAASHSIPVFEDVQLARALYKQVNVDQMIAPEFYK
                     AVAELIRIINTRRAIS"
     gene            complement(120363..120809)
                     /locus_tag="BAB_v1_b0117"
     CDS             complement(120363..120809)
                     /db_xref="MaGe:80652515"
                     /inference="ab initio prediction:AMIGene:2.0"
                     /locus_tag="BAB_v1_b0117"
                     /note="Evidence 5 : Unknown function"
                     /product="protein of unknown function"
                     /transl_table=11
                     /translation="MPWCSDAGPLKAHHGQIANIFNQLDRSEMEKLMASLQDLNRDDLN
                     RIKAKLFTFEDIERLSQRARLLLFDEVQTEQIATALREADPKLQELVLSSLSARGRRMV
                     ESELSAEQGNITSQNIAEARRIIARIAIDLSERGIITLDATPET"
     gene            complement(120637..121173)
                     /locus_tag="BAB_v1_b0118"
     CDS             complement(120637..121173)
                     /db_xref="MaGe:80652516"
                     /inference="ab initio prediction:AMIGene:2.0"
                     /locus_tag="BAB_v1_b0118"
                     /product="Flagellar motor switch protein FLIG"
                     /transl_table=11
                     /translation="MRKLAGHARTLEPISPLDFEQLVKQFEDLFAEGAPVSKAAQRFEG
                     LLRDTLPQEEVDAVLEDRVQPQLVQESVWIQVARLPMESLQAYLGNQHPQIIAYIVSRL
                     PSDLAARLFVALPPQLRNAVVQRCRSAQGASRPDCQYLQPARPKRDGKTDGKPARPQPR
                     RSQPHQGKTLHLRGY"
     gene            complement(121350..121697)
                     /locus_tag="BAB_v1_b0119"
     CDS             complement(121350..121697)
                     /db_xref="MaGe:80652517"
                     /inference="ab initio prediction:AMIGene:2.0"
                     /locus_tag="BAB_v1_b0119"
                     /product="Flagellar motor switch protein FliN"
                     /transl_table=11
                     /translation="MSAETKDRNMQQELNEAIEELREEKPRSAQKSASKPNLDLIMGIP
                     VDVQVVLGGTTMPVSSLMKLGRGAVITLDKQIGDPVDIVVNGRVIARGEVIVLEDDSSR
                     FGVSLTEIIGK"
     gene            complement(121694..122155)
                     /locus_tag="BAB_v1_b0120"
     CDS             complement(121694..122155)
                     /db_xref="MaGe:80652518"
                     /inference="ab initio prediction:AMIGene:2.0"
                     /locus_tag="BAB_v1_b0120"
                     /note="Evidence 4 : Unknown function but conserved in
                     other organisms"
                     /product="conserved protein of unknown function"
                     /transl_table=11
                     /translation="MSLLLANVLSTLMALASLAALIVVGRKANETIRLGKVLALRVAAA
                     SNGLERAVKAIRNERTDLTDASAKLDARLAETQRVRREMDEAIEELNRLRKALSRDMRQ
                     ARILAETPPPRQEKTPSAAEQPLPADKNALPVFVRRAVKKATVELAGQA"
     gene            complement(122136..122432)
                     /locus_tag="BAB_v1_b0121"
     CDS             complement(122136..122432)
                     /db_xref="MaGe:80652519"
                     /inference="ab initio prediction:AMIGene:2.0"
                     /locus_tag="BAB_v1_b0121"
                     /product="Flagellar motor switch protein FliM"
                     /transl_table=11
                     /translation="MDQADPAWAKKLRQEVSRARIELEAFMQQGSMSLDALSRLEIGQV
                     LKLPVDAMEQVRLRAGNQQLFKCTLGKSGIHFTVKVGDPVNQEEDLIDELVAG"
     gene            complement(122384..123085)
                     /locus_tag="BAB_v1_b0122"
     CDS             complement(122384..123085)
                     /db_xref="MaGe:80652520"
                     /inference="ab initio prediction:AMIGene:2.0"
                     /locus_tag="BAB_v1_b0122"
                     /product="Flagellar motor switch protein FliM"
                     /transl_table=11
                     /translation="MDDATTLEHNRKNDALAENLLRAAGLSGDDLKSLAHVFKDASSHF
                     CARLKQGSAAAFDAETGSVESTDKTAFNDIFDKAAIITPLKAERWGCSLYLALDAVLVF
                     SVIEAMFGAQGNLGPVDADHPFGMVEQKIANLLAGHLAGALDRVFNTSSSQPLFAPGDC
                     IDTADFDRENFELSRLFTCRIAVTAAGKTGQMHLLLPRSTQKRCRMQLPPFFAARWIRP
                     TRPGPKSFARR"
     gene            complement(123087..124058)
                     /gene="motA"
                     /locus_tag="BAB_v1_b0123"
     CDS             complement(123087..124058)
                     /db_xref="MaGe:80652521"
                     /gene="motA"
                     /inference="ab initio prediction:AMIGene:2.0"
                     /locus_tag="BAB_v1_b0123"
                     /product="Motility protein A"
                     /transl_table=11
                     /translation="MSEAGFRQHRRQASRKPQFIRCDERTCMRGFLALGIIVGLVITLG
                     CMLGGFIAMGGHVSVLIQPWEFIIILGAALGTFFVANPFSLVKDTGRACMEAFTDAVPK
                     QRDYLDVLGVLYSLMRELRAKSRNEVEVHIDNPKESPIFLAYPSVLKKEDLTNFICDYC
                     RLIIVGNVRSYEIEALMDEEIRTIARDKLKPYQAMITISEALPALGIVAAVLSVIKAMG
                     ALDQSPEVLGHLIGAALVGTFAGIFFSYGVIGPIANKIKSTREKNNRLYIVVKQTLLAY
                     MNGSLPQIAVEYGRKTISAYERPTIDVVEQETMASVPTQQAA"
     gene            124105..124893
                     /locus_tag="BAB_v1_b0124"
     CDS             124105..124893
                     /db_xref="MaGe:80652522"
                     /inference="ab initio prediction:AMIGene:2.0"
                     /locus_tag="BAB_v1_b0124"
                     /product="Flagellar basal-body rod protein flgF"
                     /transl_table=11
                     /translation="MVDTMTSYRLIASNMTRSLQRVSKEPLVERETAYYKENIGNVKSV
                     DDFMADTRLFNYAMKAFGLEDMAYAKAFVRKILTEGVTDEDAMANKLTDKRYKEFATVF
                     DFAGKGAQATQSTAAQQGVIDKYVRQTLEKEAGSQNEGVRLALYFERKAPSLTNAYEIL
                     GDKALLTMLQTTFGWPSTMSNADIDKQAKMIADKIDFSKMSDPDYVSKFISRFTAMHEM
                     NNPTASSPASIASFLLGGTSSIGISMNILATLQNFKPGGR"
     gene            124893..125624
                     /gene="flgF"
                     /locus_tag="BAB_v1_b0125"
     CDS             124893..125624
                     /db_xref="MaGe:80652523"
                     /gene="flgF"
                     /inference="ab initio prediction:AMIGene:2.0"
                     /locus_tag="BAB_v1_b0125"
                     /product="Flagellar basal-body rod protein FlgF"
                     /transl_table=11
                     /translation="MQNNSIYVGLSSLITLERRMDAIAHNVANASTVGFRGEGTKFDTI
                     VSDKASDDVSFATAGKSYIRTEAGPLIKTDNPLDVAVKGDAWMSFSTPQGQVYSRDGRM
                     KMLSTGDPVSVTGNAILDVGGAPIVLNPGGGAPRISSDGAIYQNGVQVGAIGLYTIPAD
                     ADLAYAGTSGVIPSKPAQPVVDDNSVGVVQGMIEGSNVDAMTEMTRLISISRAFEQVNN
                     LLSQQEATVSEAIKTLGSKNG"
     gene            125621..126982
                     /gene="fliI"
                     /locus_tag="BAB_v1_b0126"
     CDS             125621..126982
                     /EC_number="7.1.2.2"
                     /db_xref="MaGe:80652524"
                     /gene="fliI"
                     /inference="ab initio prediction:AMIGene:2.0"
                     /locus_tag="BAB_v1_b0126"
                     /product="Flagellum-specific ATP synthase"
                     /transl_table=11
                     /translation="MTPDLPLTRLAAFVRQQTIAPEPLTGIGGTVSDVSRSSIAVRGLS
                     RDARLGDTVAIRAGEGAPSLAEIIRVADLQVLVKPFDDRIMPSLGAAVFEEGPLRIRPA
                     PEWRGRVINALGNAIDGKGALKPGTRPMAAESLAPAALRRARVDRGLRTGVNVIDIFTP
                     LCFGQRIGIFAGSGVGKSTLLAMMTRAADFDTVVLALTGERGREVREMLEETMAGHLGK
                     TITVVATGDESPMMRRLAPNTATAIAEYFRDLGQNVLLIVDSVTRFAHAAREVAIAAEE
                     PPVARGYPPSVFSQLPRLLERAGPGSAEAGGSITGIYSVLVDGDDHNDPVSDTIRGTLD
                     GHIVLDRAIAAQGRFPAVDIPASVSRLAKHNWTPEQRKLVMQLRSMVARFEETRDLRAI
                     GAYQKSHDGLLDQAVDFVPRIYEALQQSPETGLSDDPYNDLAAALRGDRQAQNA"
     gene            126979..127584
                     /locus_tag="BAB_v1_b0127"
     CDS             126979..127584
                     /db_xref="MaGe:80652525"
                     /inference="ab initio prediction:AMIGene:2.0"
                     /locus_tag="BAB_v1_b0127"
                     /note="Evidence 4 : Unknown function but conserved in
                     other organisms"
                     /product="conserved protein of unknown function"
                     /transl_table=11
                     /translation="MMTGFRKPKEDKNLTRLTAAVAAAARKEGMKKPLSKGDRYLVIAV
                     IALAAASALLPIVTYLQRVDFNPANKAERKIIDPLDRSEQKTVRRFPSFRPSEQVAPAS
                     EVDKTMTGSVMSNGKGLPGAGKGEGEIGDGRGQPFPKPVFALRDVVGGMAMIEDASGYW
                     FVEKGSLLPDGSRLVSIGRGAGTWQLTTSSGDIIDMRR"
     gene            complement(127609..128586)
                     /locus_tag="BAB_v1_b0128"
     CDS             complement(127609..128586)
                     /EC_number="3.1.3.27"
                     /db_xref="MaGe:80652526"
                     /inference="ab initio prediction:AMIGene:2.0"
                     /locus_tag="BAB_v1_b0128"
                     /product="Phosphatidylglycerophosphatase B"
                     /transl_table=11
                     /translation="MKQAHGPDDNRSMWMLMGIGIVCVFGFFIQILVLSRYLDRPLALF
                     MASQKGTALVDIAAHITKFGKAYWFLVPAAALFVFYRFINRSPQKSFNCFFIIASIAVS
                     GIVIKILKIIFGRARPGVLIDDGFYGFTFFRLDREFNSFPSAHTGVAIAAGVALALIMQ
                     KHRWVPIILGIVIASSRIIINAHYLSDVVASSLISTVTVLLLYDILGYFGYRAGEPDRH
                     SPDMQGSLKLMSNVIGAPVAEHENGQRPQDGLTTRIIGVMNIAAILILIGLIFDFVLIE
                     WFEWQYQPAELIPGWWLPAAITLCALGVGASLYVGRAGRGCARR"
     gene            129130..129525
                     /locus_tag="BAB_v1_b0129"
     CDS             129130..129525
                     /db_xref="MaGe:80652527"
                     /inference="ab initio prediction:AMIGene:2.0"
                     /locus_tag="BAB_v1_b0129"
                     /product="GtrA domain-containing protein"
                     /transl_table=11
                     /translation="MAPRAMFKRFPIFVGGSAIGAVIDYVVTLSASNYINLYPPVALAL
                     AMLISGSVVFFFHIRITFQYSTHKIFRQYALFMGWTCAIYFLRAAMLQICLYAGLPLAV
                     ALILAIGLASVINFVISSVIIFAKSPA"
     gene            129522..130502
                     /locus_tag="BAB_v1_b0130"
     CDS             129522..130502
                     /db_xref="MaGe:80652528"
                     /inference="ab initio prediction:AMIGene:2.0"
                     /locus_tag="BAB_v1_b0130"
                     /product="Glycosyl transferase"
                     /transl_table=11
                     /translation="MNAKTLCIIVPVYNEAEGLSDLLDRLHSAADSIASQFTLNIEFIF
                     IDDGSSDGSFALLKAHDFGSRPVRLLRFSRNFGKEAALSAGIDAAEGADAAILMDADLQ
                     HPPEMIADFVRIWQEEDADSVYAYKASRLASEGPVKAALSRAFFWVINRDQRYKIPPGA
                     GGFRLVNRRFMAALRSLPESDRFMKGLYGWVGFNQVGLPLQPPPRMRGTSYYNPLQLLL
                     MSLGAMTSFSTTPLRLMALAGIVVAGLSAAYGLYVLSEYFFFPGVPVGLTSILALTAFF
                     GGIQLMFLGLLGEYIGKSVLEAKKRPIYILAEDIRRKESDDADRG"
     gene            130483..131235
                     /locus_tag="BAB_v1_b0131"
     CDS             130483..131235
                     /EC_number="3.5.1.105"
                     /db_xref="MaGe:80652529"
                     /inference="ab initio prediction:AMIGene:2.0"
                     /locus_tag="BAB_v1_b0131"
                     /note="Evidence 3 : Putative function from multiple
                     computational evidences; Product type e : enzyme"
                     /product="putative Chitin disaccharide deacetylase"
                     /transl_table=11
                     /translation="MMRIADDFGLGRGHDRVILSLLETGRLDGTSVMMNDAMNPEDIAR
                     LRKLRAGGAKVGLHLNLTQALPGGGPIWPLGELIRPLWGAPFLGAITASLVRQVDAFVT
                     QFGSLPDYYDGHQHCHCFPAIAPLVARLSYGPATWVRVPLPATWEGRWLNIRAGGAKVL
                     LILALAARARAIFVRAGLKTNHDFSGFLRLGDPASVRRWLPELLARATPDCLIMLHPGD
                     GADPVQCAGHAAGSRAIEARILFESPIK"
     gene            131232..132668
                     /locus_tag="BAB_v1_b0132"
     CDS             131232..132668
                     /db_xref="MaGe:80652530"
                     /inference="ab initio prediction:AMIGene:2.0"
                     /locus_tag="BAB_v1_b0132"
                     /product="Polymyxin resistance protein ArnT, undecaprenyl
                     phosphate-alpha-L-Ara4N transferase; Melittin resistance
                     protein PqaB"
                     /transl_table=11
                     /translation="MMKNRAIVWGLFLLLFVRLLAMIWVPLTDPTEARYAEIARKMFET
                     GNWITPQFDYGVPFWAKPPLHTWLSAAGIAIFGTTAFTARLGILLASLATLTILWQWAC
                     TLTDRRTATIAVLVAASSGLFYVSAVFVQTDMVLTLGVTASMAGFYNGLAGSRRWGWLF
                     FLGLAIGLLAKGPVAVVLSATPIAVWMLWRGNWRDLKHLPWAGGLTLCAVLVIPWYVAA
                     EIAPPGFLKYFLIGEHIQRFLQPGWSGDLYGAGREHARGSIWLFWIVATLPWSPLLPVL
                     IWRLRKNGMPDGKGLHLYLLLFALTPLVFFTPAANILLAYVLPGVPAAALLAVILWTRT
                     GPAGAGWLKLGVVEVLLIFLVITIGSFFGLGRSFLPTQAPLIASYSGPGRLAILGGRSF
                     SAEFYTQDKIVRFQTLNELAAWLKPGDGVLVPKSAYDAFAARFGNAVKPISEDRKYLLF
                     IPIPAASVAKGTGAAAGAVI"
     gene            132840..133868
                     /locus_tag="BAB_v1_b0133"
     CDS             132840..133868
                     /db_xref="MaGe:80652531"
                     /inference="ab initio prediction:AMIGene:2.0"
                     /locus_tag="BAB_v1_b0133"
                     /product="transcriptional regulator, AraC family"
                     /transl_table=11
                     /translation="MTNNAFFSTDMVESRFRNDLVRAAMKPMYEIIMDPNDRSYELSGS
                     AKLYASGLITIGTTTFNTQSYARTPKIIAQGGLDFYVLQLLTGGHLLGDFDGTDVAAKP
                     GDIVIIDMAKTLVSRAFKGSRTTVFIPRAELEEVVGGRNLHGLVLSGTRPITRLLFSYI
                     QELNAVVPDLSMDEAIAAQKVMLTFLRTGITGLEEDLVGFLPVNLPMKKRILSFIDQNL
                     SDPLLGPRTIIQNFHVSRSHLYRAFENDGGVAKTIRDKRLDRAFRILAEERNRTVYSKE
                     VAYRCGFNDPAQFASAFKNRFGMSPRDVQASGATLLSLDVDGFSFPKYISQEIAKVVPP
                     SS"
     gene            134225..134662
                     /gene="syrB"
                     /locus_tag="BAB_v1_b0135"
     CDS             134225..134662
                     /db_xref="MaGe:80652533"
                     /gene="syrB"
                     /inference="ab initio prediction:AMIGene:2.0"
                     /locus_tag="BAB_v1_b0135"
                     /note="Evidence 3 : Putative function from multiple
                     computational evidences"
                     /product="putative transcriptional regulator SyrB"
                     /transl_table=11
                     /translation="MATEFEHGPDMYTPEDVIKNFKDHSSQSRSRGTKTLENEKHTANG
                     RMVKRYTPEERRKVFSEIATSVKSGQSSLKDALATAGISEQTYYNWKKIFTGNGPASST
                     TLGKDLQELIELEAENQRLRQELADKLRMENAELRRRLGKV"
     gene            complement(134856..136157)
                     /gene="nicT"
                     /locus_tag="BAB_v1_b0136"
     CDS             complement(134856..136157)
                     /db_xref="MaGe:80652534"
                     /gene="nicT"
                     /inference="ab initio prediction:AMIGene:2.0"
                     /locus_tag="BAB_v1_b0136"
                     /note="Evidence 3 : Putative function from multiple
                     computational evidences"
                     /product="Putative metabolite transport protein NicT"
                     /transl_table=11
                     /translation="MKNSNTAITSPEVVENMTYRKVAFRIIPLLMICYIIAYLDRVNVG
                     FAKLQMSEELGFSEAIYGLGAGLFFIGYFFFEIPSNILLHKLGARLWIARIMITWGLLS
                     ALFAFVQTEWQFYILRFLLGAAEAGFYPGVILYLTYWFPSHRRGKMFALFQAGSPAAGI
                     FGNPLSGWIMDQFHDTAGWQGWQWMFVLEAIPAVVLGVVILLYLDNSVKAAKWLTEEEK
                     AIISRDIEADSKGKAASHSLMSLVKNPMLWVMTLIYFCFVMGQYGLTLWMPTLIRASGV
                     TSNVTIGLLGAIPFICAIIAMVIFSRSADHYRERRWHLVVPALLGAVGFVVAASATNTT
                     VSIIFLSMAAAGVLACAPLFWSLPTAILSGAAAAAGIALINSVANLAGFISPYMVGIIR
                     DATHSSELGMYVLAGFLILGAAIVLCIPASKVNR"
     gene            complement(136183..136815)
                     /gene="ygbL"
                     /locus_tag="BAB_v1_b0137"
     CDS             complement(136183..136815)
                     /db_xref="MaGe:80652535"
                     /gene="ygbL"
                     /inference="ab initio prediction:AMIGene:2.0"
                     /locus_tag="BAB_v1_b0137"
                     /note="Evidence 3 : Putative function from multiple
                     computational evidences"
                     /product="putative 3-oxo-tetronate 4-phosphate
                     decarboxylase YgbL"
                     /transl_table=11
                     /translation="MTEQEIRELIVELGASLFARGYCVGSAGNISVRLADGYLMTPTNS
                     CLGRLRADRLSKLDKGWNHIGGDRPSKEVFMHRAVLGARPQAGAVVHLHSTYATAISCL
                     SSPADTMPITPLTPYFVMRIGKHLPTIPYYRPGDPAMEREIHDAAQNASAMLLANHGPV
                     VSGNSLVDAVYAAEELEESARLSIMLQGLPARKLTDEQIEDLLHTFK"
     gene            complement(136841..137806)
                     /gene="denD"
                     /locus_tag="BAB_v1_b0138"
     CDS             complement(136841..137806)
                     /EC_number="1.1.1.410"
                     /db_xref="MaGe:80652536"
                     /gene="denD"
                     /inference="ab initio prediction:AMIGene:2.0"
                     /locus_tag="BAB_v1_b0138"
                     /product="D-erythronate dehydrogenase"
                     /transl_table=11
                     /translation="MAKIVVTGGAGFLGSRLIRGLLASRGQNGVPSFDSIVSVDLVACS
                     IDDPRITSVTGDIADPAFARSVITKGTVGVYHMAAALSGQSEAEFDVGMRVNIDGTRAL
                     LEAARATQEAPKFIFTSSLAVFGGEMPDVVPENLALLPQSSYGAEKAIGEFLVGDYSRR
                     GFIDGRICRLPTIVVRPGKPNSAASSFASGIIREPLAGIASNNPVPPATRMWLSSPDIA
                     ARNLVHAITVEGSALGINRVLNLPGICVTVADMLDSLERIAGKDVRALVSAEPEQRVID
                     IVCSWPGEFDIARPLALGFTRDADFDAVVRQYRDEFAHSS"
     gene            complement(137806..138597)
                     /gene="ygbI"
                     /locus_tag="BAB_v1_b0139"
     CDS             complement(137806..138597)
                     /db_xref="MaGe:80652537"
                     /gene="ygbI"
                     /inference="ab initio prediction:AMIGene:2.0"
                     /locus_tag="BAB_v1_b0139"
                     /note="Evidence 3 : Putative function from multiple
                     computational evidences"
                     /product="putative DeoR-type DNA-binding transcriptional
                     regulator YgbI"
                     /transl_table=11
                     /translation="MIPAERQALIVSRLSARGILSIAELAEMLGVSPMTVRRDIHSLEE
                     QGRALSVAGGVQLPERIFSEPSHIVKAALYHNEKAAIGQLAAQMIRSGTVIYLDAGTTT
                     LEIAYRLTDRQDLTVVTNDFVIAAFLSQESNCKLFHTGGEVERENQSCVGSAAGEAIRR
                     FNFDLAFISTSSFGARGVSTPSENKIAVKRAVVESAVRRVLVTDSSKYGLIGTFNAIPL
                     DVLSAVVTDAGLPENARETITQRGVELHLVEAGTGKVEGKI"
     gene            complement(138594..139379)
                     /gene="ygbM"
                     /locus_tag="BAB_v1_b0140"
     CDS             complement(138594..139379)
                     /db_xref="MaGe:80652538"
                     /gene="ygbM"
                     /inference="ab initio prediction:AMIGene:2.0"
                     /locus_tag="BAB_v1_b0140"
                     /note="Evidence 3 : Putative function from multiple
                     computational evidences"
                     /product="putative 2-oxo-tetronate isomerase YgbM"
                     /transl_table=11
                     /translation="MPRFAANLSTMFNEVPFLERFRLAAEAGFGGVEFLFPYDFDADVI
                     ARELKQHNLTQVLFNMPPGDWAAGERGMAAISGREQEFRDNVDIALHYALALDCRTLHA
                     MSGITEGLDRKACEETFIENFRYAADKLAPHGITVLVEPLNTRNMPGYFIVHQLEAVGL
                     VKRVNRPNVAVQLDLYHAQIMDGDLTRLIEKMNGAFSHVQIASVPDRHEPDEGELNYPY
                     LFSVLESVGYRGWVGCEYNPRGKTESGLAWFAPYRDQSA"
     gene            complement(139379..140653)
                     /gene="ygbK"
                     /locus_tag="BAB_v1_b0141"
     CDS             complement(139379..140653)
                     /db_xref="MaGe:80652539"
                     /gene="ygbK"
                     /inference="ab initio prediction:AMIGene:2.0"
                     /locus_tag="BAB_v1_b0141"
                     /note="Evidence 3 : Putative function from multiple
                     computational evidences"
                     /product="putative 3-oxo-tetronate kinase YgbK"
                     /transl_table=11
                     /translation="MRLGVIADDFTGATDIAGFLVGNGLRTIQLNGVPADDLAVDADAV
                     VISLKTRSCPTGQAIAESLAALKWLQKNNCQQFFFKYCSTFDSTPKGNIGPVTDALLEA
                     LGEEFTVICPALPVNGRTIYNGYLFVNGVLLSETGMRNHPVTPMTDSNIMRVMESQSRG
                     RAGNISSTIVDQGSDAVRDALRKLQSEGIRYAVLDALNDQHIETLGRAVSQMKLVTGGS
                     GLADGMARAWTQLRGKNVAAAEAAGAPVKGRTVILSGSCSQMTNAQVAAYKAKAPALAM
                     DVEKAINDAAYIDVLAEWVLAQSGDALPPLVYATMPPEALKAVQERFGGERASAAIEDL
                     FGQLAKRLEAEGFTRFIVAGGETSGAVTQALAIDGFTIGPQIAPGVPWVRGIGKPLSLA
                     LKSGNFGTEAFFFEAQKIANQEGDK"
     gene            complement(140655..141272)
                     /gene="ygbJ"
                     /locus_tag="BAB_v1_b0142"
     CDS             complement(140655..141272)
                     /db_xref="MaGe:80652540"
                     /gene="ygbJ"
                     /inference="ab initio prediction:AMIGene:2.0"
                     /locus_tag="BAB_v1_b0142"
                     /product="fragment of putative L-threonate dehydrogenase
                     (part 2)"
                     /pseudo
                     /transl_table=11
                     /translation="MVSSTISAADAKEIAAALEAYNLLMLDAPVSGGAAKAASGDITVM
                     ASGSREAFEKLRPVLNAAAGKVYEIGQEIGLGATVKIIHQLLAGVHIAAGAEAMALAAR
                     SGIPLDIMYDVVTHAAGNSWMFENRMKHVVDGDYTPKSAVDIFVKDLRLVTETGLSMNF
                     PLPLATTAYSLFANASNAGFGKEDDAAVIKTYAGIKLPDRSA"
     gene            complement(141272..141559)
                     /gene="ygbJ"
                     /locus_tag="BAB_v1_b0143"
     CDS             complement(141272..141559)
                     /db_xref="MaGe:80652541"
                     /gene="ygbJ"
                     /inference="ab initio prediction:AMIGene:2.0"
                     /locus_tag="BAB_v1_b0143"
                     /product="fragment of putative L-threonate dehydrogenase
                     (part 1)"
                     /pseudo
                     /transl_table=11
                     /translation="MVSSDYSVCIVGLGSMGMGVAQSCIAAGLRTYGIDLDPAKCEAII
                     KAGAIGASSRCEAAGKLDALVLLVVNAAQCKAVLFGENGLAAQMKPGAAV"
     gene            141929..142309
                     /gene="flgB"
                     /locus_tag="BAB_v1_b0144"
     CDS             141929..142309
                     /db_xref="MaGe:80652542"
                     /gene="flgB"
                     /inference="ab initio prediction:AMIGene:2.0"
                     /locus_tag="BAB_v1_b0144"
                     /product="Flagellar basal body rod protein FlgB"
                     /transl_table=11
                     /translation="MSSIHLFDLAARQAQWLSVRQATVAGNVANADTPDFRARDVQPFA
                     DVLDKTQLTMTATSPLHLEAEADGIAATRLRPDDVTEQTHSGNTVDVEQEMMKAGEIAR
                     EYSLNTSIVKAFHRMMLSVAKG"
     gene            142312..142734
                     /gene="flgC"
                     /locus_tag="BAB_v1_b0145"
     CDS             142312..142734
                     /db_xref="MaGe:80652543"
                     /gene="flgC"
                     /inference="ab initio prediction:AMIGene:2.0"
                     /locus_tag="BAB_v1_b0145"
                     /product="flagellar basal-body rod protein FlgC"
                     /transl_table=11
                     /translation="MSSDALQSTLKIAASGLSAQSTRLRIVSENIANAQSTARTADTDP
                     YRRKTVSFRTELEQGTGAAEVRVAEVGKDTSPFIEQYDPSHPAADARGYVKYPNVNMVV
                     EMADMREANRSYEANLQVVRQARELISMTIDLLRST"
     gene            142734..143069
                     /gene="fliE"
                     /locus_tag="BAB_v1_b0146"
     CDS             142734..143069
                     /db_xref="MaGe:80652544"
                     /gene="fliE"
                     /inference="ab initio prediction:AMIGene:2.0"
                     /locus_tag="BAB_v1_b0146"
                     /product="Flagellar hook-basal body complex protein FliE"
                     /transl_table=11
                     /translation="MYDSIMSVSARNALSRLSETVAEKGVGSASAPQAVPAAPGASFGE
                     VLSQMTGSVSQKLQAAEATSIQGIKGDAPVRDVVSSVMEAEQSLQTAIAIRDKIVQAYL
                     EISRMPI"
     gene            143155..143943
                     /gene="flgG"
                     /locus_tag="BAB_v1_b0147"
     CDS             143155..143943
                     /db_xref="MaGe:80652545"
                     /gene="flgG"
                     /inference="ab initio prediction:AMIGene:2.0"
                     /locus_tag="BAB_v1_b0147"
                     /product="flagellar basal-body rod protein FlgG"
                     /transl_table=11
                     /translation="MKALTIAATGMNAQQLNLEVIANNIANINTTGFKRARAEFTDLLY
                     QSERTAGVPNQANQAIVPEGALVGLGVQTAAVRNLHIQGSFNQTGNPYDVALTGRGWFQ
                     IQSPTGETLYTRAGAFNKNADGQLVTLDGNPVEPAITIPPDAIEVTITDTGQVFAKLQD
                     QINQVDLGQLTLANFTNEAGLEPLGGNLYRETEASGGPLVGVPGDPGYGSIKQGYLEAS
                     NVDPVKEITDLITAQRAYEMNSKVIQAADEMAATVSKNLR"
     gene            143940..144437
                     /gene="flgA"
                     /locus_tag="BAB_v1_b0148"
     CDS             143940..144437
                     /db_xref="MaGe:80652546"
                     /gene="flgA"
                     /inference="ab initio prediction:AMIGene:2.0"
                     /locus_tag="BAB_v1_b0148"
                     /product="Flagellar protein FlgA"
                     /transl_table=11
                     /translation="MTVKAMDRVKAIFQTARLALAGGFLLAAMAGAGAADRIAFVVPSA
                     TVYPGQIVSDTALLEKQFFINAPAATQYVLSLDQAVGKVARKTLLPGKPILVSALGEPS
                     LVTRGIPAPLVFTAGTLTITAMGTPLESGVAGDFIKVRNVDSGIIVSGTVLANGRIQVG
                     MQ"
     gene            144434..145438
                     /gene="flgI"
                     /locus_tag="BAB_v1_b0149"
     CDS             144434..145438
                     /db_xref="MaGe:80652547"
                     /gene="flgI"
                     /inference="ab initio prediction:AMIGene:2.0"
                     /locus_tag="BAB_v1_b0149"
                     /product="fragment of flagellar P-ring protein (part 1)"
                     /pseudo
                     /transl_table=11
                     /translation="MRACSKSRHTGLQMALFCVPVLMYVQYTALRYSKITIFASACRFW
                     IQALRKTCATLITASALIFQPAAGFADESARNVREFGSAVDADADWLGADGDPSKMTYA
                     ELGRGSAVARLKDIATIQGVRENQLVGYGLVIGLKGTGDSLRNSPFTEQSMRAMLDNLG
                     ISAPRNSTRSKNTAAVIVTANLPAFAGAGSRIDVTVSSLGDATSLQGGTLVMTQLMGAD
                     NQIYAVAQGNMIVSGFSAEGEAASVTQGVPTSGRIPNGALVEREVAGSFGKDREMIVEL
                     RDPDFTTAVRAADTINVFAKRRYGRGVAIARDAKTIRLSRPKNVPAARFLAEL"
     gene            145463..145807
                     /gene="flgI"
                     /locus_tag="BAB_v1_b0150"
     CDS             145463..145807
                     /db_xref="MaGe:80652548"
                     /gene="flgI"
                     /inference="ab initio prediction:AMIGene:2.0"
                     /locus_tag="BAB_v1_b0150"
                     /product="fragment of flagellar P-ring protein (part 2)"
                     /pseudo
                     /transl_table=11
                     /translation="MARVVVDERTGTVVIGEKVRISKVAISHGSLTVRVTETPMVVQPE
                     PFSDGETAVEPNTDIAVNQQNAKIGILSGANLENLVKGLNQIGVKPTGIIAILQAIKTS
                     GALHAELVVQ"
     gene            145804..146364
                     /locus_tag="BAB_v1_b0151"
     CDS             145804..146364
                     /db_xref="MaGe:80652549"
                     /inference="ab initio prediction:AMIGene:2.0"
                     /locus_tag="BAB_v1_b0151"
                     /note="Evidence 4 : Unknown function but conserved in
                     other organisms"
                     /product="conserved exported protein of unknown function"
                     /transl_table=11
                     /translation="MIMAHKMIRYGSAVALFLAASVPAFADPPALGNLDEIRKFCGNID
                     DQAADARYALQAKQLTELKADVEERMRALEEKRREYELWLKRRDEFVSKAQDALVDIIS
                     KMKPDAAAAQMALIGDEAAAALILKLNPRVSSIILNEMPPEKAAKLARVIVGSQRTSSA
                     AQPVKDQSGRDQRAAAQTGNTVQ"
     gene            146361..147089
                     /gene="flgH"
                     /locus_tag="BAB_v1_b0152"
     CDS             146361..147089
                     /db_xref="MaGe:80652550"
                     /gene="flgH"
                     /inference="ab initio prediction:AMIGene:2.0"
                     /locus_tag="BAB_v1_b0152"
                     /product="Flagellar L-ring protein"
                     /transl_table=11
                     /translation="MKNSMNKAILAVAMVLLLAGCATKPEEIGRAPDLSPVAAHLGMQN
                     NPQFNGYPARPGKASYSLWDQRSTNFFKDPRAATPGDVLTVIISINDRANLDNKTDRER
                     VSKGIYGGGGSFATSSITGAAAGGDMDASVNTHSDSKSKGKGTIERSEDIRLQIAAIVT
                     DTLPNGNLIIRGSQEVRVNNELRVLNVAGVVRPRDISGNNTISYDKIAEARISYGGRGR
                     LSEIQQPPYGQQILDQFSPF"
     gene            147102..147593
                     /locus_tag="BAB_v1_b0153"
     CDS             147102..147593
                     /db_xref="MaGe:80652551"
                     /inference="ab initio prediction:AMIGene:2.0"
                     /locus_tag="BAB_v1_b0153"
                     /product="Flagellar biosynthesis protein fliL"
                     /transl_table=11
                     /translation="MSDAAREKDGKAKGSMMGLLAAVAVLTAIAGGGGWYLGNMISAGQ
                     QASAKPSGKEDKPKPGSFESRSIGAVVPLQPIITNLGIPQTTWVRLEASLVAKPGHEIP
                     PAMAANVSDDFMRFLRSVNLMQLQGAAGLAYLRTDLEERARLRSEGAVDRVFISALVVE
                     "
     gene            147590..148330
                     /gene="fliP"
                     /locus_tag="BAB_v1_b0154"
     CDS             147590..148330
                     /db_xref="MaGe:80652552"
                     /gene="fliP"
                     /inference="ab initio prediction:AMIGene:2.0"
                     /locus_tag="BAB_v1_b0154"
                     /product="Flagellar biosynthetic protein FliP"
                     /transl_table=11
                     /translation="MKHSLGLGVILTLALTVSAQAQQALPLDKLLPAGSGAASGQIVQL
                     FGLLTVLSIAPGLLIMVTSFTRFAIAFSLLRSGLGLQTAPASMVMISLALFMTFYVMAP
                     AFDRAWNNGVQPLMRNEITQEAAFGEISQPFREFMMAQVRDKDLCLFEDLADPSFRTSD
                     DGIVDFRVLVPAFMISELRRGFEIGFLIVLPFLVIDLVVATLTMSMGMMMLPPTVISLP
                     FKILFFVLIDGWNILVGSLIRSFS"
     gene            148533..148919
                     /locus_tag="BAB_v1_b0155"
     CDS             148533..148919
                     /db_xref="MaGe:80652553"
                     /inference="ab initio prediction:AMIGene:2.0"
                     /locus_tag="BAB_v1_b0155"
                     /note="Evidence 5 : Unknown function"
                     /product="protein of unknown function"
                     /transl_table=11
                     /translation="MDFPAWTWWAVAIGLFLLIEALMAIWYIRRLSRQRVETTAALKEV
                     QHTGEPGSALVLEATDTGKRLGAYSFLGVRLRLRVTRANGEEFETAIDAHISPVRIADF
                     AEGKHIKVSIDPHARTVVLNQPIQ"
     gene            complement(149544..150428)
                     /locus_tag="BAB_v1_b0156"
     CDS             complement(149544..150428)
                     /db_xref="MaGe:80652554"
                     /inference="ab initio prediction:AMIGene:2.0"
                     /locus_tag="BAB_v1_b0156"
                     /product="Transcriptional regulators, LysR family"
                     /transl_table=11
                     /translation="MRFDVTDLRLFVSIAETGSITHGAAMVNMALGAASARVRGMEELA
                     GVALLNRERLGVSITPAGRALLQHGRIVLQQLGRMHSELDEFAHGLKGHVRLFSNTNAL
                     AEFLPVALSSFLMDNPGVNIDLQEHLSDEIVRSVVEGIADIGIVAGTVDVASLETFPFR
                     EDYLVVVVPQGHPFARRRRIAFKDTLDYDFIGLSQGAALQNFLSAHAMRMGQRLRLRVQ
                     LRSFDSICQMVESRAGIAIVPASAAKRLRRIMAIRIIALDDAWALRRLTICVRSLQDLP
                     AHAARLVEHLRQT"
     gene            150608..151825
                     /locus_tag="BAB_v1_b0157"
     CDS             150608..151825
                     /db_xref="MaGe:80652555"
                     /inference="ab initio prediction:AMIGene:2.0"
                     /locus_tag="BAB_v1_b0157"
                     /product="CAIB/BAIF family protein"
                     /transl_table=11
                     /translation="MTAPFSVQPPESALRPLDGITVVSLEHAIAAPFATRQLADLGARV
                     IKVERPGVGDFARAYDDRVNGMASHFVWCNRSKESLAIDLKHPDARGILHDLVSKADVL
                     VQNLAPGAAARLGLSAEALRADCPHLIVCDISGYGSDGPYRDRKAYDLLIQSEAGFLSV
                     TGTPDEQAKAGISIADIAAGMYAYSGILSALLMRERTGQGSHIEVSMLEALGEWMGFPL
                     YYTYGGKEPPPRTGASHATIFPYGPFPTGDGKTVMLGLQNEREWAIFCEKVLHQPALAQ
                     DERFVSNVLRVRNRDALTEIIVASFAASNAEAITMQLDEAGIANARVRTMAEVWDHPQL
                     QARGRWTEITTPAGQVPALLPPAFPNGMEPRMDPVPALGAHNISILTELGLDEAQIAAL
                     REAGAI"
     gene            151893..152729
                     /gene="meh"
                     /locus_tag="BAB_v1_b0158"
     CDS             151893..152729
                     /EC_number="4.2.1.153"
                     /db_xref="MaGe:80652556"
                     /gene="meh"
                     /inference="ab initio prediction:AMIGene:2.0"
                     /locus_tag="BAB_v1_b0158"
                     /product="Mesaconyl-C(4)-CoA hydratase"
                     /transl_table=11
                     /translation="MELNIEQLRSWIGREETRHELVTPSLVERFNATFDHEGDTANDAV
                     APLLIHLCLTQPAALTSRLGPDGHPARGGFLPPVPLPRRMWAGGAFTFRDDIRVGDIVT
                     RTSRIQDVVVKEGRTGTLCFVTVGHEFHSNGRHAVTERQDIVYRGADMSNPAAKTQPAV
                     PHGPHCRFITPSAPLLFRYSALTFNGHRIHYDAPYVRNVENYPGLIVHGPMQATMLVRF
                     ATEIRGKPPVRFDFRSLSPLFDDADFTLNAIDDGEGLKLWTSYANGPVAMEARALW"
     gene            152723..153547
                     /gene="citE"
                     /locus_tag="BAB_v1_b0159"
     CDS             152723..153547
                     /EC_number="4.1.-.-"
                     /db_xref="MaGe:80652557"
                     /gene="citE"
                     /inference="ab initio prediction:AMIGene:2.0"
                     /locus_tag="BAB_v1_b0159"
                     /product="Citrate lyase subunit beta-like protein"
                     /transl_table=11
                     /translation="MVSIASIRAPLFVPADRPDRFSKAAASGTDCVILDLEDAVAPKAK
                     DAARAALDTSFTDLPVMVRINPHGTPWHEADMAAVARLDVAGVILPKAETAERIEAAAR
                     MLDLPLIALVETARGLANARSIAAASGVVRLAFGSIDFCADLACAHMREILLPARVELV
                     MASRLAGIAAPIDGVTPGFNDPVMCHQDAAHARALGMMGKLCIHPRQISEVLRAFAWSD
                     QEIDWARRVLASGEGAISIDGMMVDEPVRIRARTILEQADIGAAPVLTKPTG"
     gene            153580..153732
                     /locus_tag="BAB_v1_b0160"
     CDS             153580..153732
                     /db_xref="MaGe:80652558"
                     /inference="ab initio prediction:AMIGene:2.0"
                     /locus_tag="BAB_v1_b0160"
                     /note="Evidence 4 : Unknown function but conserved in
                     other organisms"
                     /product="conserved protein of unknown function"
                     /transl_table=11
                     /translation="MHGRIGYGADELAPALAIKPEFDAWSRQREQDFLKADFQKIPTQI
                     ETRSR"
     gene            153997..154575
                     /locus_tag="BAB_v1_b0162"
     CDS             153997..154575
                     /db_xref="MaGe:80652560"
                     /inference="ab initio prediction:AMIGene:2.0"
                     /locus_tag="BAB_v1_b0162"
                     /product="CYTOCHROME B561"
                     /transl_table=11
                     /translation="MTQSKAIFDSPIGYGVVSRVLHWAMALMFAWQFTSAILHYFAKGS
                     AIFKFFWAAHFQLGFALLLLVLLRGVWGLINCNRRPRAESSGGRIVALGHGLIYILMIA
                     VPTVAMLRSYNSGRGFSFLGMEIFAKTAVQNPAGGAPAAAVNAGLSLHGLLGWILLAVV
                     IAHILLALAHHFIMQDNTLRYMTGRRAVS"
     gene            complement(154766..154961)
                     /locus_tag="BAB_v1_bmiscRNA4"
     misc_RNA        complement(154766..154961)
                     /db_xref="MaGe:80658877"
                     /inference="profile:Rfam:8.0"
                     /locus_tag="BAB_v1_bmiscRNA4"
                     /note="Predicted by Rfam, accession=RF02614,
                     e-value=1.6e-65."
                     /product="BSR1073"
     gene            155365..155769
                     /locus_tag="BAB_v1_b0163"
     CDS             155365..155769
                     /db_xref="MaGe:80652561"
                     /inference="ab initio prediction:AMIGene:2.0"
                     /locus_tag="BAB_v1_b0163"
                     /note="Evidence 4 : Unknown function but conserved in
                     other organisms"
                     /product="conserved protein of unknown function"
                     /transl_table=11
                     /translation="MDGFASCGVWFSERKHIDMRSVRTVIRSSAVLIAVLYATVSVHAG
                     GQGGYGAFNSDPYGYPGDDGNSATGMGGDGGQGYVNPSPGGAGGTVGSLITSPTTIISN
                     ITGGRVDTPLTRPDLQAMAAAARVLQQLRT"
     gene            155973..161840
                     /locus_tag="BAB_v1_b0164"
     CDS             155973..161840
                     /db_xref="MaGe:80652562"
                     /inference="ab initio prediction:AMIGene:2.0"
                     /locus_tag="BAB_v1_b0164"
                     /product="Autotransporter-associated beta strand
                     repeat-containing protein"
                     /transl_table=11
                     /translation="MYVVGNSAIVTIINNGTITGGAGGLNSAWPDNYGATGGMGEGGAA
                     GSIRTGGSQGTSSQGGAGIIGANIAVINNGTITGGIGGTGGLNAGVQNDAVTFQSGINS
                     LTLTTKSVINGVVSANGNDDTLTLQNTLSKIDGGQSDGANISATQYKGFEHLVVNGGRW
                     TVSGSAIVSGETTLNGGALVVTGPAALGVQAITAQGGAIEASGDQVLDQSFVLKNNPYG
                     ASTSGLVVQGADNLVLSGVLSDVGRLTKNGSGTLTLTADNTYTGGTVFAGGVVSVDKEV
                     RLGGGDLTFNGGTLQVTGTGWTSTSRAVSLQAGGGTFDIENAANNFAVTQGVAGAGGLT
                     KSGSGTLTLSGANSYTGATTVSAGTLVVANDNTGGGTTTVDVGAGLQIGTGGVSGSLAG
                     DIVNNGTLVVDRSNAFDLANVISGTGSLTKNGAGTLTLSGVNSYTGGTTVSAGTLAVRA
                     DNNLGDASGGLAINGGATLQLTDNLTTARGVTLGAGTATITIDGGKTAQFSNKLTGSGT
                     LAVSGSGTLILSAANDYSGNTTIASGSTLQLGDGSTDGRLAGNVANAGTLTFHNKGGTT
                     FAGEISGTGSLVQNGAGALTLSGDSQGFAGTTTVSSGSLLVSGKLGGTVTVNSGATLDG
                     SGEIGGNTTVNGTLEGASGNGLTFKGDLKLGSGSIINASFDHPGGARIFDVTGDIALDG
                     TVNVSSFGTGGPGLYHLFHYAGTSSGSGLTLGSLPGGVSVDKVYINQQVNDIYVVNTTG
                     ATLNYWNGTQSRPQGDGLLHGGNGTWTAATGNFNWTNSPSYDLNGAWDNGAFAVFGGGK
                     GLVTVDTSAGAISASGMQFITTGYKLSGDKLTLVPTTSNPSAKPLIRVGSGSPGDSALI
                     AIISTELTGTHGLEKADGGTLILTGANTYTGGTAISGGTLQLGDGATNGSVQGAISTGA
                     DAAHKGVLAIRAAAGTPATIGNTISGTGSVSVLGGTVTFSVANSYTGGTTLAGGTTIVT
                     ADANLGAVGTNVALNNGATLRFGANLDATHSFTHAFQLGTVASDVGTLDTDGHDVAMSG
                     VISGAGGLMKSGTGTVTLSGANSYTGGTKVSAGTLVVANDNTGGGTTTVDAGAGLQIGT
                     GGTSGSLAGDIANNGALVVNRSDALNLAGAISGTGSLTKNGAGTVTLSGANSYTGGTKV
                     SAGTLVVANDNTGGGTMTVDVGALLQIGTGGTSGSLAGDIANDGTLVVDRSDAIGLSGA
                     ISGAGGLTKNGAGTLTLSGANSYTGATTVSAGILTLTGDNTGGGTTTVDARAELHIGTG
                     GASGSLAGNIVNDGALVVDRSGVIGLSGVISGTGGLMKSGTGTVTLSGVNTYTGGTTLT
                     AGTLAAASDNNLGGASGGLTFNGGTLQVMGTSWTSTNRAVSLQAGGGTFDIEDAANNFA
                     VTQGVAGAGGLTKSGSGTLTLSGANSYTGATTVSASTLVVANDNTGGGTTTVDVGAGLQ
                     IGTGGVSGSLAGDIVNNGTLVVDRSNAFDLANVISGTGSLTKNGAGTLTLSGVNSYTGG
                     TTVSAGILTLTGDNTGGGTTTVDAGAVLQIGTGGTSGNLAGDIANNGALVVNRSDALNL
                     ANAISGAGSLMKSGAGTLTLSGANSYTGATTVSAGTLTQGAAGGFSTASSRYDVDTDGT
                     LDLGGFDTMLAALYNAGTINMNVGAAGSTLMVNGDYVGHDGTIVFNTVLGDDNSKTDKL
                     MVGGDTAGNTNVQVVNRDGLGAQTVKGIEIITVGGQSNGVFSLVSDYRTKDGQKAVVGG
                     AYAYTLHQGPARGANDGDWYLISQLEDIKPDNPATRRVSDTPDAPDTPAPRYSANVPVY
                     EGYVQTMQALNKPSTLQERVGKRYMTGENGDGRTSGGMVDAHGIWARIQGAHDRLEPTT
                     LTGMKQEINTFILQAGVDGQFYEDENGKLIAGITGQYDTVLHAAILWRGMVMAVSPPMP
                     GASALQPPGLVMTGSMSTPRVR"
     gene            161837..162379
                     /locus_tag="BAB_v1_b0165"
     CDS             161837..162379
                     /db_xref="MaGe:80652563"
                     /inference="ab initio prediction:AMIGene:2.0"
                     /locus_tag="BAB_v1_b0165"
                     /note="Evidence 5 : Unknown function"
                     /product="protein of unknown function"
                     /transl_table=11
                     /translation="MTWFESDLNSDTADVGLASGRKATGYALSVETGKRIALNGNWVLT
                     PQAQLIWSSINADDFEDVWQANISVARGNSFAARFGLAASYDSSWQGSDGRVVNTSVYG
                     ITNLYQEFLGGTRVNISGVDFSTDNDRTWAGIGAGGTYAWAGGKYLIFGQGTINTSLDH
                     FADSYAIKGDVGFKVKW"
     gene            162615..163010
                     /gene="cycA"
                     /locus_tag="BAB_v1_b0166"
     CDS             162615..163010
                     /db_xref="MaGe:80652564"
                     /gene="cycA"
                     /inference="ab initio prediction:AMIGene:2.0"
                     /locus_tag="BAB_v1_b0166"
                     /product="Cytochrome c2"
                     /transl_table=11
                     /translation="MRAAMTAISAIAASLLISTVAQGADIESGKKIFNACKACHQIGEG
                     AKNMVGPELNGLFGRHSGSVEGYKYSDANKNSGIVWDEEIFRKYIKKPREVIPKTKMVY
                     AGLKDEGKIDDLIAFLKQYDLGGKIKE"
     gene            complement(163234..163473)
                     /locus_tag="BAB_v1_b0167"
     CDS             complement(163234..163473)
                     /db_xref="MaGe:80652565"
                     /inference="ab initio prediction:AMIGene:2.0"
                     /locus_tag="BAB_v1_b0167"
                     /note="Evidence 4 : Unknown function but conserved in
                     other organisms"
                     /product="conserved protein of unknown function"
                     /transl_table=11
                     /translation="MSNTPHTLGEEFPGQLEAIHALKAKDAHFARILEESDSVNDLIHR
                     AETNIQPVSQEEETNLRKQRLALKDKIASALAAA"
     gene            complement(164118..164930)
                     /gene="pdhR"
                     /locus_tag="BAB_v1_b0168"
     CDS             complement(164118..164930)
                     /db_xref="MaGe:80652566"
                     /gene="pdhR"
                     /inference="ab initio prediction:AMIGene:2.0"
                     /locus_tag="BAB_v1_b0168"
                     /product="Pyruvate dehydrogenase complex repressor"
                     /transl_table=11
                     /translation="MADTVFSRIQASRTADDVVHQIESLILEGVLRGGDRLPGERELAR
                     QFDISRPILRDALKRLETAGLLTSRHGGGTFVADVIGQVFSAPVVKLFADHHKATADYL
                     EYRREIESVAAEYAALRATPADRALLTEIMNAMEKAHGADDFATEARLDVELHNAIGEA
                     AHNIVLLHTLRSCYQLLKDGVFYNRSVIYNHPGVADVFLSQHRAIYDAVMAGNPQAARE
                     AVQKHIRFVEQATHDRALNDERERVARLRYRQRAGSKELKEIREDESE"
     gene            complement(165052..165972)
                     /locus_tag="BAB_v1_b0169"
     CDS             complement(165052..165972)
                     /db_xref="MaGe:80652567"
                     /inference="ab initio prediction:AMIGene:2.0"
                     /locus_tag="BAB_v1_b0169"
                     /product="Transcriptional regulator, LysR family, in
                     glycolate utilization operon"
                     /transl_table=11
                     /translation="MMSSLADMEIFARVVATGSMSAAARDLGLSPAVVSKRLGRLEERL
                     GTSLLQCTTRQIALTEAGQGYHERVLAILANIEEAEAFVARRSADARGTLKISAPTTFG
                     RMHIAPYLVPFMRANADLTVNMQLSDEMVDIVGDGYDLAIRIGELSDSTLVARRLAPVR
                     RIFVAAPRYLKERGTPQTIEDLQDHICLAPHNNDPWRLEGPKGPIVIRPTGPLQTNSSE
                     IVREAVLAGLGIAQRSTWDVGPELAAGKLVQVLPDYAASRNVAIHAVYPSKQFLPAKVR
                     LFIDYLADLYGPVPYWESGTFPEEN"
     gene            166311..167819
                     /gene="glcD"
                     /locus_tag="BAB_v1_b0170"
     CDS             166311..167819
                     /EC_number="1.1.99.14"
                     /db_xref="MaGe:80652568"
                     /gene="glcD"
                     /inference="ab initio prediction:AMIGene:2.0"
                     /locus_tag="BAB_v1_b0170"
                     /product="glycolate dehydrogenase, putative FAD-linked
                     subunit"
                     /transl_table=11
                     /translation="MEEEMSGLIMPEPDAGVLQRREQIVADLRVIVPGEGVVDTVNAMR
                     VFETDGLTAHRQLPLVVVLPETVEQVAQVLRYCHDNAIRVVPRGAGTSLSGGSMPLEDA
                     VLLVMSRFNRILEIDYPNRVAVVQPGVTNLGITKAVEHEGFYYAPDPSSQIACSIGGNV
                     AENAGGVHCLKYGLTANNVLGIEMVLITGEVMRLGGKHLDSEAYDLLGLMTGSEGLLGV
                     VTEITVRILQKPETARAIMVGFPSSEQAGQCVADIIGAGIIPGGMEMMDRPAIKAAEDF
                     VRVGYPLDVEALLIVELDGPPVEVDYLLGRVEKIALQNGSTTCTLSQSEEQRLAFWAGR
                     KAAFPAVGRISPDYLCMDGTIPRKELPRVLSGMRALSEKYGLRVANVFHAGDGNLHPLI
                     LYDANNPGELEAAEDFGADILRLCVKVGGVLTGEHGVGIEKRDLMPEMFNETDLDQQMR
                     VKCAFDAKHLLNPGKVFPQLRRCAELGRMHVSRGALAFPDLPRF"
     gene            167835..169067
                     /locus_tag="BAB_v1_b0171"
     CDS             167835..169067
                     /EC_number="1.1.99.14"
                     /db_xref="MaGe:80652569"
                     /inference="ab initio prediction:AMIGene:2.0"
                     /locus_tag="BAB_v1_b0171"
                     /product="Glycolate dehydrogenase , FAD-binding subunit
                     GlcE"
                     /transl_table=11
                     /translation="MSDANILKPQDEAGVLEMVQAALASSTPLEIIGHGSKRGIGRPVE
                     AGHVLDVSGLSGVTLYEPDELVLSARAGTPMAEIQKLLADHNQCFHFEPMDYGPLLGAE
                     PGRGTIGGTLAANLAGPRRLKAGAARDHVLGVRVVSGRGEVFKSGGRVVKNVTGYDLSK
                     GMANSWGTLGVATEVTFKVLPAPETVATLAVRGLDDEQAARVMALAMGSREEVSSAAHL
                     PPTVAWRFLDGKLGGDAATILRLEGFAPSVAHRSRQLQDLLGRTGTIDVLDDSQSRQLW
                     REVRDVLPYAQAGDGRAVWRVSMAPMQGWRMVDEFRRHAGVDAYYDWQGGLIWMRMEAE
                     PEADVLRKLIARHGGGHATLIRAPERVRGSVDVFQQQPAALAALSARLKQQFDPENILN
                     PGRMYPHQAGA"
     gene            169072..170373
                     /gene="glcF"
                     /locus_tag="BAB_v1_b0172"
     CDS             169072..170373
                     /EC_number="1.1.99.14"
                     /db_xref="MaGe:80652570"
                     /gene="glcF"
                     /inference="ab initio prediction:AMIGene:2.0"
                     /locus_tag="BAB_v1_b0172"
                     /product="glycolate dehydrogenase, putative iron-sulfur
                     subunit"
                     /transl_table=11
                     /translation="MQTHFSPEQLRDPGVLEAEKILRKCVHCGFCTATCPTYVTLGNEL
                     DSPRGRIYLIKDMLENGRPADEEIVRHVDRCLSCLACMTTCPSGVNYMHLVDHARAHIE
                     KTYKRPFMNRLLRSVLAQVLPYPARFRLALKLAKLGKPFASLFRKSPVLRPVAAMLDLA
                     PQSLPAMPAATNAVRGEKRGRVAILNGCAQPVLNPGINAATLRLLNRFDIEVATPKGEG
                     CCGSLVHHMGREEQALEQARHNVDVWTREIETGGLDAIIVTASGCGTTIKDYGYMLRLD
                     PAYKDKAARVSALAKDITEYLATLELPEPDAPKTLTVAYHSACSMQHGQKIVREPKDLL
                     VKAGFTVKEPLEGHLCCGSAGTYNIMQPEIATKLRDRKVKNIEATGAALIATGNIGCMT
                     QMATGSDLPIVHTVELIDWAYGGPTPQALEKAGA"
     gene            complement(170597..171424)
                     /gene="dkgA"
                     /locus_tag="BAB_v1_b0173"
     CDS             complement(170597..171424)
                     /EC_number="1.1.1.-"
                     /EC_number="1.1.1.346"
                     /db_xref="MaGe:80652571"
                     /gene="dkgA"
                     /inference="ab initio prediction:AMIGene:2.0"
                     /locus_tag="BAB_v1_b0173"
                     /product="methylglyoxal reductase DkgA"
                     /transl_table=11
                     /translation="MTVPTVKLNDGNHIPQLGYGVWQISNDEAVSAVSEALKAGYRHID
                     TATIYGNEEGVGKAINGSGIARADIFLTTKLWNSDQGYESTLKAFDTSLKKLGTDYVDL
                     YLIHWPMPSKDLFMETWRAFIKLKEEGRVKSIGVSNFRTADLERLIKESGVTPVLNQIE
                     LHPQFQQDELRLFHGKHDIATEAWSPLGQGKLLEDPTLKSIAEKHAKSVAQIILRWHIE
                     TGNIVIPKSITPARIKENFDIFDFTLNGTDHDAITKLDMADGRIGPNPSVFSA"
     gene            complement(171700..171807)
                     /locus_tag="BAB_v1_b0174"
     CDS             complement(171700..171807)
                     /db_xref="MaGe:80652572"
                     /inference="ab initio prediction:AMIGene:2.0"
                     /locus_tag="BAB_v1_b0174"
                     /note="Evidence 5 : Unknown function"
                     /product="protein of unknown function"
                     /transl_table=11
                     /translation="MDHWQAMSSGCIRMRNEDVTDLYERTPVGTRVVVR"
     gene            complement(171750..172433)
                     /locus_tag="BAB_v1_b0175"
     CDS             complement(171750..172433)
                     /db_xref="MaGe:80652573"
                     /inference="ab initio prediction:AMIGene:2.0"
                     /locus_tag="BAB_v1_b0175"
                     /product="YbiS"
                     /transl_table=11
                     /translation="MKPRHLLLIGSLTAIAVSIVSTGMAFADDRYSDLPPVRVSQAISA
                     PWVAQLQDAPARPRIARQETRKTKTHYNKVSYQRPATNPATTARKKQFDPIYLPQIVSY
                     SGKEKPGTIVIDTASRFLYLVQADGKARRYGVGVGKQGFSWKGTQRISRKAEWPTWTPP
                     SEMIARERKKGRFLPARMDGGINNPLGARALYLGSTLYRIHGTNQPWTIGRPCPRAAFV
                     CVTRM"
     gene            172649..173329
                     /gene="tag"
                     /locus_tag="BAB_v1_b0176"
     CDS             172649..173329
                     /EC_number="3.2.2.20"
                     /db_xref="MaGe:80652574"
                     /gene="tag"
                     /inference="ab initio prediction:AMIGene:2.0"
                     /locus_tag="BAB_v1_b0176"
                     /product="3-methyl-adenine DNA glycosylase I,
                     constitutive"
                     /transl_table=11
                     /translation="MNEAESREMSDMAEARAGLVVGADGRTRCFWPGELPDYLAYHDNE
                     WGVPVADDFRLFEKICLEGFQSGLSWLTILRKRENFRAAFDGFNFHRIATYDESDVERL
                     LADKGIVRHRGKIVSVINNAGRAIELIEEKGSLAAYFWSFEPGAENRPAVVDYPTLVAN
                     PITATSTRISKDLKKRGWSFVGPTTVYAFMQAMGLVNDHIEGCHCRATIEKLRQNFKRP
                     GKKL"
     gene            173448..174065
                     /locus_tag="BAB_v1_b0177"
     CDS             173448..174065
                     /db_xref="MaGe:80652575"
                     /inference="ab initio prediction:AMIGene:2.0"
                     /locus_tag="BAB_v1_b0177"
                     /product="Transporter, LysE family"
                     /transl_table=11
                     /translation="MDLMSLVAFAGILVVAAGTPGPKVGALVARVISRGHKGVFPFMFG
                     LWLGDAVWLSLAVWGLSALAHTFQTAFLVLKYAGVAYLIYLSWKMWFAPVDEEADENTI
                     PRQGEGKRLFLSALGVTLGNPKIMVFYLAILPTVVDITHVSLTGWVELLLVMFMVLAAV
                     DTAWVVLAAQARKFLRSPRMMRLANRTSAGMMAGAAVAIAAR"
     gene            174176..175684
                     /gene="hisS"
                     /locus_tag="BAB_v1_b0178"
     CDS             174176..175684
                     /EC_number="6.1.1.21"
                     /db_xref="MaGe:80652576"
                     /gene="hisS"
                     /inference="ab initio prediction:AMIGene:2.0"
                     /locus_tag="BAB_v1_b0178"
                     /product="Histidine--tRNA ligase"
                     /transl_table=11
                     /translation="MADKADKMKARLPRGFVDRVPDDLRAAEKMMATIREVYDLYGFEP
                     VETPLVEYTDALGKFLPDQDRPNEGVFSFQDDDEQWLSLRYDLTAPLARYVAENFETLP
                     KPYRSYRNGWVFRNEKPGPGRFRQFMQFDADTVGAPNVSADAEMCMMMADTLERLGIQR
                     GDYAIRVNNRKVLDGVLDAIGLEGEGNAAKRLNVLRAIDKLDKFGPEGVRLLLGKGRLD
                     ESGDFTKGAQLPEAAIEKVLAFTAAGGADGAQTIANLQAVVAGNAKGEEGVQELADMQA
                     LFFAGGYEGRVKIDPSVVRGLEYYTGPVFEAELLFDVTNEDGQKVVFGSVGGGGRYDGL
                     VSRFRGEPVPATGFSIGVSRLMTALKNLGKLDVSDTVGPVVVLVMDKDTQNLGRYQKMV
                     SDLRKAGIRAEMYVGGSGMKAQMKYADRRAAPCVVIQGSQEREAGEVQIKDLVEGKRLS
                     AEIEDNVTWLESRPAQITVREDGLVDAVREILDAQARDRAEQSK"
     gene            175693..176823
                     /gene="hisZ"
                     /locus_tag="BAB_v1_b0179"
     CDS             175693..176823
                     /db_xref="MaGe:80652577"
                     /gene="hisZ"
                     /inference="ab initio prediction:AMIGene:2.0"
                     /locus_tag="BAB_v1_b0179"
                     /product="ATP phosphoribosyltransferase regulatory
                     subunit"
                     /transl_table=11
                     /translation="MVGSRTSPIFNALRVELNAREAELVEIPLIQPADPFLDMAGEDLR
                     RRIFLTENENGDSLCLRPEFTIPVCRNHIALNAATPKRYAYLGEVFRQRRDGAAEFLQA
                     GIEDLGAADEAASDARSLADALSCVKAIAPDAPLEIVLGDQSVFAGMLKALGLPQGWRK
                     KLLRSFGDAHSMDLALAELTGTQRRDPLPESLAVLVAEGDEIGLARMLEAEMLEAGISP
                     GAGRTPVEIARRLIEKEDLAATHFPAAALDLLRQFLAIRVSLDMAAVTLRAFAADNALD
                     LGAVLQKFEARADAIAQAGIEMKDIIYDASFGRPLDYYTGLVYEIRDASNRQDGVLAGG
                     GRYDRLLTMLGACEAIPGVGFSIWLDRLQALAGEKQ"
     gene            176820..177515
                     /gene="hisG"
                     /locus_tag="BAB_v1_b0180"
     CDS             176820..177515
                     /EC_number="2.4.2.17"
                     /db_xref="MaGe:80652578"
                     /gene="hisG"
                     /inference="ab initio prediction:AMIGene:2.0"
                     /locus_tag="BAB_v1_b0180"
                     /product="ATP phosphoribosyltransferase"
                     /transl_table=11
                     /translation="MSVTLALPSKGRLKEKTLAVLEKAGYKVVLPDDDRNYRARVEGED
                     DLDILFLSASEIARELGYGSVDLGVTGEDLVRETLAHADERVAIEAQLGFGHADVVVAV
                     PEVWRDVTTMADLDDVAADFRQRHGRRLRIATKYWRLTQQFFSQKHGIQVYRIVESLGA
                     TEGAPAAGSADMIVDITSTGSTLRANRLKVLEDGIILRSQACLVSARRSHTSRRVEEIA
                     ARIRAGLEI"
     gene            complement(177589..178827)
                     /gene="gluP"
                     /locus_tag="BAB_v1_b0181"
     CDS             complement(177589..178827)
                     /db_xref="MaGe:80652579"
                     /gene="gluP"
                     /inference="ab initio prediction:AMIGene:2.0"
                     /locus_tag="BAB_v1_b0181"
                     /product="Glucose/galactose transporter"
                     /transl_table=11
                     /translation="MATSIPTNNPLHTETSSQKNYGFALTSLTLLFFMWGFITCLNDIL
                     IPHLKNVFQLNYTQSMLIQFCFFGAYFIVSLPAGQLVKRISYKRGIVVGLIVAAIGCAL
                     FIPAASYRVYALFLGALFVLASGVTILQVAANPYVTILGKPETAASRLTLTQAFNSLGT
                     TVAPVFGAVLILSAATDATVNAEADAVRFPYLLLALAFTVLAIIFAILKPPDVQEDEPA
                     LSDKKEGSAWQYRHLVLGAIGIFVYVGAEVSVGSFLVNFLSDPTVAGLSETDAAHHVAY
                     FWGGAMVGRFIGSAAMRYIDDGKALAFNAFVAIILLFITVATTGHIAMWSVLAIGLFNS
                     IMFPTIFSLALHGLGSHTSQGSGILCLAIVGGAIVPLIQGALADAIGIHLAFLMPIICY
                     AYIAFYGLIGSKS"
     gene            complement(179113..179514)
                     /gene="yqjF"
                     /locus_tag="BAB_v1_b0182"
     CDS             complement(179113..179514)
                     /db_xref="MaGe:80652580"
                     /gene="yqjF"
                     /inference="ab initio prediction:AMIGene:2.0"
                     /locus_tag="BAB_v1_b0182"
                     /product="Inner membrane protein YqjF"
                     /transl_table=11
                     /translation="MSSITPKANGAATLIIRVFLSVLFIIAGYNKLTALDGTADYFASI
                     GLPMPIVTAVVVGLIEFVGGLAILFGFKTRIAAVIVGLFTLGATLVAHMDFAEGMNLLI
                     AQKNLAIAGGLFLLFLHGAGSLSIDARRG"
     gene            complement(179617..181008)
                     /gene="fumC"
                     /locus_tag="BAB_v1_b0183"
     CDS             complement(179617..181008)
                     /EC_number="4.2.1.2"
                     /db_xref="MaGe:80652581"
                     /gene="fumC"
                     /inference="ab initio prediction:AMIGene:2.0"
                     /locus_tag="BAB_v1_b0183"
                     /product="fumarase C"
                     /transl_table=11
                     /translation="MAATRTETDTFGPIDVPADRYWGAQTQRSLQNFRIGGERMPLPLV
                     HALGVVKRAAAETNIALGKLDPVLGQVIAVAASEVIEGKLDDHFPLVVWQTGSGTQSNM
                     NANEVISNRAIELLGGEMGSKKPIHPNDHVNMSQSSNDSFPTAIHIATAVETVNRLYPA
                     LEHLTKALKVKEEAFKDIIKIGRTHTQDATPVTLGQEFSGYRAALEYARHRLEQSLADV
                     FLLAQGGTAVGTGLNAPVGFDKGFAEAVSEITGLSFKTAPNKFEALASHGAVLNFHGSL
                     NALAADLFKIANDIRFLGSGPRSGLGELSLPENEPGSSIMPGKVNPTQAEAMTMVATQV
                     FGNQTAVTVAASQGHFELNVFKPVIAYNVLQSIRLLSDTMVSFADHCVEGIEPNTARIK
                     ELLERSLMLVTALAPAIGYDNAARIAKTAHKNGTTLREEALASGLVSEEDYDRLVRAER
                     MIAPQ"
     gene            complement(181158..181412)
                     /locus_tag="BAB_v1_b0184"
     CDS             complement(181158..181412)
                     /db_xref="MaGe:80652582"
                     /inference="ab initio prediction:AMIGene:2.0"
                     /locus_tag="BAB_v1_b0184"
                     /note="Evidence 4 : Unknown function but conserved in
                     other organisms"
                     /product="conserved protein of unknown function"
                     /transl_table=11
                     /translation="MRKELPIETAPKDGRKITVIWIDDDDQRNESIAQYRTLEQLRAGG
                     GQWDEADTGWWTFTDNKTQRKIEPTAWIRETDDDESQED"
     gene            181553..181741
                     /locus_tag="BAB_v1_bmiscRNA5"
     misc_RNA        181553..181741
                     /db_xref="MaGe:80658878"
                     /inference="profile:Rfam:8.0"
                     /locus_tag="BAB_v1_bmiscRNA5"
                     /note="Predicted by Rfam, accession=RF02603,
                     e-value=1.3e-61."
                     /product="BASRCII26"
     gene            complement(181742..181963)
                     /locus_tag="BAB_v1_b0185"
     CDS             complement(181742..181963)
                     /db_xref="MaGe:80652583"
                     /inference="ab initio prediction:AMIGene:2.0"
                     /locus_tag="BAB_v1_b0185"
                     /note="Evidence 4 : Unknown function but conserved in
                     other organisms"
                     /product="conserved protein of unknown function"
                     /transl_table=11
                     /translation="MLLPIMSSNPVSILALPRYVLLMQAFLPPVESLPNPGEPPLPGLT
                     FLTVPDARNGHTNSVKLSPFFPAPHNHF"
     gene            complement(182165..183805)
                     /gene="groL"
                     /locus_tag="BAB_v1_b0186"
     CDS             complement(182165..183805)
                     /db_xref="MaGe:80652584"
                     /gene="groL"
                     /inference="ab initio prediction:AMIGene:2.0"
                     /locus_tag="BAB_v1_b0186"
                     /product="chaperonin GroEL"
                     /transl_table=11
                     /translation="MAAKDVKFGRTAREKMLRGVDILADAVKVTLGPKGRNVVIEKSFG
                     APRITKDGVSVAKEVELEDKFENMGAQMLREVASKTNDTAGDGTTTATVLGQAIVQEGA
                     KAVAAGMNPMDLKRGIDLAVNEVVAELLKKAKKINTSEEVAQVGTISANGEAEIGKMIA
                     EAMQKVGNEGVITVEEAKTAETELEVVEGMQFDRGYLSPYFVTNPEKMVADLEDAYILL
                     HEKKLSNLQALLPVLEAVVQTSKPLLIIAEDVEGEALATLVVNKLRGGLKIAAVKAPGF
                     GDRRKAMLEDIAILTGGQVISEDLGIKLESVTLDMLGRAKKVSISKENTTIVDGAGQKA
                     EIDARVGQIKQQIEETTSDYDREKLQERLAKLAGGVAVIRVGGATEVEVKEKKDRVDDA
                     LNATRAAVEEGIVAGGGTALLRASTKITAKGVNADQEAGINIVRRAIQAPARQITTNAG
                     EEASVIVGKILENTSETFGYNTANGEYGDLISLGIVDPVKVVRTALQNAASVAGLLITT
                     EAMIAELPKKDAAPAGMPGGMGGMGGMDF"
     gene            complement(183896..184192)
                     /gene="groS"
                     /locus_tag="BAB_v1_b0187"
     CDS             complement(183896..184192)
                     /db_xref="MaGe:80652585"
                     /gene="groS"
                     /inference="ab initio prediction:AMIGene:2.0"
                     /locus_tag="BAB_v1_b0187"
                     /product="cochaperonin GroES"
                     /transl_table=11
                     /translation="MADIKFRPLHDRVVVRRVESEAKTAGGIIIPDTAKEKPQEGEVVA
                     AGAGARDEAGKLVPLDVKAGDRVLFGKWSGTEVKIGGEDLLIMKESDILGIVG"
     gene            184673..185521
                     /locus_tag="BAB_v1_b0188"
     CDS             184673..185521
                     /db_xref="MaGe:80652586"
                     /inference="ab initio prediction:AMIGene:2.0"
                     /locus_tag="BAB_v1_b0188"
                     /product="hydrolase, haloacid dehalogenase-like family"
                     /transl_table=11
                     /translation="MILPERLDDLTDRYDAIFCDVWGVVHNGETSFAPAIAALQRARAK
                     GVTIILVTNSPRPHPGVVAQMSLLGVPEDAYDRVVTSGDVTRDLIAEGPRRIFHIGCER
                     ELAIYDGLDVELVEEFEAAGVVCTGLYDDEVETPEDYRELLQRLRARNLPFICANPDIM
                     VERGPRLIWCAGALAREYGQLGGRTLIAGKPHRPIYEAALRAVESIRGGSVDKSRILGI
                     GDGVLTDVKGAADFGLDVLYISGGVHAADYAVNGDLDMAKMEAFLEKHGHRPIASLHAL
                     V"
     gene            185609..186598
                     /gene="ribF"
                     /locus_tag="BAB_v1_b0189"
     CDS             185609..186598
                     /EC_number="2.7.1.26"
                     /EC_number="2.7.7.2"
                     /db_xref="MaGe:80652587"
                     /gene="ribF"
                     /inference="ab initio prediction:AMIGene:2.0"
                     /locus_tag="BAB_v1_b0189"
                     /product="bifunctional riboflavin kinase/FMN
                     adenylyltransferase"
                     /transl_table=11
                     /translation="MKKSSFQRLTGTEGLPPALHDCVVAIGNFDGVHRGHQAVLERALE
                     LAERESRPAVVLTFEPHPRSFFKQDQPVDRLTDAAEKAEILRLMGFDAVMEQPFTAEFS
                     QRSAEDFVQHILVEKLRASRVVTGYDFHFGKGRRGTPEFLCEAGKKAGFSVTLVDAFTD
                     EGGMLVSSTRIRNLLSEGEVAEAAGLLGYRYRICGEVIHGKKLGRTLGFPTANMALAPQ
                     TSLKHGIYAVRFRLDDAMLYDGVASFGRRPTVDDEGAPLLETFLFDFSGDLYGKTAAVS
                     FFGFLRGEVKFDGLDPLIDQMKQDEAQARALLADVRPISGLDRMLSFN"
     gene            186942..189860
                     /gene="ileS"
                     /locus_tag="BAB_v1_b0190"
     CDS             186942..189860
                     /EC_number="6.1.1.5"
                     /db_xref="MaGe:80652588"
                     /gene="ileS"
                     /inference="ab initio prediction:AMIGene:2.0"
                     /locus_tag="BAB_v1_b0190"
                     /product="isoleucine--tRNA ligase"
                     /transl_table=11
                     /translation="MTDTTKIDYSKTLYLPQTEFPMRAGLPQREPLFVQRWEEMNLYKK
                     LREQAKDRPLYVLHDGPPYANGNIHIGHALNKILKDVITRSFQMRGYNSNYVPGWDCHG
                     LPIEWKIEEKYRAAGKNKDEVPINEFRKECREFASNWIKVQTEEFKRLAILGDFENPYT
                     TMNFHAEARIAGELLKFAASGQLYRGSKPVMWSVVERTALAEAEVEYHDIESDMIWVKF
                     PVAGEVATENDLSGSAVVIWTTTPWTIPGNRAVSYSSRIEYGLFEITEAENDFGPRPGE
                     RLVFADKLVEECCAKAKLQFKRLRSVSAEELGKIVLDHPLKGFGGGYEFVVPMLDGDHV
                     TDDAGTGFVHTAPSHGREDFEAWMDNARQLEARGIDPNIPFPVGDDGFYTKDAPGFGPD
                     REGGPARVIDDNGKKGDANKVVIEQLIAADKLFARGRLKHSYPHSWRSKKPVIFRNTPQ
                     WFVYMDKNLGDGTTLRSRALKAIDETRFVPAAGQTRLRSMIEGRPDWVLSRQRAWGVPI
                     CVFVDEEGNILQDDAVNKRIMDAFEKEGADAWFADGARERFLGARAGEGWTQVRDILDV
                     WFDSGSTHTFTLEDRPDLKWPADVYLEGSDQHRGWFHSSLLESCGTRGRAPYNAVVTHG
                     FTMDEHGKKMSKSLGNTVTPQDVIKESGADILRLWVMTTDYWEDQRLGKSIIQTNIDAY
                     RKLRNTIRWMLGTLAHDEGENVAYADLPELERLMLHRLTELDELVRSGYDTFDFKRIAR
                     ALVDFMNVELSAFYFDIRKDALYCDAPSSIRRKAALQTVREIFVRLTTWLAPMLPFTME
                     EAWLDRYPQSVSIHAEQFRPTPAEWRDDVLAEKWRKVRAVRRVVTGALELERADKRIGS
                     SLEAAPVVYIADKSLSDSLEGLDFAEICITSGISVSDAAAPEGAFTLGDVKGVAVVPER
                     AKGEKCARSWRYTTDVGADPEFPEVSARDAAALRELQALGKL"
     gene            190052..190723
                     /locus_tag="BAB_v1_b0191"
     CDS             190052..190723
                     /db_xref="MaGe:80652589"
                     /inference="ab initio prediction:AMIGene:2.0"
                     /locus_tag="BAB_v1_b0191"
                     /note="Evidence 4 : Unknown function but conserved in
                     other organisms"
                     /product="conserved protein of unknown function"
                     /transl_table=11
                     /translation="MKIEGRVLVLMTALAGLSLSGCVSSPTYGTDKSAGAQLLDDVSNM
                     ASFGQGKKKERIDYKPRPDLVRPAPGDKGYLPAPQQSLASSSDPNWPESPEQRRKRVRD
                     EITAHRDDPNYVSPVLQDAPVADNIRTALPRGNSRREDYASRTPTSDPAKVAALKAARA
                     QQNQGSATTRRYLSEPPLAYRQPASTAAVGELGPDEAQKERERKKAASGSRGWRDYLPW
                     N"
     gene            191068..191628
                     /locus_tag="BAB_v1_b0192"
     CDS             191068..191628
                     /db_xref="MaGe:80652590"
                     /inference="ab initio prediction:AMIGene:2.0"
                     /locus_tag="BAB_v1_b0192"
                     /product="CYTOCHROME B561"
                     /transl_table=11
                     /translation="MSSKTYIWDDRSGYGLVSRGFHWLMALLFLWQFASAILRVFAKDT
                     PIYSFFWSAHFQLGFALLVLALLRGVWGLMNIHRRPHKDGAIGKLAVLGHLAIYVLMIT
                     IPSLALLRAYGSGRGFSFLGMPIFAKTDIQNAMLTAPANALHGPLGWALLAAIVGHVAM
                     ALVYHFALRDDTLRYMTGHGTPN"
     gene            complement(191682..192155)
                     /gene="tadA"
                     /locus_tag="BAB_v1_b0193"
     CDS             complement(191682..192155)
                     /EC_number="3.5.4.33"
                     /db_xref="MaGe:80652591"
                     /gene="tadA"
                     /inference="ab initio prediction:AMIGene:2.0"
                     /locus_tag="BAB_v1_b0193"
                     /product="tRNA-specific adenosine deaminase"
                     /transl_table=11
                     /translation="MRKAASITKANSATPMDIALEEAHAAGERGEVPIGAVIVRDGEII
                     ARAGNRTREFNDVTAHAEILTIRQAGEMLGSERLIDCDLYVTLEPCAMCAAAISFARIR
                     RLYYGASDPKGGGIEHGGRFYTQPTCHHAPEIYPGFCEADARKILKDFFREKR"
     gene            192296..194041
                     /locus_tag="BAB_v1_b0194"
     CDS             192296..194041
                     /EC_number="5.4.99.-"
                     /db_xref="MaGe:80652592"
                     /inference="ab initio prediction:AMIGene:2.0"
                     /locus_tag="BAB_v1_b0194"
                     /product="Pseudouridine synthase"
                     /transl_table=11
                     /translation="MMAQGDAVTLLKGLYQMTTEDDNKGGKPPHGRKGHSDRPGRPDWD
                     SRPRREGGDRDKPRKFGSRGAPVEEETSERIAKRLARAGIASRREAETMIAAGRIAVNG
                     KVLESPAVNVKRTDIITVDGKPLRQTERTRLWLYHKPAGLVTTNRDPEGRPTVFEALPP
                     EMPRVLSVGRLDINTEGLLLLTNDGGLSRVLELPSTGWLRRYRVRAHGKVTQQQLDELK
                     NGIAVDGVFYGSVEAELERVQGAKVWISIGLREGKNREVKNILGALGLTVGRLIRVSFG
                     PFQLGDLEEGAVREIKGRTLRDQLGDKLIEESGADFDAPVLNEFSNAAVQGRTRREMEE
                     GELPQEGERRRAPREREWISSTGERRRGREEKTEKVEPRRRGNANVWMAPGARPKGEKE
                     AAKPARVEHQQPHRSAKFSGDLQMRPRRFSEEERGGEESGERRYKRPEGRFEREGGRPD
                     NREKYEKHEGAGKERRPGKRERAELRNAEGQTTERGKGGFEGRKPGKPGGPRSEGRFGG
                     ADRDTRSGPRGSGPRGAGDGPRRGHDGKPGGKPGGKPTGRPGGKPGTKPGGGGRSGGGG
                     ADRRR"
     gene            194022..194585
                     /locus_tag="BAB_v1_b0195"
     CDS             194022..194585
                     /db_xref="MaGe:80652593"
                     /inference="ab initio prediction:AMIGene:2.0"
                     /locus_tag="BAB_v1_b0195"
                     /product="RsmD family RNA methyltransferase"
                     /transl_table=11
                     /translation="MRIVGGKFRGRALVTPSTNAIRPTTDRTRESLFNILAHSFPDKVE
                     GVRVLDLFAGTGALGLEALSRGARYATFVEESAEGRGILRQNIEALGLQGHTKILRRDA
                     CQLGIVGTMEPFDLVFADPPYGRRMGEKAFLSALQGGWLNPDALLVLEEDAQAALELDD
                     RFAVREERNYGGTVIRLIELKAAS"
     gene            194668..196215
                     /locus_tag="BAB_v1_b0196"
     CDS             194668..196215
                     /EC_number="3.4.24.-"
                     /db_xref="MaGe:80652594"
                     /inference="ab initio prediction:AMIGene:2.0"
                     /locus_tag="BAB_v1_b0196"
                     /product="Uncharacterized zinc protease y4wA"
                     /transl_table=11
                     /translation="MVNTPHSGCLLLSTVLGFALALPLAGGAVRAEMQPAAPAETQPAP
                     AAPAAPVAPAALPEIFRLDGVSNFTLPNGMQVVVIPDHRAPVVTQMVWYHVGAADEAPG
                     VSGIAHFLEHLMFKGTKNHPAGEFSARIASIGGQENAFTSYDYTAYFQRVSPEALEMVM
                     DFESDRMENLVLDEEAVKTEREVILEERRMRIDSNPGAMLMENTDAVLFYNHPYRKPVI
                     GWQQEMEKLSLKNAIDFYNQYYTPNNATLVIAGDVTPERVRELAMKTWANVHKRAEVLL
                     RERPQEPAKHAARVVTLHDERVSTPSFRISWLVPSYANEKRFANAKPGDAPALDLLSEI
                     LGGSQLSQLYQQLIVKQGIAAETGASYDGDALDDGTFSVYGVPRNGASLGDVEKAVAAQ
                     VDRIIRDGVTQAELDQARNRFLKAVIFARDSQTGMARIYGSALSVGQTVDDIQKWPDLI
                     KSVTVDQIKDVARRYLVKDQAVTSYLLPPDTEAESARKKPNAPANDASASGAGGAIQ"
     gene            196616..196714
                     /locus_tag="BAB_v1_b0198"
     CDS             196616..196714
                     /db_xref="MaGe:80652596"
                     /inference="ab initio prediction:AMIGene:2.0"
                     /locus_tag="BAB_v1_b0198"
                     /note="Evidence 5 : Unknown function"
                     /product="protein of unknown function"
                     /transl_table=11
                     /translation="MLAENRDAATDLVALAVNEPRFDQEAIDRIRQ"
     gene            196826..197578
                     /locus_tag="BAB_v1_b0199"
     CDS             196826..197578
                     /db_xref="MaGe:80652597"
                     /inference="ab initio prediction:AMIGene:2.0"
                     /locus_tag="BAB_v1_b0199"
                     /product="Peptidase M16 domain-containing protein"
                     /transl_table=11
                     /translation="MKSLQSISRDDLANFHRKNFARDKLTVGVVGAINAKDLGVMLDRI
                     FGDLPASAELVPVPDAKLALGTTTSLNFDMPQTSISFVYPAIPRKDPEFFAAYLMNHIL
                     GGGFTSRLYNEVREKRGLAYSVSSSMVMHDHVSELMISTATRPDKAQDSLKIIREQVAA
                     MANDGPTEEELAAAKSFLKGSYAVNNLDSSGAIANTLVSLQEAGLPSDYIDKRSELIDA
                     VTLDQVKAIAWKLLQAEPAILIYGPAQS"
     gene            197589..198470
                     /locus_tag="BAB_v1_b0200"
     CDS             197589..198470
                     /db_xref="MaGe:80652598"
                     /inference="ab initio prediction:AMIGene:2.0"
                     /locus_tag="BAB_v1_b0200"
                     /product="Patatin"
                     /transl_table=11
                     /translation="MDKALSSSPRFAVAFGGGGARGIAHIHVVDVLNELGIQPVAIAGS
                     SIGSIIGSSMANGMSGKDIYDYMASIFTNRSEVVRRMWQTRPAHWAELFKGGLRVSQFN
                     IEKVLDVFLPDSFPSNVEDLKIPMTITAVDFHGAREIHISDGDLRSAIAASCAIPPVFA
                     PVRRNGRILVDGGLFNPVPFDLLFDKADIVIGIDVVGGPVGPDDHMPTTFEAVIGTSQL
                     TMCSIIENKFRYRPPHIFVRPNVERIGLLDFLKFEQVISQSAAVRDELKRAIEQALDGK
                     VAPILPEKLPDL"
     gene            complement(198483..200327)
                     /gene="kefBC"
                     /locus_tag="BAB_v1_b0201"
     CDS             complement(198483..200327)
                     /db_xref="MaGe:80652599"
                     /gene="kefBC"
                     /inference="ab initio prediction:AMIGene:2.0"
                     /locus_tag="BAB_v1_b0201"
                     /product="Glutathione-regulated potassium-efflux system
                     protein"
                     /transl_table=11
                     /translation="MVANGGSLYLQSLIILGGAIIAAPLFKRLGLGTVLGYLAAGITIG
                     PVARLIADGEEFLHFSELGVVFLLFIIGLELNPSRLWSLRHSIFGLGTAQVLLCGAALA
                     ALGVYLAGLDTEAAIIIGFGLALSSTAFAMQVLEDRAETNQKHGQRAFAILLFQDLAIV
                     PILAIIPALSPNEPSQASAGFHLATAIASIAALVIAGRYLINPMFRIIANTGAREVMIT
                     AALFVVLGSASLLQYAGLSMAMGAFIAGVLLAESSYRHELEADIEPFRGIFLGLFFVAV
                     GLSLNLSVILEYWAVILAAVPIFMATKIVIIYLLCRIFRSSHNDAVRIAFLLPQGGEFA
                     FVLFSAASAAAIISSALGSELVAAVTVSMALTPLSVAIGSRLLIKDKADDIIEENFDGA
                     GSDVLMIGFSRYGQIAAQILLAGGIDVTVIDSSSNRVRAAGKFGFRIYFGDGTRKDVLE
                     AAGIRKAKIVAICTHKKSTTNHIVNLIQSEYPDVRLFVRSYDREHTLQLRAQGVEYELR
                     ETFESGLLFGQRTLEGLGLSEANAYAIREDVRQRDEDRLHVQASEGIMAGRHLLFNKPV
                     TPEPLVKPTREGQRIDKSDDGQRAPSPQETAAAPVAAE"
     gene            200529..201872
                     /locus_tag="BAB_v1_b0202"
     CDS             200529..201872
                     /db_xref="MaGe:80652600"
                     /inference="ab initio prediction:AMIGene:2.0"
                     /locus_tag="BAB_v1_b0202"
                     /product="TldE/PmbA protein, part of proposed TldE/TldD
                     proteolytic complex (PMID 12029038)"
                     /transl_table=11
                     /translation="MISDNSADKLVERAAELVAAAKRAGADEVDAVVMRARSVSVSVRL
                     GKVEGTESSESDDFALRVFVGRRIASVSANAGADPHRLAERAVAMARVAPEDPYERLAD
                     PSLLVKSPRDLDLFDATEIDTARLTEDALAMEAAALAVSGVTNSGGAGASRSLGGMVLV
                     TSTGFSGHYAATRFGRSVSAIAGEGTGMERDYDFSSRLHFADLDAPEAIGRSAGERAVR
                     RLGARQAKTGPVTVVYDPRLARGIAGHLASAINGASVARKTSFLRNSLGKPVLKQGINV
                     TDNPLRVRGPSSRPFDGEGIEGQPLTMVEDGVLQHWLLSGSSARELGLQGNGRGVRSGS
                     GVTPASTNFAIEPGTQSPEELIRAVGTGFYVTEVFGQGVDMISGQYSRGASGFWIENGE
                     LAYPVSEVTIASNLKDMFLNMTPASDIDRNFGMAAPTLVIEGMTLAGN"
     gene            201859..202668
                     /locus_tag="BAB_v1_b0203"
     CDS             201859..202668
                     /db_xref="MaGe:80652601"
                     /inference="ab initio prediction:AMIGene:2.0"
                     /locus_tag="BAB_v1_b0203"
                     /product="Inositol monophosphatase family protein"
                     /transl_table=11
                     /translation="MPETDKYSDIGTELDLLREAAREAGRIAMHYFGRSPEVWLKDGVS
                     PVSEADLAVDRFLKETLLAARPDYDWISEETVDERAAAERSRAFVVDPIDGTRAYIGGQ
                     DQWCVSIAIIENGSPVAGVLECPVREELLEAGKGLGARQNGCRIHTKVPLAGEEITIAF
                     ARNQINALPEQWRGPVRVHPYVPSLAYRIAMVARGDIAGTFIRPNSHDWDLAAADLILS
                     ESGGAILTSKALPLVYGGPTRSHGALVAASGNLLREMLSVVADQPLS"
     gene            202707..202958
                     /locus_tag="BAB_v1_b0204"
     CDS             202707..202958
                     /db_xref="MaGe:80652602"
                     /inference="ab initio prediction:AMIGene:2.0"
                     /locus_tag="BAB_v1_b0204"
                     /note="Evidence 4 : Unknown function but conserved in
                     other organisms"
                     /product="conserved protein of unknown function"
                     /transl_table=11
                     /translation="MSDAGDNKQLLHLVFGGELKKLDSLEFRDLQNLDIVGIYPDYESA
                     KTAWKSKAQQTVDNAHMRYFIVHLHRLLDPNNMTLKAE"
     gene            203022..203765
                     /locus_tag="BAB_v1_b0205"
     CDS             203022..203765
                     /EC_number="2.3.1.-"
                     /db_xref="MaGe:80652603"
                     /inference="ab initio prediction:AMIGene:2.0"
                     /locus_tag="BAB_v1_b0205"
                     /note="Evidence 3 : Putative function from multiple
                     computational evidences; Product type e : enzyme"
                     /product="putative enzyme"
                     /transl_table=11
                     /translation="MQKKKGGLAKRLWRRIRGPLARSAAVKSILVWLIASYLKLVHATN
                     PRLKDSASSEDIVHDFAPFIVTFWHGQHLMGPFLRPKGLELVAMFSRSADAELNARVAE
                     KLGLLTVRGSGGRGTRANPEKGGARALLTLKNALRKGQSTSMIADIAHGKAREAGEGII
                     LLAKLSGRPIIPLAYAFSRNHVLEKTWDKTTIPLPFGRSTIVRGDPVWVDADADDVQLE
                     EKRVELTRQLNRATDRAYAALEKAK"
     gene            203762..205102
                     /locus_tag="BAB_v1_b0206"
     CDS             203762..205102
                     /EC_number="2.4.99.12"
                     /db_xref="MaGe:80652604"
                     /inference="ab initio prediction:AMIGene:2.0"
                     /locus_tag="BAB_v1_b0206"
                     /product="3-deoxy-D-manno-octulosonic acid transferase"
                     /transl_table=11
                     /translation="MSERWARSILSAYRFLGSAAYPFVGSYIAYRASRGKEDRSRRGER
                     YGKSAIARPQGPVIWAHAASVGETIALVPLVERIVATGIHVVMTTGTVTSAKVVADQLG
                     SRVIHQYAPLDLQPAVDHFLDHWKPDLVIGCESEVWPATVLSLGSRHIPHVLVNGRMSD
                     RSFAAWQKRPALAEALFENFAHVVAQSELDGERFRALGARPVSVSGNLKVDTPPPPSDP
                     QALSLMQRQVAGRRTWAAISTHDGEEEIAAEVHQMLKMRYPRLITIIVPRHPDRAPAIE
                     AMLAAKGLKVARRSTGQPIEADTDVLLGDTIGEMGLYLQLTEIAFIGNSLTKEGGHNPL
                     EPAMMGTAVLTGRNVQNFRESFQRLIKNGGARIVKDRNMLAGAINFLFNNPQHLRAMIN
                     AGVTTVRDMRGALDRTLAALEPFIQPLVLQAQLPGNRNEPAFSLDEH"
     gene            205105..206130
                     /gene="lpxK"
                     /locus_tag="BAB_v1_b0207"
     CDS             205105..206130
                     /EC_number="2.7.1.130"
                     /db_xref="MaGe:80652605"
                     /gene="lpxK"
                     /inference="ab initio prediction:AMIGene:2.0"
                     /locus_tag="BAB_v1_b0207"
                     /product="Tetraacyldisaccharide 4'-kinase"
                     /transl_table=11
                     /translation="MASEAPPFWWDEPDWRALALAPAAWIYGRVSGRRLIRAVPPRVSL
                     PVLCVGNFTVGGAGKTPTAIAFARGAIARGMKPGIVSRGYGGNYSGLHLVDPGHDGARH
                     VGDEPLLLARHAAVALSPDRVKAAEYLKSLGCDFIIMDDGFQSARLHADFSLLVVDASR
                     GIGNGRVIPAGPLRAPLTDQMRKTDALLCIGKGNGADFVIRQAARAGRPIYHAQLRPSS
                     SATVAGRRWLAFAGIGNPDKFYESVRQAGGEVVETHSFADHYSFEPDDIRGLVDMARRQ
                     GLGLITTAKDHVRLATMPGVPPEFLSKLAVLDVDLEFDRTDALDHILDTVVERFKSRLH
                     G"
     gene            complement(206144..206380)
                     /locus_tag="BAB_v1_b0208"
     CDS             complement(206144..206380)
                     /db_xref="MaGe:80652606"
                     /inference="ab initio prediction:AMIGene:2.0"
                     /locus_tag="BAB_v1_b0208"
                     /note="Evidence 4 : Unknown function but conserved in
                     other organisms"
                     /product="conserved protein of unknown function"
                     /transl_table=11
                     /translation="MNRFESPRSSEAVLRYLDGDYEIVKHGSFVSCAVTGAPIPLDELK
                     YWSVARQEPYASGLISFERELEMNPELRSRKKA"
     gene            complement(206478..208349)
                     /gene="mutL"
                     /locus_tag="BAB_v1_b0209"
     CDS             complement(206478..208349)
                     /db_xref="MaGe:80652607"
                     /gene="mutL"
                     /inference="ab initio prediction:AMIGene:2.0"
                     /locus_tag="BAB_v1_b0209"
                     /product="DNA mismatch repair protein MutL"
                     /transl_table=11
                     /translation="MTIRHLSETIINQIAAGEVIERPASVIKELVENAIDAGATRIEVV
                     TAGGGKTLLRVTDNGSGIPADELALAVSRHCTSKLTDDVHDIRALGFRGEALPSIGSVS
                     KLTLKSRPQDADSGFEVCVTGGHLDGPRPTALNRGTIVEVRDLFYATPARLKFMKTDRA
                     EATAITDVVKRIGIAFPHIRFSLAGTDRTPFEMPATGTGAEATLERIGQVLGREFGENA
                     LAIDAERDGVRLAGFVGIPSFNRGNALHQFAYVNGRPVRDKQIFGALRGAYSDVIARDR
                     HPVAVLFLTLDPALVDVNVHPAKADVRFRDPGLVRGLIVGAIKQALAQSGIRPATSGAE
                     AMLQAFRAEGFGAQQSAPRPANSYSPASWRTAPPAPRSEWSPQTAHPAHRPLDLQAAPA
                     LRENGQAVLGDVAVPAADARASVAEAPVELMQKPLGAARAQIHENYIVAQTEDSLVIVD
                     QHAAHERLVYEALKNALHARPIAGQMLLIPEIVDLPEEDAQRLAGHAETLARFGLGVEQ
                     FGPGAIAVRETPAMLGEMNVQQLIRDLADEIAEHDTADGLKAMLHHVAATMACHGSVRS
                     GRRLKPEEMNALLRDMEATPGSGTCNHGRPTYIELKLTDIERLFGRR"
     gene            complement(208533..209816)
                     /gene="mucK"
                     /locus_tag="BAB_v1_b0210"
     CDS             complement(208533..209816)
                     /db_xref="MaGe:80652608"
                     /gene="mucK"
                     /inference="ab initio prediction:AMIGene:2.0"
                     /locus_tag="BAB_v1_b0210"
                     /product="Cis,cis-muconate transport protein"
                     /transl_table=11
                     /translation="MRTINENTATKTSRAAVRPEHNRIWILVFIFSFLGLMIDGADLML
                     LSYSLTSIKAEFGLTSVEAGSLGSITLAGMAIGGIYGGWACDRFGRVKTVSWTIVLFSI
                     GTAVLGLTHSYFQFAVARFVSSLGLGALYVACNTLMAEYVPTKYRTTALGTLQAGWSVG
                     YIVATVLAGAILPVYGWRYLFFVAIVPVIIALLMHKGVPEPESWVRAKAERESGGSKFT
                     TAKRESAFKAIFGNPRVRTLFIFWALTAGFLQFGYYGVNNWLPSYLETEMGMNFKSMTA
                     YMIGSYTAMILSKVLAGVAADWLGRRAVFALGALGTAAFLPIIVLYHSPDTILWMLVVF
                     GFLYGVPYGVNATYMAESFEAKYRGTAVGGAYNIGRAGAALAPVAIGFFASQISIGFGF
                     LVMGGAYFICGVIPALFIREKQFDPEKQ"
     gene            complement(209914..211068)
                     /gene="carC"
                     /locus_tag="BAB_v1_b0211"
     CDS             complement(209914..211068)
                     /EC_number="1.3.1.108"
                     /db_xref="MaGe:80652609"
                     /gene="carC"
                     /inference="ab initio prediction:AMIGene:2.0"
                     /locus_tag="BAB_v1_b0211"
                     /product="Caffeyl-CoA reductase-Etf complex subunit CarC"
                     /transl_table=11
                     /translation="MIRDPETLEILRDTVSQFVSETLIPRENEVAETNAIPADIIAQMK
                     ELGFFGLTIPEEFGGLGLTMEEEVNVAFELGRASPAFRSYIGTNNGIGSIGILIDGTDE
                     QKRNYLPRLASGELLSSFCLTEPDAGSDAASLKTTAVRDGDFYILNGTKRFITNAPIAD
                     IFTVMARTAADVKGADGISAFIIERNSPGLSLGKPDQKMGQKGALTSDVIFENVRVPAS
                     QLIGGVEGKGFKTAMKMLDKGRLHIAALSTGAAERMLADTLAYALDRKQFGKPIADFQL
                     IQAMLADSKAEIYAAKCMVLDAARKRDSGQNVSTEASCAKMFATEMCGRVADRCVQIHG
                     GAGYVSEYAIERFYRDVRLFRIYEGTTQIQQIVIARNMIREARR"
     gene            complement(211125..211910)
                     /locus_tag="BAB_v1_b0212"
     CDS             complement(211125..211910)
                     /db_xref="MaGe:80652610"
                     /inference="ab initio prediction:AMIGene:2.0"
                     /locus_tag="BAB_v1_b0212"
                     /note="Evidence 3 : Putative function from multiple
                     computational evidences"
                     /product="putative HTH-type transcriptional regulator
                     TsaQ1/TsaQ2"
                     /transl_table=11
                     /translation="MLTPLEAGVEEEDRQFVTALARGLEVLRCFTPTENTLGNQEIAHK
                     TGLPKPTVSRLTHTLVRLGYLRQDALSGLYQLDIGILRLGYAMLSNLMIRTVASPLMQV
                     LADYAKAAVAMAARDRLSMVYLDVVQGEGNMTMRRQIGSTLPLAGSSVGRACLAAMPED
                     ERTFILEHIREREPENWPSIRKGLDRALRDFEDYGYCLSIGEWHRDVNSVAVPLVHKQY
                     GVLVFNCGGPSFQLPREKLEDDIGPRLIEMVHNISSAVP"
     gene            212216..214582
                     /locus_tag="BAB_v1_b0213"
     CDS             212216..214582
                     /db_xref="MaGe:80652611"
                     /inference="ab initio prediction:AMIGene:2.0"
                     /locus_tag="BAB_v1_b0213"
                     /note="Evidence 3 : Putative function from multiple
                     computational evidences"
                     /product="putative 3-hydroxybutyryl-CoA dehydrogenase"
                     /transl_table=11
                     /translation="MAASEDRFVSVERHADGVATVRINRPEARNALNLTTRQQLAEHFR
                     ALSGDESVRAIVLTGGETCFVAGADVREFASAGPIEMYLRHTEYLWDAIASCAKPVIAA
                     VNGYALGGGCELAMHCDIIVAGEGAVFGQPEVKLGLMPGAGGTQRLIRAVGKFQAMRIA
                     LTGCMVPAAEALSIGMISEMTANERTLPRAHELAVEIARLPALAVAQIKEVMLVGADLP
                     LDGALALERKAFQLLFDSKDQKRAQPLSSKNANLPITDARTMERSINHIAIVGAGVMGT
                     GIAQIAAQAGLVTQIFDAREGAAAASRDRLASTLAKLAEKGKISAEDAQTAVSRIEICS
                     SIQELADCDLVVEAIVEKLDAKQALFLELEAVVSGNCILATNTSSLSVTSIARVCRHPE
                     RVAGFHFFNPVPLMKVVEVIDGLTTDPAVGDALLVLAKRMGHHGIRAKDMPGFIINHAG
                     RAYGTEALKILGECVAPRGDIDRILRESAGFRMGPLELFDLTGLDVSHPVMESIYNQFY
                     QEPRYSPSALTRQMLEGGYVGRKVGQGFYRYEDGKMVAPPVPQPVPAVDIMPSVWISAD
                     CDEDKEQLYALLRSLGATVETGALPSAEALCLLAPYGYDATTACELAGSDPARTVCIDM
                     LPGLDRHRTLMMTPATSPAFRDAAHALLARDGVNVTVIRDSVGFVAQRTLAAIVNLACD
                     IAQQGIATADDIDQAVRLGLGYPQGPLAWGGFSDPENIVAYAGINRRPPLQAKPMVAPQ
                     GRAGPFPALRGAGYRLEHFRAKSAKRLRGEISPLD"
     gene            214746..215885
                     /gene="uctC"
                     /locus_tag="BAB_v1_b0214"
     CDS             214746..215885
                     /EC_number="2.8.3.19"
                     /db_xref="MaGe:80652612"
                     /gene="uctC"
                     /inference="ab initio prediction:AMIGene:2.0"
                     /locus_tag="BAB_v1_b0214"
                     /product="Acetyl-CoA:oxalate CoA-transferase"
                     /transl_table=11
                     /translation="MGALTGYRVLDMSRVLAGPWCGQILADLGAEVIKIERPRTGDDTR
                     DWGPPWMKDEQGNPTREASYYQSANRGKFSVALNIASPEGQDLLRKMVAECDVLIENYK
                     AGSLAKYGLDYETLSAINPGLVYCSVTGFGQTGPRAPEPGYDFIIQGIGGLMSITGERD
                     DKPGGGPQKVGVAVADLMTGLYSAIAIEAALLSRAKTGKGQHIDMALLDVQVAALCNQS
                     QNYLASGRPPGRYGNAHANIVPYQVFRASDRDFIIACGNDAQFVSLCDAIGLPDLPKDP
                     RFTRNSDRVIHRDEIIGILAAHFLTGTADEWIGRIHPRGVPVGAINDIARTLDEPQVKA
                     RNMLVQIPHPLNKDFVTVGSPHQAFGNAGGIQACRPHAG"
     gene            215851..215988
                     /locus_tag="BAB_v1_b0215"
     CDS             215851..215988
                     /db_xref="MaGe:80652613"
                     /inference="ab initio prediction:AMIGene:2.0"
                     /locus_tag="BAB_v1_b0215"
                     /note="Evidence 5 : Unknown function"
                     /product="protein of unknown function"
                     /transl_table=11
                     /translation="MEYKRAAPMLGEHTDTLLQQLAKLDDDRLNDLKSRGIIEQFNSGE
                     "
     gene            complement(215972..217246)
                     /locus_tag="BAB_v1_b0216"
     CDS             complement(215972..217246)
                     /db_xref="MaGe:80652614"
                     /inference="ab initio prediction:AMIGene:2.0"
                     /locus_tag="BAB_v1_b0216"
                     /product="NADH:flavin oxidoreductase/NADH oxidase"
                     /transl_table=11
                     /translation="MSLFSPLVLNNGATIPNRIAKAAMEENMADADHAPSAGLLRLYKA
                     WAEGETGLIITGNVMVDARAMTGPGGVVLEDDRHLDRFQAWAEAGRTRGAHIWMQINHP
                     GRQMPAALGQETLAPSAIALDLGAQSKRFPIPREMSEADIADVERRFINTAQLAERADF
                     TGVEIHAAHGYLLSQFLSPLSNRRQDRWGGSLENRARLLVNIVRGIRAAVSPGFCVAVK
                     LNSADFQRGGFSPEDARAVVMMLAPLGVDLVELSGGSYEAPAMMGSARDERTLAREAYF
                     LDFARDIAEIATMPLMVTGGIRRREVAEQVIESGIAMAGIATALAIEPNLPRNWRLGRA
                     DAPKLKPIAWKNKPLAASAHMAAVKYQLTRLSCQRRTAPGISPVWALAVSQIDAFFRAR
                     RYRQWMVDRRATPGRYRPDQFIRQS"
     gene            217332..217796
                     /locus_tag="BAB_v1_b0217"
     CDS             217332..217796
                     /db_xref="MaGe:80652615"
                     /inference="ab initio prediction:AMIGene:2.0"
                     /locus_tag="BAB_v1_b0217"
                     /product="MerR family transcriptional regulator"
                     /transl_table=11
                     /translation="MKIGELAKRSGLAASRIRFYESIGLLKTVDRRSNGYRTYPEEAVL
                     VLHLIATAQKAGFSLDEIRTLLPPDLDNWEHDALIEVLRRKVADIEALEARLARSKLQL
                     LGLISDIEAKPDDMACADNARRVLSRLMAEEMEAPASLQDEGRPHRRTTI"
     gene            complement(217894..219237)
                     /locus_tag="BAB_v1_b0218"
     CDS             complement(217894..219237)
                     /EC_number="2.7.13.3"
                     /db_xref="MaGe:80652616"
                     /inference="ab initio prediction:AMIGene:2.0"
                     /locus_tag="BAB_v1_b0218"
                     /product="Sensor protein QseC"
                     /transl_table=11
                     /translation="MMRPRSLQWRISLWLGLGISMLWAIAALVTASQLSREMNVVFDSA
                     LEETAQRILPLAVLDITERESDDEMNQRMATLRKHDEYFTYVVRNTAGEVLLQSHSADL
                     SIFPPFTTMGFQTTPTHRIYFDAALQGAVNIAVAEPLGARRGVAMQVLWRLALPLGLVI
                     PLSLIGVWAIVRVSMAPLWAFRSDIEARGSGDLSPVTVNDLPSEVSPIAQAVNRLMDKL
                     KRALEAERSFTANSAHELRTPIAAALAQTQRLIAETQDKAARDRGEQIEAALHRLSRLS
                     EKLMQLAKAEGGRLHAAEPIDMGVILRMVVRELSQPHGNENRIRLSIPDMAIKIDIDAD
                     AFAILARNLIENALKHGPHDEPVEVLLTASGKLVVSNGGPAVPPDILERLSHRFERGAT
                     KAEGTGLGLAIAKAIAAGTGGTIDLFSPREGRKDGFEVRFTPGGRVLH"
     gene            complement(219234..219911)
                     /gene="qseB"
                     /locus_tag="BAB_v1_b0219"
     CDS             complement(219234..219911)
                     /db_xref="MaGe:80652617"
                     /gene="qseB"
                     /inference="ab initio prediction:AMIGene:2.0"
                     /locus_tag="BAB_v1_b0219"
                     /product="DNA-binding transcriptional activator QseB"
                     /transl_table=11
                     /translation="MRIILIEDDPILGAAVRDHIAAEGHCVDWVSRLDTAHDYMESARY
                     DLVLLDLMLPDGQGLSFLRDLRTKGCSTPVIILTALDQISDRIQGLNAGADDYLTKPFD
                     LSELSARLNAVARRYSGNPNPLIEIGGLQIDLAAKSVMRDGRALCLTAREWALLEAFLQ
                     HPGQTLSKAQLEEHLYSFDTEVESNTMEVHVSRLRKKLGHAIIETVRGIGYRLGNSKSK
                     AAR"
     gene            220052..220447
                     /locus_tag="BAB_v1_b0220"
     CDS             220052..220447
                     /db_xref="MaGe:80652618"
                     /inference="ab initio prediction:AMIGene:2.0"
                     /locus_tag="BAB_v1_b0220"
                     /product="PepSY domain-containing protein"
                     /transl_table=11
                     /translation="MKKIILMTALIAAIAAPQAALADNDCNVPMDKWQSRDAVQQMAAS
                     LGWNVKRIKIDDGCYEIKGLNEAGKPFKAKINPQSLAIMKLKVKGMDDDRDHRRNRQQH
                     GDAPGPLDGVPANKLIQKGSTPKVQVQ"
     gene            220615..221085
                     /locus_tag="BAB_v1_b0221"
     CDS             220615..221085
                     /db_xref="MaGe:80652619"
                     /inference="ab initio prediction:AMIGene:2.0"
                     /locus_tag="BAB_v1_b0221"
                     /note="Evidence 4 : Unknown function but conserved in
                     other organisms"
                     /product="conserved exported protein of unknown function"
                     /transl_table=11
                     /translation="MKSLLSALAITTALTFPGLALAQPVTLSTTLNNYGGDGAYIALYV
                     TDAQGAYAGSLWMAGGKSKYYQHLSGWYRATGGDTAEIDGITGASVGAGRKLEITLDLA
                     DALFDAGYTLHVDAAVEDMQDSPDEIALPLTSKGSGVPVRGRRYIANFTYTK"
     gene            221096..221401
                     /locus_tag="BAB_v1_b0222"
     CDS             221096..221401
                     /db_xref="MaGe:80652620"
                     /inference="ab initio prediction:AMIGene:2.0"
                     /locus_tag="BAB_v1_b0222"
                     /note="Evidence 4 : Unknown function but conserved in
                     other organisms"
                     /product="conserved protein of unknown function"
                     /transl_table=11
                     /translation="MIRWLHRWSGIIAAVLLMVLALSGAALSVFPAMERLSAPQAETGL
                     SVADLMARIQANYPAVEQVRRTPSGKITAYWFDDGAPQAAVIDPATGKSVAPAKPE"
     gene            221424..221714
                     /locus_tag="BAB_v1_b0223"
     CDS             221424..221714
                     /db_xref="MaGe:80652621"
                     /inference="ab initio prediction:AMIGene:2.0"
                     /locus_tag="BAB_v1_b0223"
                     /note="Evidence 5 : Unknown function"
                     /product="protein of unknown function"
                     /transl_table=11
                     /translation="MHRSLFLGDSGRIVMAIGALIMLGLSISGAFLIARRTGGWKNWFK
                     PPRGAASGRLHTEVARIAVLGLLLSSTTAVWMSASTFDLLPKARLLRSQPV"
     gene            221711..223300
                     /locus_tag="BAB_v1_b0224"
     CDS             221711..223300
                     /db_xref="MaGe:80652622"
                     /inference="ab initio prediction:AMIGene:2.0"
                     /locus_tag="BAB_v1_b0224"
                     /note="Evidence 5 : Unknown function"
                     /product="protein of unknown function"
                     /transl_table=11
                     /translation="MSGETGMKPALIAKLEETPVSSFKELSFPYPGDATDMFVLKTDRG
                     TGYLDQGTGAVLDWHDYTVWQRISQTVKMLHTGKGAALLGIILGLASLTVPFLGITGIV
                     LWFAGLRGRPRIRDNAAAGKAETIVLVGSEGGSTWGFAATLHAALREAGQSVHVGPMSS
                     FNPARYGKAQRILIFAATYGNGDAPASAKGFLDRLAALPKSPAAPLAVLGFGDRSFPDY
                     CAFAKAIADGARAKGWKELIPFETVDRQSTQDFARWGRDLGAAIGIKLELVHQPVIPAV
                     AALTLVSRRDYGADVQAPTAILRFALPKPTFWQQLSGAGFSRFEAGDLLGIVPEGSAVP
                     RFYSLASGSRDGFVEIVVKKHPAGLCSGQLFELQPGDTMRAFLRRNANFHAGKGRTPLI
                     LVGAGTGIGPLAGIVRANRQHRPVHLFFGMRHPESDFFYHEDLQEWQGEGRLQNLTTAC
                     SRVHNPSYVQDALRKDAAEIARLVNKGARVMVCGGRDMAAGVSEALADILAPAGLTPAV
                     LKAEGRYVEDVY"
     gene            223281..224258
                     /locus_tag="BAB_v1_b0225"
     CDS             223281..224258
                     /EC_number="2.7.1.180"
                     /db_xref="MaGe:80652623"
                     /inference="ab initio prediction:AMIGene:2.0"
                     /locus_tag="BAB_v1_b0225"
                     /product="FAD:protein FMN transferase"
                     /transl_table=11
                     /translation="MSKMFTDLKRHGLNGPTMRTRWSAIFYAAADFDIAPLRRALQQAV
                     DEVDMQMSTWKPDSDLMRLNRAPVGVWVEVPARLMEVLRLAIEIGRATGGAFDAAMGDA
                     VKAWGFGPMEADQRLISEALAGPRVAAHDALELDISAMRVRKRAAVTLDLNGIAKGYGV
                     DRLADTLESFGIHSGLVGIDGEMRALELRPDGTPWAIAVEMPDYNRRAPHSVLALHNGA
                     VATSGDYRHWVVAGGHRLSHTMDPHRGAPLSTPPASVTVVAKTCAQADAFATALMVLGP
                     IAGSKLAQSLGLDVLFLLRDGETIRPQPVGALFSGHPYPLQKLG"
     gene            complement(224301..225251)
                     /locus_tag="BAB_v1_b0226"
     CDS             complement(224301..225251)
                     /db_xref="MaGe:80652624"
                     /inference="ab initio prediction:AMIGene:2.0"
                     /locus_tag="BAB_v1_b0226"
                     /product="GGDEF domain-containing protein"
                     /transl_table=11
                     /translation="MLCRFVEKQIPGTRCSVLILDPSGKKVGKSIAPSLPTHYNKALIG
                     LEIGPNIGSCGAAMFLRRPVIISDIATHPNWLSFRDLALPCGLRACWSMPAINGAGKVL
                     GAFAIYSDTPRTPAQNELMVGQIAVELSMIAVDTAQTQERLASQAMHDDLTQLPNRRYI
                     GKLLTQKKSARDGLSRDGFLLLIDLDDFKPVNDTYGHLTGDEVLKEVAQRLLRIVCEED
                     TVARMGGDEFMIVLNGGTSKEQTDIIASRIIREVSKPIEVSQHKPVKVGCSIGIVSTRE
                     WRSNKYIFDCADKAMYSAKSKGKNRFEYFEEKQAA"
     gene            225273..226517
                     /locus_tag="BAB_v1_b0227"
     CDS             225273..226517
                     /db_xref="MaGe:80652625"
                     /inference="ab initio prediction:AMIGene:2.0"
                     /locus_tag="BAB_v1_b0227"
                     /note="Evidence 4 : Unknown function but conserved in
                     other organisms"
                     /product="conserved protein of unknown function"
                     /transl_table=11
                     /translation="MSASHSRGSRLPFGFKGLGRVAAFVATGLVAGGWAITALGTLETV
                     IPAFAPVTPVLRRVPLTTPQALAVVDPRIVPSRRVRQGFIDAYTANTAYSNLDWRRSKS
                     AHDEPIIADIGPDAVIEDKPVETALLVELRADRVRRKEPAITVLQAPIAPAAGENVLAY
                     AEMPAASPAVSAFAKIEPLSRAEEADAGENQAGLPSGRAVPVPAMAPDQTMDMAADREA
                     GHDLFLPDDVPLPGAKPALRRSRLHDKTQLAYAPESGATEEPQPGIFSPLLNQAARSRV
                     AVYDISAATVYLPSGEKLEAHSGLGQMRDNPRYVSQKNRGPTPPHTYDLRMREALFHGV
                     QAIRLTPVDGNNRYNRDGLLAHTFMLGRRGDSNGCVVFKDYARFLRAFKRGEVNRMVVV
                     AHMPSSKPARIASLF"
     gene            226621..227226
                     /gene="gst"
                     /locus_tag="BAB_v1_b0228"
     CDS             226621..227226
                     /EC_number="2.5.1.18"
                     /db_xref="MaGe:80652626"
                     /gene="gst"
                     /inference="ab initio prediction:AMIGene:2.0"
                     /locus_tag="BAB_v1_b0228"
                     /product="Glutathione S-transferase"
                     /transl_table=11
                     /translation="MKLYYKAGACSLASHIILEEAGLAYTLEAVDLKAKKTASGADYLA
                     INPRGAVPALEVEPGVVITQNAAILQYIGDHSHVAAFKPAYGSLERARLQEALGFCSDL
                     HGAFGGLFAPNLSEEARPGIIANINRRLGQLEAMLADEHSYWLGAEFTQADAYAAVILG
                     WGVGMKLDLNAYPKALRLYERVLARPNVQKAMKEEGLI"
     gene            227409..227795
                     /locus_tag="BAB_v1_b0229"
     CDS             227409..227795
                     /db_xref="MaGe:80652627"
                     /inference="ab initio prediction:AMIGene:2.0"
                     /locus_tag="BAB_v1_b0229"
                     /note="Evidence 4 : Unknown function but conserved in
                     other organisms"
                     /product="conserved protein of unknown function"
                     /transl_table=11
                     /translation="MQISRIDHFVLTVQDIDVTCDFYSRACGMEVVTFAGGRKALSFGQ
                     HKINLHQAGSEFLPKAASPTRGSGDFCLISSIPLDEVIAHLETENIAIEDGPVARTGAM
                     GPIRSIYFRDPDGNLVEISEYIDL"
     gene            227948..228355
                     /locus_tag="BAB_v1_b0230"
     CDS             227948..228355
                     /db_xref="MaGe:80652628"
                     /inference="ab initio prediction:AMIGene:2.0"
                     /locus_tag="BAB_v1_b0230"
                     /note="Evidence 4 : Unknown function but conserved in
                     other organisms"
                     /product="conserved protein of unknown function"
                     /transl_table=11
                     /translation="MVKRGRLQHWAFVLRILCAVALVSVGLAHKIPVFASSSKGYFDLS
                     SYELPDGTFPVFCLMDNGDRTSKQPQSSRSDCDACRISCSVILPVPESGTVNRPLRANV
                     PTVRKSYAACHEQRLPSNRSPRAPPFKLSIA"
     gene            228452..230482
                     /locus_tag="BAB_v1_b0231"
     CDS             228452..230482
                     /db_xref="MaGe:80652629"
                     /inference="ab initio prediction:AMIGene:2.0"
                     /locus_tag="BAB_v1_b0231"
                     /note="Evidence 3 : Putative function from multiple
                     computational evidences"
                     /product="putative nosA protein"
                     /transl_table=11
                     /translation="MRIKAVIRARTFRQSLLLSSALMSLAAMPAYAQEKPKSDEQSGVI
                     LNRIVITSAPQSTPFKVVTDPKAPRQPVPASDGADYLKTIPGFSTIRNGGTNGDLVFRG
                     MFGSRVNIRTDGGVILGACGGRMDNPTSYISPESYDRMSVIKGPQTVQWGPAGSAATVL
                     FERDPQHFDKLTLKGDSSILFGSNGRFDARVDATVGDKPGYIRMMANKSRANDYKDGDG
                     NRVPSKWDKWNTDLYLGLTPDADTVLEISGGLGDGEARYAGRAMDGSQFERQSFGLKFS
                     KSNVSDYLEKIEAQLYYNYADHIMDNFRLRPPQKMPMESEVDRRSMGGRVSTTWNFDEH
                     RLVAGLDFQTDTHRGKEKVNMQLTDNWLKDAQFANYGVFGEWTWNFADNQRLVAGGRID
                     RASVEDDRASSLTYGDKRNQAAFSGFIRHEQDWSSLPVNSYIGLGYVNRFPDYWELFSP
                     KGVTGSALNAFEGIESEKTVQVDFGAQYSEGDTDIWASGYFGVINDFILFDYSNPGGSV
                     ATNVNARIMGAELGVSRQFANYWKAEASIAYAWGQNTTYDEPLPQIPPLEGRLGLTYER
                     DNWSVGALWRLVAAQTRIAENMGNVVGKDFDKSAGFGVFSVNGTYRFNESVRLSLGVDN
                     LFNKEYTEHLNRDGDAGFGFSSNYQLREPGRTFWAKTDFKF"
     gene            230650..231831
                     /locus_tag="BAB_v1_b0232"
     CDS             230650..231831
                     /db_xref="MaGe:80652630"
                     /inference="ab initio prediction:AMIGene:2.0"
                     /locus_tag="BAB_v1_b0232"
                     /product="alanine-rich protein SCI7.12c"
                     /transl_table=11
                     /translation="MQFSMWTYPWDIQDLGLDMVCSDLREKVGGNTISLATSYHAGRFF
                     QPRSPQQKAYFPEDGTIYYTPDEALWEGKEIRPLVAKNCIERGDMLQRLIERRREGGGL
                     RVSCWTVGLHNSRLGELHPDHVTRNAFGNANYYNLCPSSPAARDYVVTLVADITSRYQP
                     DMVELESVNFMGFAHEHHHEKDGVGLTDEDDFFMSLCFCDHCKARAKAAGVDIDNAQAV
                     VKGFIAEACEREVPQKQFADFPQAGISAFAKWPSLYAFLQWRTEPVTSLIGEIRAVADP
                     ASRIVLIDLKDGWLGGVDLEEAVRACDGIILCCYDMGAEQIEKTIRDARSRLPADKYVG
                     LGLSLFYSLVKSKEEFAARVDAGKRAGVDGINFYNYGLIPQKRLEWIGAALAR"
     gene            complement(231925..232719)
                     /locus_tag="BAB_v1_b0233"
     CDS             complement(231925..232719)
                     /db_xref="MaGe:80652631"
                     /inference="ab initio prediction:AMIGene:2.0"
                     /locus_tag="BAB_v1_b0233"
                     /product="Bacterial regulatory proteins, IclR family"
                     /transl_table=11
                     /translation="MDKLHIEPTAKRSRGLERAFEILDYLRVSRAPANPNEIAARIKAP
                     RSTVYELVNLLLSNGVLEYCDDEGRVYLGRKLYFLGVAYEDHFNFIRECDRALSKVAEQ
                     TRETAQFCMLDENKYTVVRMHEGARPFRISSDVGQRVPIPWTASGRLLLSHLNDAEILA
                     FIPPEDFQLPNGQWLAPEVFLREVHAAREARAFTFDSIVDSFTHCFAVPVENDHGKFCA
                     TVCLVAPRDDGIRNHDMYLQSLREAALSLKGKVSAFQRDQSV"
     gene            233021..233560
                     /locus_tag="BAB_v1_b0234"
     CDS             233021..233560
                     /db_xref="MaGe:80652632"
                     /inference="ab initio prediction:AMIGene:2.0"
                     /locus_tag="BAB_v1_b0234"
                     /product="Periplasmic binding protein/LacI transcriptional
                     regulator"
                     /transl_table=11
                     /translation="MMHFITRAGSGLRMLLAGVSGAALLCMAGAGSAEAAANCVKGDRK
                     APYMVGWANIYAVPTWMKQTEDTIVDEVEQLKKEGLVKDLMITDAQGNAQTQIQQIQSM
                     IDANMDAIVIDAGSSSALDRVIADACEKGIAVINFDSLVDTENLTAKINTDSAEWGERA
                     AQWMVDHWVARARSSS"
     gene            233557..234087
                     /locus_tag="BAB_v1_b0235"
     CDS             233557..234087
                     /db_xref="MaGe:80652633"
                     /inference="ab initio prediction:AMIGene:2.0"
                     /locus_tag="BAB_v1_b0235"
                     /product="Ribose ABC transporter, periplasmic
                     ribose-binding protein rbsB (TC 3.A.1.2.1)"
                     /transl_table=11
                     /translation="MNGPAGVSVSDDRRKGAQPVLDANKGIEIITETNTEYNVAPAQEA
                     MTSLLFANPEIDGVLSLSGAIAAGAVLAFDRQGRDPVPITGENARQFLELWKEKGLKAW
                     ATMQPNWLGAFSVYAAVQALEGKDIPKSIKVPLPVIDASNVDTYLARADKFPADGYVYS
                     DYDRALFDKLLGQ"
     gene            234096..235628
                     /gene="rbsA"
                     /locus_tag="BAB_v1_b0236"
     CDS             234096..235628
                     /EC_number="7.5.2.7"
                     /db_xref="MaGe:80652634"
                     /gene="rbsA"
                     /inference="ab initio prediction:AMIGene:2.0"
                     /locus_tag="BAB_v1_b0236"
                     /product="Ribose import ATP-binding protein RbsA 1"
                     /transl_table=11
                     /translation="MQVSSRPVVDAPAPLLEARNVFKGFFGNPVLKGVSIALRPGRVHA
                     LLGENGAGKSTLINLLSGALPPDSGNIVLEGAALSRLNPAQARKAGIAVIQQELSLTPE
                     LSIAENIGLGAYPRRFGLIDYKALHGEALAVCKRVGLTEPLETPVGTLSLGRRQMVEIA
                     KALFRKPRVLILDEPTSSLSAHEAGVLSSLVLKLRDEGVALLYISHRLNEIRSLCSHVT
                     VLKDGVVTADQSLSNSDPEELVRLMVGRDTGDLFPAWRTSATGEKRIHIRGMSAGMVQN
                     VDMDANAGEIIGIGGLVGQGQEDFLLGLYGALPTAAREAIVCGNNGLFKSVGAANAAGL
                     AYVPADRKREGLVLPHSIASNLLLPSLDRYTRHGLRNTANEQRVVAKLAERLTIRGDTA
                     RPVQALSGGNQQKVALAKWLPLEPTILLLNDPTRGVDIETKREIYLMLRRFADEGKLVV
                     LLSSDTPELVHLCDRVMVFREGRMVATLKHGDLSEEAIVGAAMGLKSSRKAA"
     gene            235628..236587
                     /locus_tag="BAB_v1_b0237"
     CDS             235628..236587
                     /db_xref="MaGe:80652635"
                     /inference="ab initio prediction:AMIGene:2.0"
                     /locus_tag="BAB_v1_b0237"
                     /product="Ribose ABC transport system, permease protein
                     RbsC (TC 3.A.1.2.1)"
                     /transl_table=11
                     /translation="MQQDMAGNLYIAVQRRRNRGLIGLYAVVGIFVLLYAWLFPGILSV
                     SGFSKFTQNWFPLALVTMAQALLMLNGGITLAIGPLVSLGAVIAATTMGSAFGVFGGVA
                     AVILSGFVIGALTGSIVAFMRLPAIIVTLAGSFIITGIALLILPRPGGYIPGWLSDFLA
                     GHSPSAFIILVLVILGWKLFLATPMGLGIYAAGENPVGAYRSGVPVEKVKVISFALSGV
                     LATCAGLFVAAQTGSGDPVIGTPFTLNSIAAAVLGGVGFLGGKGTMRGAICGSLLLSVM
                     INVMFFLGFPPVAQYIAQGLIIVGAVALPEFAGKWRKS"
     gene            236584..237537
                     /locus_tag="BAB_v1_b0238"
     CDS             236584..237537
                     /db_xref="MaGe:80652636"
                     /inference="ab initio prediction:AMIGene:2.0"
                     /locus_tag="BAB_v1_b0238"
                     /product="Ribose ABC transport system, permease protein
                     RbsC (TC 3.A.1.2.1)"
                     /transl_table=11
                     /translation="MNSLPLTGRRLLQSPPLLTLLLVALVWLVASLTLRGFGAYGHLRY
                     LLELAAVIGIVAAGQTLVIIVGGIDLSVGAVMTVTAILLPVISPDWDPTGLLGVVMVLA
                     IAAIIGAVNGIGAAWLRVPPIIMTLAMATFLQGLLVIVAGGSAVSVNNAAAIFLGSARP
                     FGIPASIILWVAVTAVVLVLLHKMPTGARFLALGANPVATRLSGVNVNRNMVALYALSA
                     FFAGLAGIVLLGMNRQGYVGIGEPYVLLSIAAVVLGGTSILGGRGTYAGTIPGAILLVT
                     TTALITMVNASPGLRSILFGSLILGLLMISGREARR"
     gene            237537..237956
                     /locus_tag="BAB_v1_b0239"
     CDS             237537..237956
                     /db_xref="MaGe:80652637"
                     /inference="ab initio prediction:AMIGene:2.0"
                     /locus_tag="BAB_v1_b0239"
                     /note="Evidence 3 : Putative function from multiple
                     computational evidences"
                     /product="Putative translation initiation inhibitor, yjgF
                     family"
                     /transl_table=11
                     /translation="MRLYSGPVIEPYPSNTPQNITRNASMIMRYQKGSRMSQAVSYGGL
                     VHIAGQVANDRKAGIEEQTRDVLGKIDVLLKEAGTDRSKLLAVNVFLPAIVDFDAMNAV
                     YDAWIDAENPPARACVEARLADPDLRVEMTAIAAL"
     gene            complement(238164..238826)
                     /gene="msrQ"
                     /locus_tag="BAB_v1_b0240"
     CDS             complement(238164..238826)
                     /db_xref="MaGe:80652638"
                     /gene="msrQ"
                     /inference="ab initio prediction:AMIGene:2.0"
                     /locus_tag="BAB_v1_b0240"
                     /product="periplasmic protein-L-methionine sulfoxide
                     reductase heme binding subunit"
                     /transl_table=11
                     /translation="MAAATGTRKKKTPRPGQWKLWLLYTAGFVPAVWTFYLGATGQLGA
                     DPVKTFEHLLGLWALRFLILTLLVTPIRDLTGITLLRYRRALGLLAFYYALMHFTTYMV
                     LDQGLNLSAIITDIVRRPFITIGMISLALLVPLALTSNNWSIRKLGRRWSSLHKLVYIA
                     IAGSAVHFLMSVKSWPAEPVIYAAIVAALLLWRLARPYLRTRKPALRPRGEAIALRK"
     gene            complement(238828..239787)
                     /gene="msrP"
                     /locus_tag="BAB_v1_b0241"
     CDS             complement(238828..239787)
                     /db_xref="MaGe:80652639"
                     /gene="msrP"
                     /inference="ab initio prediction:AMIGene:2.0"
                     /locus_tag="BAB_v1_b0241"
                     /product="periplasmic protein-L-methionine sulfoxide
                     reductase catalytic subunit"
                     /transl_table=11
                     /translation="MSSFKPSRFSTARLTGDAVTPKSIYLRRREFMIGLGAIAATGAAS
                     SAFADPLEAKTTAYKVDEKLTPQNAVTTYNNFYEFGTDKSDPSANSGSFKPLPWKLTVD
                     GLVKQPKEFDVEELIAKMPLEERIYRMRCVEAWSMVIPWIGFPLSSLLSQVEPLGSAKY
                     IAFTGVVRPDEMPGQTGLFQALNWPYVEGLRLDEAMHPLTILSVGLYGETLPNANGAPI
                     RLVVPWKYGFKGIKAITRISFVEKQPPTSWNRQAANEYGFYANVNPAVDHPRWSQATER
                     RIGEGGFFGSDRRPTLPFNGYGEEVASLYAGMDLKANY"
     gene            240210..241076
                     /locus_tag="BAB_v1_b0242"
     CDS             240210..241076
                     /EC_number="3.1.1.1"
                     /db_xref="MaGe:80652640"
                     /inference="ab initio prediction:AMIGene:2.0"
                     /locus_tag="BAB_v1_b0242"
                     /product="Carboxylesterase"
                     /transl_table=11
                     /translation="MAVLAAAALMISAGLYLAEEQPVVAVKAQNRAANAIAASMKEDKS
                     APKLGEGMTMREKKKMDTDVTPEQNFSRSKQFIYRFYKPENASNELIVLLHGSGGNETS
                     LVPLATKIWPRATLLGIRGRVMQDGDTRWYRRITPVKFDQKDVKLEANAFVTFLTRLAD
                     NKDLDLAHATFVGYSNGANLLAATMLLHPDLVKRAVLMRSMPVLDDAPVANLGKAHVLT
                     IAGEHDKLYSPYAPALSAILRASGARVDARTIDADHMLGEKDIATIRQWVDSLGPDGGP
                     TVSMKAR"
     gene            complement(241201..242175)
                     /locus_tag="BAB_v1_b0243"
     CDS             complement(241201..242175)
                     /db_xref="MaGe:80652641"
                     /inference="ab initio prediction:AMIGene:2.0"
                     /locus_tag="BAB_v1_b0243"
                     /product="G-protein beta WD-40 repeat:ATP/GTP-binding site
                     motif A"
                     /transl_table=11
                     /translation="MPTVAPFDLEGHCLYARFIGGIPFFAMADGAVHRLDDGHQTSTVH
                     DGLLSAAMAVDGKSLVTGGEDGRVCRIDAKGVVTELANIPRKWITAVATGPNGTVGFAS
                     GKTAWSRAADGKVQEFTQERSVEGIAFAPKGQRLAIARYNGATLIWTGTAAKPVELEWK
                     GAHIGITFSPDGRFLITSMQENALHGWRLEDNKHMRMTGYPAKVKDWSWSAKAKWLATS
                     GAPAAIVWPFAGKDGPMGKAPLELGLRGDSMVTSVACHPGEDIAAIGYNDGMILIVRFA
                     DQKEVLLRRPGKGAITSMAWDEDGYRLVFGSQAGDCGVVPLNE"
     gene            complement(242294..243433)
                     /locus_tag="BAB_v1_b0244"
     CDS             complement(242294..243433)
                     /db_xref="MaGe:80652642"
                     /inference="ab initio prediction:AMIGene:2.0"
                     /locus_tag="BAB_v1_b0244"
                     /product="GTP-binding protein"
                     /transl_table=11
                     /translation="MAEAEATATTEAGRIPVTVLTGYLGSGKTTLLNRILTENHGKRYA
                     VIVNEFGEIGIDNDLIVESDEEIYEMNNGCICCTVRGDLIRVVEGLMRRPGRFDAIVVE
                     TTGLADPVPVAQTFFMDDDVRAKTGLDAVVALVDAKHLPLRLKDSREAEDQIAFADVVL
                     INKTDLVTPEELAAVEATVRAINPHAIIHRTERASIPLDRVLDRGAFDLKRVLDNDPHF
                     LDHDDPDHVCGPDCDHDHHHQGHHHHGHDHHHHDHHDHDHVCGPDCDHDHDHDHASPIH
                     DVTVKSVSLRTGEIDPAKFFPWIQNITQTQGPNILRLKGIIAFKDDPDRYVVQGVHMII
                     EGDHQRAWKPEEKHESRLVFIGRELDPAALKAGFENCRA"
     gene            complement(243669..244439)
                     /locus_tag="BAB_v1_b0245"
     CDS             complement(243669..244439)
                     /EC_number="3.5.2.10"
                     /db_xref="MaGe:80652643"
                     /inference="ab initio prediction:AMIGene:2.0"
                     /locus_tag="BAB_v1_b0245"
                     /product="Creatinine amidohydrolase"
                     /transl_table=11
                     /translation="MTDLRDQNSDMIVVLPLGAHEQHGPHLPFETDTIIVEGIVARVSD
                     ALPADLNVNFLPAQPVGYSIEHMDTKGTQSLAFAEAVNQWIAIGENLHAGGIRKLVMLN
                     AHGGNSPLMTIVATELRTRLDMLAVATSWTRFGLPEGLITPEEKALDIHGGFIETSVML
                     ALRPDLVDMAKARNFPNAQSQFAEEFKYLRAYGPHAFGWKMHDLNPDGVAGNAIAASAQ
                     AGEKLLAHAVSGFIDLLRDVDRFELARFNPKVMA"
     gene            244618..244845
                     /locus_tag="BAB_v1_b0246"
     CDS             244618..244845
                     /db_xref="MaGe:80652644"
                     /inference="ab initio prediction:AMIGene:2.0"
                     /locus_tag="BAB_v1_b0246"
                     /product="Transcriptional regulator, marR family"
                     /transl_table=11
                     /translation="MSKDNKAVVLYRLQSVARLTRTVLAARLLEQGLYAGQDAVMLQLA
                     AEDGLTPGILAQRLGVRPPTITKTITRLQG"
     gene            244852..245109
                     /locus_tag="BAB_v1_b0247"
     CDS             244852..245109
                     /db_xref="MaGe:80652645"
                     /inference="ab initio prediction:AMIGene:2.0"
                     /locus_tag="BAB_v1_b0247"
                     /product="MarR family transcriptional regulator"
                     /transl_table=11
                     /translation="MVKRASETDQRQSHVYLTQAGLQTIKAIEKSIRKTEKDMLKGLDK
                     KDRKSLLKMLSRMEGNLVLRGAARVADEPETEPQEDDEAE"
     gene            245256..246275
                     /locus_tag="BAB_v1_b0248"
     CDS             245256..246275
                     /db_xref="MaGe:80652646"
                     /inference="ab initio prediction:AMIGene:2.0"
                     /locus_tag="BAB_v1_b0248"
                     /product="RIBOSE OPERON REPRESSOR"
                     /transl_table=11
                     /translation="MAQKIKLSTIADALGVSTATVSLALRDSPLVADQTREKIKEHARA
                     IGYIYNRRAASLRTSRSGIVGVVVRDIMNPFFAEILKSIETELDRSRQTFILSNHYDQL
                     DKQRTFMDTLLQLGADGVIMSPAIGTPAEDIQLAEDNGLPVVLIARSVEGVHAPVFRGD
                     NAYGIGLATNHLISLGHTRIAMIGGTDQTSTGRDRYRGYVQAMEKAGLEVRPDWRIPGS
                     RTKQGGFEVAPQFLALKDKPTAAVCWNDLTAIGLMNGIARAGLVPGEDISVTGYDDLEE
                     AAIATPALTTVWNGQREVGRRAARALLDQLNGVEVSSTQELIRPELHIRQSTSKPKHA"
     gene            246361..247335
                     /locus_tag="BAB_v1_b0249"
     CDS             246361..247335
                     /EC_number="1.1.1.215"
                     /db_xref="MaGe:80652647"
                     /inference="ab initio prediction:AMIGene:2.0"
                     /locus_tag="BAB_v1_b0249"
                     /product="2-ketogluconate reductase"
                     /transl_table=11
                     /translation="MTKRDTTILVLGNFDDYAVQRLSDEFNVQRMARGDTALLGSDWVK
                     DVKGIASMSKVSADLIDALPNLEIIGNFGVGYDAVDARHAGANNVMVTNTPDVLTEEVA
                     DTTIGLLIDTVRELSKAQEFLRRGEWGKQVRYPLSKLSLRGRKVGIFGLGRIGKAVARR
                     IEAFGLPIAYHNRRKAADVAYDYYPSLKELAGAVDTLILVAPGGAETTRAVNTEVLQAL
                     GPEGVLINIGRGSVVDEEALAQALKDGTIAAAGLDVFANEPHVPQALLDAPNTVLLPHI
                     GSASVKTRRAMADLVVDNLIAWFDTGTAITPVPETVGVKAVRQ"
     gene            complement(247445..248218)
                     /locus_tag="BAB_v1_b0250"
     CDS             complement(247445..248218)
                     /db_xref="MaGe:80652648"
                     /inference="ab initio prediction:AMIGene:2.0"
                     /locus_tag="BAB_v1_b0250"
                     /product="Glutamine amidotransferase, class I"
                     /transl_table=11
                     /translation="MNPNIKKSSRPLVAVPTDVKPFENYVWHAAPEQYLAAAIEVAQVT
                     PLLVPSFGDKMDFDAILDAVDGLLVTGSKSNVHPSLYGVEPSEAFEPYDDARDATSLPL
                     IRAAIEKGVPVLAICRGLQELNVALGGTLATEIQGLAGRMDHRATDPESQAERFAIRHP
                     VKLNPNSCLAEILKEESVRVNSVHRQAIDKLAPRLEVEAVAEDGTVEAVSGKNARGFVV
                     GVQWHPEYWVQSDAPSRRIFEAFGDAVREHRAVGQ"
     gene            248453..249202
                     /locus_tag="BAB_v1_b0251"
     CDS             248453..249202
                     /EC_number="1.1.1.69"
                     /db_xref="MaGe:80652649"
                     /inference="ab initio prediction:AMIGene:2.0"
                     /locus_tag="BAB_v1_b0251"
                     /product="Gluconate 5-dehydrogenase"
                     /transl_table=11
                     /translation="MTDDQLFSVRGKVIAVTGGSSGLGLRMVHVLAGHGARVISISRTH
                     AGESLCPSGGEVLEIMADVTRPEEIARAFDEGESRFGPISALFNNAGVAHMARALDTTR
                     DMLEHIFEVNVAGAFFTAQEVARRMIAQGQGGSIINVTSILGERPQKGAAAYSMSKACV
                     SQMTRALALEWAAHDIRVNAISPGWFPTRINEEQLQGPAAGYLKGRNPMRRLGDPNDLD
                     GVVLLLASDASRYMTGSIITVDGGHQL"
     gene            249568..251367
                     /locus_tag="BAB_v1_b0252"
     CDS             249568..251367
                     /db_xref="MaGe:80652650"
                     /inference="ab initio prediction:AMIGene:2.0"
                     /locus_tag="BAB_v1_b0252"
                     /product="diguanylate cyclase/phosphodiesterase (GGDEF &
                     EAL domains) with PAS/PAC sensor(s)"
                     /transl_table=11
                     /translation="MWRSRKPEIPADVRLSFLRALYGNRTTLWFGLLAHVVACVVIYVK
                     TADWHFLGFAGIFTFVAFGRLYDMHKFDQAKLTAISHDDLDKWEAHYLIGASLVCATLG
                     MLCFFSSYVLRDAFAELASLTVLLASVVSIVGRNYASAKAVILMSVCTLMPVLAGLILA
                     GTPFHIIIGLLLIPYFLSNIQMANGLREFLFAAVMGKRRLSIVAGRFDAALNNMPQGLL
                     MFDGEQRIAVINNKAKAMMRIAEHTKLHGRKLEVLLRYCVKQGLFPHNDLTNIRLRMED
                     ILMGRKARDIFQLSDRRYIECIGNQTVSSGAVMMFEDVTQRVESEARIQHMARFDGLTG
                     LPNRNYFETMMRSLRPHQDQNSKVALIVIDINHFKHVNDTLGHHTGDVLLRLFSERLNS
                     LDPQRYVASRFGGDEFVIFVFNLHDSSEVNGMMEHIISAVTGVYDLDGAQVDIDISAGV
                     AIEDIDKCDVGNMHIKADLALYEAKGEENRQWAAFVGAMDTKYRSRQKLKADLRQAVAQ
                     REIHVAYQPIVSAQSLRIVACEALARWNHAELGLVPPAEFIPLAEEIGLISEITRFMLE
                     QACMDCLSWATRSLCRSICRPSI"
     gene            251310..251891
                     /locus_tag="BAB_v1_b0253"
     CDS             251310..251891
                     /db_xref="MaGe:80652651"
                     /inference="ab initio prediction:AMIGene:2.0"
                     /locus_tag="BAB_v1_b0253"
                     /product="diguanylate cyclase/phosphodiesterase (GGDEF &
                     EAL domains) with PAS/PAC sensor(s)"
                     /transl_table=11
                     /translation="MPVLGDKIVVSVNLSAIDLKNNDIARDIAYALEKSGLPAHRLEVE
                     VTESAIIADRNKTSLVLQRLKNAGINIALDDFGTGYSSLSYLNTLPLTKVKVDRSFVRD
                     ITSDRRSLMLLRGVTQLSHELGRGVTVEGVERRATGAHSCCRWRRSGSGLSLRHAPSDG
                     RNQRPYRQINGAACGRAYRRLILHRSHLPA"
     gene            252115..253332
                     /locus_tag="BAB_v1_b0254"
     CDS             252115..253332
                     /db_xref="MaGe:80652652"
                     /inference="ab initio prediction:AMIGene:2.0"
                     /locus_tag="BAB_v1_b0254"
                     /product="Beta-lactamase domain-containing protein"
                     /transl_table=11
                     /translation="MKRLFRFALYLCVALIIFAGAGTVIFWKKINEYWAVYQYAQVFKP
                     DTINENFRSLYKKYPSVRVPHTGEVSPLPRGEQPLPETYTYKGETRKVADWLERTDTTG
                     FIVLKDGVVVHEQYERGNSETTQSIAMSLSKSFVSFLVGNAVRDGQIKLDQTVDHYAPL
                     LKEGGYKEVTVKNVLQMSSGIGFNENYGDLNSDIVRYIVQMLTGSVDDFTAKLKNEVPQ
                     GTINHYVSADTQVLAMVLEGATGVPFQKYFEDKLWSRLGAEADAYWLTDEKGDVVAAGG
                     LNAVLRDYARFGLLYMNEGRNYRGEQLVPAQWVHDSVTPDQPYLMPGRKDALGKIPFGY
                     GYQWWIPVEPEGDFCAVGIYGQFIYVNPAKHVVIAKTSAYPNYNIDGQKVKDESMYVFQ
                     AIANAL"
     gene            253640..254350
                     /locus_tag="BAB_v1_b0255"
     CDS             253640..254350
                     /db_xref="MaGe:80652653"
                     /inference="ab initio prediction:AMIGene:2.0"
                     /locus_tag="BAB_v1_b0255"
                     /note="Evidence 4 : Unknown function but conserved in
                     other organisms"
                     /product="conserved protein of unknown function"
                     /transl_table=11
                     /translation="MSNFARQLLQFLDRVEYRRIVHAEDLEEIGRLRYRSYRTRNVMHE
                     AEVPSIVDDIDRDSHAFVYGVHVDGQLVSTLRVHHITPDHRRGTSYALFPDILDPLLNS
                     GMHFVDPTRFAADPDLLSEYPAIPYITLRVAAMASEFFGADQCLAAVKPEHMAFYKRIF
                     GTTVMADAREHEGYGIKVGLGAAPIRNIRDAVAVRYPFFKSQPHERRAMFADMHAGVVP
                     LTILPTAKYTGLGA"
     gene            254554..254778
                     /locus_tag="BAB_v1_b0257"
     CDS             254554..254778
                     /EC_number="7.1.1.9"
                     /db_xref="MaGe:80652655"
                     /inference="ab initio prediction:AMIGene:2.0"
                     /locus_tag="BAB_v1_b0257"
                     /product="Cytochrome c oxidase, subunit IV"
                     /transl_table=11
                     /translation="MAEHHTTAPAELGAPMDYAEHEKTYAGFAGLVKWATVVLVALMIA
                     MAFGFFAGGFFSATVLFVLVCVVAWFLLS"
     gene            255002..256279
                     /gene="pntAA"
                     /locus_tag="BAB_v1_b0258"
     CDS             255002..256279
                     /EC_number="7.1.1.1"
                     /db_xref="MaGe:80652656"
                     /gene="pntAA"
                     /inference="ab initio prediction:AMIGene:2.0"
                     /locus_tag="BAB_v1_b0258"
                     /product="NAD(P) transhydrogenase subunit alpha part 1"
                     /transl_table=11
                     /translation="MAQTLYIPKESDPNETRVAGSAETVKKFIALGFDVVVEKGAGEKS
                     RIPDAEFAAAGARIGTAVDAKTADVILKVRRPGDAELKAYKSGAALFAMLDPYGHEDAV
                     AALARAGISAFTMEFMPRITRAQVMDVLSSQANLAGYQAVIDAAEVYDRAMPMMMTAAG
                     TVPAAKVFVMGAGVAGLQAIATARRLGAVVTATDVRPAAKEQVASLGAKFIAVEDDEFK
                     AAETAGGYAKEMSKDYQAKQAALVADHIAKQDIVITTALIPGRPAPRLVSKEMVASMRP
                     GSVLVDLAVERGGNVEGAVPGEIADVNGVKIVGYLNVPGRIAASASQLYARNLIAFVET
                     LVDKESKVLKIDPEEGLVKATLLTHQGRILHPAFAKAETAPAAVTEKAEKPKAAPKAAA
                     KPAKKAPAKAAKKPSSPKSPVDGGEA"
     gene            256279..256698
                     /gene="pntAB"
                     /locus_tag="BAB_v1_b0259"
     CDS             256279..256698
                     /EC_number="7.1.1.1"
                     /db_xref="MaGe:80652657"
                     /gene="pntAB"
                     /inference="ab initio prediction:AMIGene:2.0"
                     /locus_tag="BAB_v1_b0259"
                     /product="NAD(P) transhydrogenase subunit alpha part 2"
                     /transl_table=11
                     /translation="MADTNLDKALEGLNQAADAVRQAAENAGGFGDAAAAAAHAASGGA
                     IDPFIFRFAIFILSIFVGYYVVWSVTPALHTPLMAVTNAISSVIVVGALLAVGLSLSGW
                     ATGFGFIALILASVNIFGGFLVTQRMLAMYKKKEK"
     gene            256711..258111
                     /gene="pntB"
                     /locus_tag="BAB_v1_b0260"
     CDS             256711..258111
                     /EC_number="7.1.1.1"
                     /db_xref="MaGe:80652658"
                     /gene="pntB"
                     /inference="ab initio prediction:AMIGene:2.0"
                     /locus_tag="BAB_v1_b0260"
                     /product="pyridine nucleotide transhydrogenase subunit
                     beta"
                     /transl_table=11
                     /translation="MSVNLAAFLYLVSGVLFILALRGLSHPTTSRQGNMYGMIGMAISI
                     VTTLLLARPSFGGLVLIIVGIAIGGGIGAVIARRIAMTAMPQLVAAFHSLIGLAAVLVA
                     AAALYSPHSFGIGEVGQIHGQALIEMSLGVAIGAITFTGSIIAFLKLDGRMSGKPIMLP
                     GRHVINAALAAAIVLLIVVLTNTESHFVFWLIVLLSLVFGVLIIVPIGGADMPVVVSML
                     NSYSGWAAAGIGFTLGNLALIITGALVGSSGAILSYIMCKGMNRSFISVILGGFGGDTS
                     SAAGGEVEQRPVKQGSADDAAFILKNASKVIIVPGYGMAVAQAQHALREMADKLKAEGV
                     EVKYAIHPVAGRMPGHMNVLLAEANVPYDEVFELEDINSEFATADVAFVIGANDVTNPA
                     AKTDPKSPIFGMPILDVDKAGTVLFIKRGMGSGYAGVENELFFRDNTMMLFADAKKMVE
                     SIVKALDH"
     gene            complement(258182..259522)
                     /locus_tag="BAB_v1_b0261"
     CDS             complement(258182..259522)
                     /db_xref="MaGe:80652659"
                     /inference="ab initio prediction:AMIGene:2.0"
                     /locus_tag="BAB_v1_b0261"
                     /product="Oxidoreductase"
                     /transl_table=11
                     /translation="MTTNVALVGLARDLAARAETGKPIRIGLIGAGEMGTDIVTQVARM
                     QGIEVGALSARRLPNTFKAIRTAYGDEENAREATTESAMTRAIEAGKIAVTDDNDLILS
                     NPLIDVIIDATGIPEVGAETGIAAIRNGKHLVMMNVEADVTIGPYLKAQADKQGVIYSL
                     GAGDEPSSCMELIEFVSALGYEVVSAGKGKNNPLNFDATPDDYRQEADRRNMNVRLLVE
                     FIDGSKTMVEMAAIANATGLVPDIAGMHGPRASIDQLSHTLIPQAEGGVLSKSGVVDYS
                     IGKGVSPGVFVVAKMDHPRLNERLEDLKIGKGPYFTFHRPYHLTSLEVPLTVARVVLHG
                     KTDMVPLPKPVAEVCAVAKKDMQPGEHLDAIGQYCYRSWIMTVPEARAAKAIPCGLLQN
                     GTVIAPIKKRRTHHLCQCRPAARLQDRGTARFAGCYVRAIGQYVLRE"
     gene            259718..260389
                     /locus_tag="BAB_v1_b0262"
     CDS             259718..260389
                     /db_xref="MaGe:80652660"
                     /inference="ab initio prediction:AMIGene:2.0"
                     /locus_tag="BAB_v1_b0262"
                     /product="HAD-superfamily hydrolase, subfamily IA, variant
                     3"
                     /transl_table=11
                     /translation="MNSAYPFDLFIFDCDGVLVDSEPLSCRAFEQVYADYGMALPEGTV
                     AQGIGMKQADIMQMIEDMTGYRLPEEAGAAFWPATRTLFAQALQPTVGIADFLRDLPQK
                     RCVASSSQPERIAFSLQKTGLDQYFGDAVYSSSMVKRGKPAPDLFLFAADKMGVDPARC
                     VVIEDSPFGIEGAVAAGMTAFGYTGGGHSYDGHAEKLMAKGARQVFAHWDEMVREILAA
                     A"
     gene            260464..260940
                     /gene="nodN"
                     /locus_tag="BAB_v1_b0263"
     CDS             260464..260940
                     /db_xref="MaGe:80652661"
                     /gene="nodN"
                     /inference="ab initio prediction:AMIGene:2.0"
                     /locus_tag="BAB_v1_b0263"
                     /product="Nodulation protein N"
                     /transl_table=11
                     /translation="MKNAITLDQLRESIGTEIGCSEWREVTQEMINQFADATDDHQFIH
                     VDPERAAKETPFGGTIAHGFLTLSLLSTLAYEALPMLEGATMGINYGFDKLRFVSPVKT
                     GARVRARFKLADADIRPSGRVVNHYDVTLEIENSLKPALTATWLIITMVEPPEA"
     gene            complement(261015..261914)
                     /locus_tag="BAB_v1_b0264"
     CDS             complement(261015..261914)
                     /db_xref="MaGe:80652662"
                     /inference="ab initio prediction:AMIGene:2.0"
                     /locus_tag="BAB_v1_b0264"
                     /note="Evidence 4 : Unknown function but conserved in
                     other organisms"
                     /product="conserved protein of unknown function"
                     /transl_table=11
                     /translation="MNILLTGTLWRYLTTSWRFVMFFLWPFLLSLVILGVAGLIVAAPL
                     IAGFSAIHLIWSVPLAAFIATLLVRKPGDRFFMSYLLDDWSAAYDRIHGRNEKLNQRRK
                     AFAEALKRKIEASDADEIVIVAHSLGTVPAIKALADLQRERPDLLARKPVSLLAIGSCL
                     MMIALHPKAKSLREDVRVVMQESPVLWSEFQVLTDIIHFYGCDPARALKIKTANPPLIH
                     RIRFKNVHSENRYKRSKGNFFLMHLLYMRGAEKKNFYDFGMFLHGPFFFRDLMTTHHGK
                     AAPLDEEGRLPEDYPEAA"
     gene            complement(261911..262210)
                     /locus_tag="BAB_v1_b0265"
     CDS             complement(261911..262210)
                     /db_xref="MaGe:80652663"
                     /inference="ab initio prediction:AMIGene:2.0"
                     /locus_tag="BAB_v1_b0265"
                     /note="Evidence 4 : Unknown function but conserved in
                     other organisms"
                     /product="conserved protein of unknown function"
                     /transl_table=11
                     /translation="MLLLKRLVIQFTGYEGLHPKAVRVRHAQALKDFDRLWNARTRLPP
                     MQDEPNDCGTLAATTQGNGWRTETEFCQFGTADIFDDYAARTTPKRMLTGFAPS"
     gene            262473..262790
                     /locus_tag="BAB_v1_b0266"
     CDS             262473..262790
                     /db_xref="MaGe:80652664"
                     /inference="ab initio prediction:AMIGene:2.0"
                     /locus_tag="BAB_v1_b0266"
                     /product="SSU ribosomal protein S21p"
                     /transl_table=11
                     /translation="MIGRSDRLKSLEDPRKASGLSEILTDTGIHVQVLVRDNNVDQALR
                     ALKKKMQREGIFREMKMRGHYEKPSEKRAREKAEAVRRARKLARKRAQREGLIGGRTGA
                     R"
     gene            263324..264211
                     /locus_tag="BAB_v1_b0267"
     CDS             263324..264211
                     /db_xref="MaGe:80652665"
                     /inference="ab initio prediction:AMIGene:2.0"
                     /locus_tag="BAB_v1_b0267"
                     /product="TPR domain protein"
                     /transl_table=11
                     /translation="MLQLAMRLKVMQLSETEVSGIEASGGAGRNGLIIAAALLALTVAG
                     CQSTNSTLSTVDRAQGSSENISSLTSVIQSNPRDPEGYNVRGSAYGKAGRYKEAMRDFD
                     QAIALNPNFYQAYANRALVDRYMGDNNKAVQDYSRAIQLNPQYDAAYIGRGNVYRQAGH
                     LDQALNDFNQAIALRTTDGRAYHNRGLIYQAKGLHKQAIEDFSKAISLNSTAPEPYNGR
                     GISYVALGDYDNAFDDFNTAITLDQNVAESWANQALVYEHNGDKAKAANSYARAVQLDP
                     KYKPAKDGLARTRG"
     gene            264303..264710
                     /locus_tag="BAB_v1_b0268"
     CDS             264303..264710
                     /db_xref="MaGe:80652666"
                     /inference="ab initio prediction:AMIGene:2.0"
                     /locus_tag="BAB_v1_b0268"
                     /product="Glyoxalase family protein"
                     /transl_table=11
                     /translation="MSLFDHIGFKARDINRSLSFYESCMPELGLDVIARSGSGFFVSGG
                     ERAPVPFLWIYGGDPAGEHGEDRPGDRLHLMFTAGSREEVEAFYKAAIRAGGKDSGSPS
                     YQGPEEMGYYAALVFDPDGNTLEAGFRERKR"
     gene            complement(264723..265388)
                     /gene="metI"
                     /locus_tag="BAB_v1_b0269"
     CDS             complement(264723..265388)
                     /EC_number="7.4.2.-"
                     /db_xref="MaGe:80652667"
                     /gene="metI"
                     /inference="ab initio prediction:AMIGene:2.0"
                     /locus_tag="BAB_v1_b0269"
                     /product="L-methionine/D-methionine ABC transporter
                     membrane subunit"
                     /transl_table=11
                     /translation="MSQAMLDLLWRSFWETIIMTGFSSLISLVVGLPLALIMILTERGG
                     LAQNLTLNTILGAIINGFRSVPFIILLVALIPVTRFIVGTSIGTWASIVPLSIAAIPYY
                     ARIAEVSLREVDHGLIEAARSMGANRWTIVREVLIPEALPGIIAGFTVTVITLIGASAM
                     AGAIGAGGLGDLAIRYGYQRFETQVMIAVVIILIIMVCGIQWVGDRLVNRLDKRNLRA"
     gene            complement(265369..266427)
                     /gene="metN"
                     /locus_tag="BAB_v1_b0270"
     CDS             complement(265369..266427)
                     /EC_number="7.4.2.-"
                     /db_xref="MaGe:80652668"
                     /gene="metN"
                     /inference="ab initio prediction:AMIGene:2.0"
                     /locus_tag="BAB_v1_b0270"
                     /product="L-methionine/D-methionine ABC transporter ATP
                     binding subunit"
                     /transl_table=11
                     /translation="MTIEKPPATSAPIVEMKDVRRMFGETAAINGVSLSVARGEILGII
                     GRSGAGKSTLIRCVNGLEKPDTGSIHIEGREITSLDEDALRPVRRRIGMVFQHFNLLSA
                     KTAAQNIALPLKIAGMPKAERIKRVAELLELVGLSDKASHYPAQLSGGQKQRVGIARAL
                     AAEPAVLLSDEATSALDPETTQSILALLKDINAKLGLTILLITHEMDVIRRIADRVIVL
                     DHGLIAEEGPVWKVFANPQSPVTQSMLQVLTPELPAIWRNRLEKKGDQAILRVKLSGMA
                     AKGAFFNDVAAATSLAPQLIHGGMDTIQGEPVGTLFIGLPAEDKTKLKAAIGYLNTHAD
                     ATEVLGYVSGNA"
     gene            complement(266892..266984)
                     /locus_tag="BAB_v1_b0272"
     CDS             complement(266892..266984)
                     /db_xref="MaGe:80652670"
                     /inference="ab initio prediction:AMIGene:2.0"
                     /locus_tag="BAB_v1_b0272"
                     /note="Evidence 5 : Unknown function"
                     /product="protein of unknown function"
                     /transl_table=11
                     /translation="MKALVASFQNDAVKTELERAYKGTGIPAWN"
     gene            complement(267001..267729)
                     /gene="metQ"
                     /locus_tag="BAB_v1_b0273"
     CDS             complement(267001..267729)
                     /db_xref="MaGe:80652671"
                     /gene="metQ"
                     /inference="ab initio prediction:AMIGene:2.0"
                     /locus_tag="BAB_v1_b0273"
                     /note="Evidence 3 : Putative function from multiple
                     computational evidences"
                     /product="putative D-methionine-binding lipoprotein MetQ"
                     /transl_table=11
                     /translation="MSSVLSRYALTRRAGLKALLFTAAALTVGFASAPSHAEDKTIKVG
                     IMGGEDEDVWKVVAEEGKKHGLNIERITFNDYNQPNETLERKEIDANAFQHKPYLDEQI
                     KQHGYKISVAGYTAVWPIGIYSRKVKKLEELKDGATVGVPNDPTNEGRALRVLEEQGLI
                     KLKPDAGILATPIDIVENPKKLEIKELDAGVVGRSIDDLDAAIVNNDWAAKAGLKKRGC
                     HWLGIEGKQSLQQFHRRSHR"
     gene            complement(267963..269561)
                     /gene="betA"
                     /locus_tag="BAB_v1_b0274"
     CDS             complement(267963..269561)
                     /EC_number="1.1.99.1"
                     /EC_number="1.2.1.8"
                     /db_xref="MaGe:80652672"
                     /gene="betA"
                     /inference="ab initio prediction:AMIGene:2.0"
                     /locus_tag="BAB_v1_b0274"
                     /product="Oxygen-dependent choline dehydrogenase"
                     /transl_table=11
                     /translation="MTDTYDYIVVGAGTAGCALANRLSADQNRSVLLLEAGGKDNYAWI
                     HIPVGYLYCIGNPRTDWCFTTEAEPGLNGRSLNYPRGKVLGGCSSINGMIYMRGQACDY
                     DLWRQAGCDGWGWDDVLPLFKKSEDYFAGASALHGMGGEWRVENARLHWDILDAFRDAA
                     LAAGIPATDDFNRGDNEGVSYFKVNQKHGIRWNTAKAFLRPALDRKNLTVETGAHVRCI
                     EIEGLRATGVTFDQDGNIRTVKARREVILAAGAVGSPQILELSGIGRGDVLQQAGIPLK
                     LERRQLGENLQDHLQLRCAYKVTGIATLNEKASTLVGKAMIGLEYLLRRSGPMAMAPSQ
                     LGVFTRSDPSYETANLQYHVQPLSLEKFGDAVHPFPTFTASVCNLRPESRGSIHIKSPD
                     HRAQPAIRPNYLATETDRRIAADAIRLTRHIVSQAPLQKYRPEEFKPGPNYATQEDLEK
                     AAGDIGTTIFHPVGTCRMGQDAEAIVDPRLRFNGIAGLRVADASIMPAITSGNTNSPTL
                     MIAEKAAQMIIADNR"
     gene            complement(269625..270608)
                     /locus_tag="BAB_v1_b0275"
     CDS             complement(269625..270608)
                     /db_xref="MaGe:80652673"
                     /inference="ab initio prediction:AMIGene:2.0"
                     /locus_tag="BAB_v1_b0275"
                     /product="Branched-chain amino acid transport system
                     permease protein livM (TC 3.A.1.4.1)"
                     /transl_table=11
                     /translation="MVDTTLKANAAYSKAPALNSLSAIVLGIALVGLIAAPFMVYPIFL
                     MKMLCFALFASAFNLLLGYTGILSFGHAAFFGGAAYVTAHAVKEWGVSPELGLVLGILA
                     AAALGLVIGYLAIRRQGIYSTMITLALAQMFFFFCLQASFTHGEDGLQGVPRGFLFGFI
                     DLNQPMNMYYFVLAVFVLGVFAIWRITNSPFGMILKSVRENENRAISLGFSVNHYKLAA
                     FVMSAGLAGLAGGMKALVFQFATLTDVSWQMSGEVILMTLLGGIGTLIGPIVGAAFVVA
                     LQNWLATSDFPVTIVTGLIFMACVLLFRKGIIGEFYASRIGKKLFG"
     gene            complement(270610..271497)
                     /locus_tag="BAB_v1_b0276"
     CDS             complement(270610..271497)
                     /db_xref="MaGe:80652674"
                     /inference="ab initio prediction:AMIGene:2.0"
                     /locus_tag="BAB_v1_b0276"
                     /product="High-affinity branched-chain amino acid
                     transport system permease protein LivH (TC 3.A.1.4.1)"
                     /transl_table=11
                     /translation="MVMIFGIPLQALLGQLLVGLINGSFYAMLSLGLAIIFGLLRIINF
                     AHGAQYMLGAFVGYLLLSWLGISYWPALVLAPLIVGLGGAIIERVALSRLYNLDPLYGL
                     LFTFGLALVIEGTFRYYYGAAGQPYAVPPSLAGGRNLGFMFLPNYRAWVVVASLFVCLG
                     TWLLIEKTKLGAYLRAATENPTLVKAFGINVPLLLTFTYALGSALAGLAGIMAAPIYQV
                     SPLMGSNIIIVVFAVVVVGGMGSILGAIITGYVLGIAEGLTKVFYPEASSIVVFVIMAI
                     VLLVRPAGLFGKEA"
     gene            complement(271502..272227)
                     /gene="livF"
                     /locus_tag="BAB_v1_b0277"
     CDS             complement(271502..272227)
                     /EC_number="7.4.2.2"
                     /db_xref="MaGe:80652675"
                     /gene="livF"
                     /inference="ab initio prediction:AMIGene:2.0"
                     /locus_tag="BAB_v1_b0277"
                     /product="branched chain amino acid/phenylalanine ABC
                     transporter ATP binding subunit LivF"
                     /transl_table=11
                     /translation="MNKRQPLLSVRGLYAWYGESHALQGVDLDIWPGETITLLGRNGVG
                     KTTTLRAIMGIIRKRTGTITLDGKDIMRVPLHRIAYEGLGFVPEERGIFASLNVHENLL
                     LPPVVAKGGGSQGAMSLDEIYELFPNLYERRNSPGTKLSGGEQQMLAIARILRTGVKVL
                     LLDEPTEGLAPVIVQRIGDVLVELKKRGMTVLLVEQNFRFAAKVADRFYLMDHGVVTDN
                     FPTTELPARMAALTQALGV"
     gene            complement(272220..273035)
                     /gene="braF"
                     /locus_tag="BAB_v1_b0278"
     CDS             complement(272220..273035)
                     /db_xref="MaGe:80652676"
                     /gene="braF"
                     /inference="ab initio prediction:AMIGene:2.0"
                     /locus_tag="BAB_v1_b0278"
                     /product="High-affinity branched-chain amino acid
                     transport ATP-binding protein BraF"
                     /transl_table=11
                     /translation="MNTASGAIPVLHEAGPGTSQTASGIVLSARGLGKSFGGFHAVKNV
                     DLDVEHARVHALIGPNGAGKTTVFNLLTKFLQPTSGEITLLGETITKTDPARVARKGLV
                     RSFQISATFPHLTVLENVKVALQRPNGLATQFWRSLSALDRLDAQAVELLERVGLADAR
                     HALAADLSYGRKRALEIATTLALDPKVLLLDEPLAGMGHEDVHTIAALITDVAKDRAVL
                     MVEHNLKVVADIAHHVTVLQRGEILASGDYATVSKDERVRTAYMGTEHE"
     gene            complement(273048..274253)
                     /locus_tag="BAB_v1_b0279"
     CDS             complement(273048..274253)
                     /db_xref="MaGe:80652677"
                     /inference="ab initio prediction:AMIGene:2.0"
                     /locus_tag="BAB_v1_b0279"
                     /product="Leu/Ile/Val-binding protein family"
                     /transl_table=11
                     /translation="MKCLALATAALLAATAFSSAAEISDGKVKIGILNDQSGVYADFGG
                     KWSYEAAKMAAEDFGGTVLGAPIEIITADHQNKPDVASNIARQWYDTEQVDSIMELTTS
                     SVGLAVQALSKEKKKITINTGAATSELTGKQCTPYGFHWAYDTHALAVGTGGSLVQQGG
                     DTWYFLTADYAFGYSLEEQTTKFVESKGGKVLGSVRHPLSTTDYSSFLLQAQASGAKVV
                     GLANAGLDTSNAIKQAAEFGIVAGGQRLAALLFTLAEVHGLGLEAAQGLTLTEGFYWDR
                     DDESRAFGKRFFDRTGRMPNMIQAGTYSAVLQYLKAIKEAGTDETEAVAKKLHEMPVED
                     VFARHGKVGPNGRMIYDMYLMEVKKPEESKAPWDYYKVLATIPGDQAYMTPEESGCPLV
                     KQ"
     gene            274518..275432
                     /locus_tag="BAB_v1_b0280"
     CDS             274518..275432
                     /db_xref="MaGe:80652678"
                     /inference="ab initio prediction:AMIGene:2.0"
                     /locus_tag="BAB_v1_b0280"
                     /product="Transcriptional regulator, LysR family"
                     /transl_table=11
                     /translation="MRPFTWDDLQYFLAVARTGQLSTAARQLRTSHVTVLRRIDRLEQA
                     LSTKLFERNPRGYLLTPMGERLVEPAEVMEREAMKFQTEATGNLAALSGVVRLSTLEGF
                     GNFFLADRLPVLAQSYPSLFVEVVTIQQIMSLSRRETELSITLHMPRNGPYHSEKLMPY
                     RLFIYGHRDYLARHPPIRTREDMTGHPFIGYIDDMVFTPGLDYMREILPGQRCTYQSSS
                     IHAQLIATQTGYGLCVLPYFIASKYPELVPVLPREMHLVREYWMSCHVDVMAAPRIRVI
                     SDFMIRAVRESSSMFLGELLLQP"
     gene            complement(275648..276157)
                     /locus_tag="BAB_v1_b0281"
     CDS             complement(275648..276157)
                     /db_xref="MaGe:80652679"
                     /inference="ab initio prediction:AMIGene:2.0"
                     /locus_tag="BAB_v1_b0281"
                     /product="AsnC family transcriptional regulator"
                     /transl_table=11
                     /translation="MFDTHPENRFTLFGMRSSTKERAMRELDQKDREILAILSKEARIP
                     LKTLAGRIGLSRSATGERVANLEKSGVIRGYRADIGQIDSNIIRAMILVSLKRTPALGL
                     LDELARHAEVRRVSSVSGQLDLIVEVEVPTIDHLNRLRDVLATHETAEDLTTAIVLRRD
                     IERENA"
     gene            276339..279410
                     /locus_tag="BAB_v1_b0282"
     CDS             276339..279410
                     /db_xref="MaGe:80652680"
                     /inference="ab initio prediction:AMIGene:2.0"
                     /locus_tag="BAB_v1_b0282"
                     /product="aminotransferase, class III"
                     /transl_table=11
                     /translation="MTDLSHPAPEFTTKDAERLAECHFGVSASASPLDSERDCNFRLKV
                     ANGSVNGSAGSADWILKIVNASEPRVESEFQTALLQHLVDTNPAAAVPHLKPSLSGDVL
                     ASAQGPDGKPHALRMASWLPGTPLAEGKRTKTLLKNLGRALGELDRALQGFIHPGALRD
                     FDWDLRHAGRARERLHFIDKPEDRAVIEHFLARFERNVAPQLPFSRAQVIHNDANDWNV
                     LVDDDDGERIAGLIDFGDAVHTVLIAEVAIACAYSILDMDDPIGAAGALAAGFHEKFPL
                     QAQEIDILFDLIAMRLVTSVTLSASRREKTGDNPYLAISEAPAWRLLHRLDALNPRFAT
                     AILRKACGFDAVEGAGAVRTWLDANRGAFAPIVKPHPATLTKALVPYGDAAHVITVDSA
                     GRRPETATAWWDDFCARNHIQLGLGPWGEKRTVYTDEAFRSRFVEGERRVHHLGLDLFM
                     PAGTPVYTPLAATVRSVEIEAVPLGYGGLIALEHEPEGCPPFITLWGHMAHEAVSRLKP
                     GDRLAAGELVGHMGDMHENGGWTPHLHFQISTDTSLSATEILGVGESAYLDVWADIFPD
                     AAPLAGIPAEAFQQSGRTRAEIISVRKEMLLPNLSISYSDPIKFVRGDGVWLIDNRGRA
                     YLDCFNNVCHLGHAHPEVVEAIARQAAILNTNTRYLHDTIVSYAERLTATLPEGLTVAS
                     FACSGSEANSLALRMARTHSGQRDALVLDWAYHGTTQELIDLSPYKYKRKGGKGRPDHV
                     FEATIPDSYRAPESWPLAEHGRRFAESIAEQIEKMKAQGRAPAFFIAESIPSVAGQVFL
                     PEGYLREVYAMVRAAGGVCIADEVQVGFGRVGSHWWAFEMQGVVPDIVTMGKPIGNGHP
                     MSAVVTTREVADSFNNGMEYFNTFGGNPVSCVAGLAVLDVIEHNDLRRNALEIGNYLIA
                     GFRSMQDRFDIIGDVRGQGLFLGIELVMDRKTKEPATAIARKINDGARERGILMGTEGP
                     FDNVLKMRPPMIFTRANADHLLSVLEDSFAAALK"
     gene            279514..280533
                     /gene="aapJ"
                     /locus_tag="BAB_v1_b0283"
     CDS             279514..280533
                     /db_xref="MaGe:80652681"
                     /gene="aapJ"
                     /inference="ab initio prediction:AMIGene:2.0"
                     /locus_tag="BAB_v1_b0283"
                     /product="General L-amino acid-binding periplasmic protein
                     AapJ"
                     /transl_table=11
                     /translation="MKKTVWGALLAAGFALSAQGGAAADTLSTVKERGKVNCGVSQGVA
                     GFSSPDDQGKWTGFDIDFCRAVSAAVFGDPDKVSFIPLSTKERFTALQSGTVDLLSCQT
                     TWTLSRDAGMGIHFVGTAYYDGQGFMIRKDLGVDSALKLDGASICTEQGTTTEQNVADY
                     CGAHNIKYEPVVIDSADGILKAFETGRCDVYTTDASALYAQRLKLAEPDAYMVLPEVIS
                     KEPLGPAVRQGDDKWFNIVRWTLFALLEAEELGITQKTVAADLDSRKPDIRRFLGSEGD
                     NGQQLGLEPKWAYNIVASVGNYGEMFERTIGEGSLLKINRGINALWNKGGLMYAPPVK"
     gene            complement(280564..282120)
                     /gene="dap"
                     /locus_tag="BAB_v1_b0284"
     CDS             complement(280564..282120)
                     /EC_number="3.4.11.19"
                     /db_xref="MaGe:80652682"
                     /gene="dap"
                     /inference="ab initio prediction:AMIGene:2.0"
                     /locus_tag="BAB_v1_b0284"
                     /product="D-aminopeptidase"
                     /transl_table=11
                     /translation="MPNIDLPTLEAFVHAIPQNYKGPGGAVAVVRNGEIVLRHAWGFAD
                     LAARKAMTPETRMPICSVSKQFTCAVLLDCIGEPEMLDSALAAYLDQFEDGRPAVRDLC
                     NNQSGLRDYWALTVLCGAAPEGIFLPDQAQNLLRRLKTTHFAPGTHYSYCNGNFRILAD
                     LIEQHTGRSLADLLAERIFAPAAMKTAELIPDTALFNECTGYEGDTVRGFLPAINRIHW
                     LGDAGICASLDDMIAWEQFIDRTRHDENGLYRRLSSPQTFADGAPAPYGFGLKFEETGG
                     KRLTGHGGALRGWRCQRWHCADERISTIVMFNFEGNASDAALKMMNAALGIPPAKPVRA
                     QANPGWFGSWLNPETGLVLSLEDAGGGRMKARFGTGPEIMDISGENEAQSSMTTLRRDG
                     DMIHLARKDENLHLAMHRLKGEARQDIAGRYRSDELEADLLLVSEGGAIYGAFEGFLGK
                     SDMYPLYAAGPDVWLLPVQRSMDAPSPGEWKLVFHRDAAGRITGVTVGCWLARGVEYKR
                     L"
     gene            282282..282410
                     /locus_tag="BAB_v1_b0285"
     CDS             282282..282410
                     /db_xref="MaGe:80652683"
                     /inference="ab initio prediction:AMIGene:2.0"
                     /locus_tag="BAB_v1_b0285"
                     /note="Evidence 4 : Unknown function but conserved in
                     other organisms"
                     /product="conserved protein of unknown function"
                     /transl_table=11
                     /translation="MRPFGLSPPATNAGTDFARIFLSHRRSSIPAQHEFIQFSHNV"
     gene            282536..284221
                     /locus_tag="BAB_v1_b0286"
     CDS             282536..284221
                     /db_xref="MaGe:80652684"
                     /inference="ab initio prediction:AMIGene:2.0"
                     /locus_tag="BAB_v1_b0286"
                     /product="Thiamine pyrophosphate-binding protein"
                     /transl_table=11
                     /translation="MTSKPNVRTGGQILVDALRIHGADRVFCVPGESYLAALDAFHDAS
                     DAIDLIVCRQEGGASYMAEAYGKLTGKPGICFVTRGPGATNASIGVHTAFQDSTPMLLF
                     IGQVASDQVEREAFQEIDYRRMFGQMAKWVVQIDDAARIPELVSQAFHRAVNGRPGPVV
                     VALPEDMLTSYAAVSDAPAYKQVAMHPGGEQLQAMRALIEKAERPLMIVGGGGWTQDAV
                     RDLRQFAENMSLPVAASFRCQDMFDNTHPLYAGEMGTSISARLVQRVKDSDLLVVVGAR
                     LGEMTTQGYELVTIPVPQQKLVHIHPGAEELGRVYHADVPINAGMPAFCAAAAKLAPVA
                     DPRWKAWADSANADYRDNIKSPVIPGEVQMGEVMEWLRAHLPADAIITNGAGNYSAWPH
                     RFYQYRTYRSQLAPTNGSMGYGVPAAVAAKLTAPERTAVAFAGDGCFLMNGQELATAAQ
                     YGANAIFIVVNNGMYGTIRMHQERTYPARISGTALANPDFAALARAYGLHGEVVEKTAD
                     FAPAFKRCEQSGKPALIEIRIDPEALSPKMSLSQMREQGFAKQR"
     gene            complement(284234..284959)
                     /locus_tag="BAB_v1_b0287"
     CDS             complement(284234..284959)
                     /db_xref="MaGe:80652685"
                     /inference="ab initio prediction:AMIGene:2.0"
                     /locus_tag="BAB_v1_b0287"
                     /product="Transcriptional regulator, GntR family"
                     /transl_table=11
                     /translation="MGLLETAITGRKRHNSHAVVVGELGRGMVAGTIPEGSILPGDHEL
                     SLRFGVSRTVLREAMKTLAAKRLIEPKAKVGTRVLGHASWNFFDPDVLSWRFEAGFDEP
                     FVDHLAEMRMALEPAAAAAAAERATSDEIVELYALAAKFDNPDHTPESIAKVDLEFHLA
                     IARMSGNPFMRSVSGLIEAELAVSFQLSSPAASQEGIAECAANHLRIAHAIASRDPQKA
                     RLAMESVIKLGVKRIRDVI"
     gene            complement(284984..285277)
                     /locus_tag="BAB_v1_b0288"
     CDS             complement(284984..285277)
                     /db_xref="MaGe:80652686"
                     /inference="ab initio prediction:AMIGene:2.0"
                     /locus_tag="BAB_v1_b0288"
                     /product="SUGAR TRANSPORT SYSTEM PERMEASE PROTEIN"
                     /transl_table=11
                     /translation="MLHNDEARRTGSETGAAEQEAEIPVMLFDREISTREPLPAFLHRV
                     GANTGPVQTYIVFGGTLSSWWTKTVISILLFPSITLQQIARACLPKAGAGFG"
     gene            285547..286539
                     /locus_tag="BAB_v1_b0289"
     CDS             285547..286539
                     /db_xref="MaGe:80652687"
                     /inference="ab initio prediction:AMIGene:2.0"
                     /locus_tag="BAB_v1_b0289"
                     /product="SUGAR TRANSPORTER"
                     /transl_table=11
                     /translation="MLRLVQFRDERGEAHVAACDDEGAAHVVGGVATTYELASAAISAG
                     ISLEEQVACSGKGEAVDIDAALASGRVGLPVSHADSAHLIVTGTGLTHLGSADGRDKMH
                     KAMQSAEKPTDSMRMFLMGVESGKPKPGETGVQPEWFYKGDGSVLVATGGELVSPAFAE
                     DGGEEPELAGIYLIGPDGTPFRLGFCLANEFSDHVTEKQNYLWLAHSKLRQAALGPELY
                     VGALPDHVEGVSRIRRGGEVIFEKPFLSGEANMSHAIANLEHHHFKYALFRRPGDIHVH
                     FFGTATLSFSDGVKTEAGDQFEICAKPFRYPLVNRLGQAAAEKITVRAL"
     gene            286548..287483
                     /gene="araA"
                     /locus_tag="BAB_v1_b0290"
     CDS             286548..287483
                     /EC_number="1.1.1.120"
                     /EC_number="1.1.1.376"
                     /EC_number="1.1.1.48"
                     /db_xref="MaGe:80652688"
                     /gene="araA"
                     /inference="ab initio prediction:AMIGene:2.0"
                     /locus_tag="BAB_v1_b0290"
                     /product="L-arabinose 1-dehydrogenase (NAD(P)(+))"
                     /transl_table=11
                     /translation="MTTSPDIALAIVGLGKIARDQHLPAIASVDGVALAAVASRNAGLD
                     GTPSFHDIEQLLASDVMFDAVSLCTPPQGRFNQAHAALKAGKHVMLEKPPGATISEVHA
                     LERLAERQGVSLYATWHSREAAAVGPAREFLKDALIRSVSVAWKEDVRHWHPGQQWIWE
                     PGGLGVFDPGINALSIVTHILPEAFFLTRSDLYFPANRAAPIAADLRFHTGSGIPVSFE
                     LDWRQTGPQTWDICVETDKGTLLLSHGGSRMTVAGEEKMAEPDREYQRLYRNFVQLVRE
                     RRSDVDLAPLTHVADAFLLGKRHLVEAFDD"
     gene            287580..289385
                     /gene="xylD"
                     /locus_tag="BAB_v1_b0291"
     CDS             287580..289385
                     /EC_number="4.2.1.39"
                     /EC_number="4.2.1.82"
                     /db_xref="MaGe:80652689"
                     /gene="xylD"
                     /inference="ab initio prediction:AMIGene:2.0"
                     /locus_tag="BAB_v1_b0291"
                     /product="D-xylonate dehydratase"
                     /transl_table=11
                     /translation="MNKPVTPKTPKLRSRAWFDNPDDVDMTALYLERYMNYGLSQEELQ
                     SGRPIIGIAQTGSDLSPCNRHHLELAKRVRDGVREAGGIVIEFPVHPIQETGKRPTAGL
                     DRNLAYLGLVEVLYGYPLDGVVLTIGCDKTTPACLMAAATVNIPAIALSVGPMLNGWFR
                     GERTGSGTIVWKARELLAKGEIDYQGFVKLVASSAPSTGYCNTMGTATTMNSLAEALGM
                     QLPGSAAIPAPYRDRQEVAYLTGRRIVEMVHEDLKPSDILTKEAFINAIRVNSAIGGST
                     NAPIHLNALARHIGVELTVDDWQKYGEEIPLLVNLQPAGEYLGEDYYHAGGVPAVVNQL
                     MGQGLIHEDAITVNGKTIGENCKNATIEDGNVIKTYDQPLKKHAGFRVLRGNLFSSAIM
                     KLSVISDEFRNRYLSDAKDPNAFEGKAVVFDGPEDYHHRIDDPALEIDEHTVLFMRGAG
                     PIGYPGAAEVVNMRAPDYLLKKGITSLPCIGDGRQSGTSGSPSILNASPEAAAGGGLAI
                     LKTGDRVRIDLGRGTADILISDEELAERRKALEAVGGYKYPESQTPWQEIQRAVIGQME
                     TGAVLENAVKYQDIAHTRGLPRDNH"
     gene            289400..290329
                     /gene="dgoK"
                     /locus_tag="BAB_v1_b0292"
     CDS             289400..290329
                     /EC_number="2.7.1.58"
                     /db_xref="MaGe:80652690"
                     /gene="dgoK"
                     /inference="ab initio prediction:AMIGene:2.0"
                     /locus_tag="BAB_v1_b0292"
                     /note="Evidence 3 : Putative function from multiple
                     computational evidences"
                     /product="putative 2-dehydro-3-deoxygalactonokinase DgoK1"
                     /transl_table=11
                     /translation="MGAGKKPFAAVADWGTTRFRLWTLDADGAVLGESRGDDGLLHAKE
                     AGFEPTLERHLARLGAPDDLPVVICGMAGSRAGWVEAPYMNLPAGLDGIVKAAVRVPAR
                     RHVIMLPGVARQDETAPDVMRGEETKLLGLVHRGTRDAIVVMPGTHAKWVKIANGELAD
                     YRTFMTGELFALLKEKSVLAGALEGAGTVDPNHDAFAAGVRASLEAPELVSNRLFSIRA
                     GWLVHDRKPTDQLARLSGLLIGLEIAGGRTLYGGAKDILLPSDGTMGGLYASALATAGL
                     NVKRLQADELVRDGLFMAAKHTFQGAVS"
     gene            290326..290958
                     /gene="dgoA"
                     /locus_tag="BAB_v1_b0293"
     CDS             290326..290958
                     /EC_number="4.1.2.21"
                     /db_xref="MaGe:80652691"
                     /gene="dgoA"
                     /inference="ab initio prediction:AMIGene:2.0"
                     /locus_tag="BAB_v1_b0293"
                     /product="2-dehydro-3-deoxy-6-phosphogalactonate aldolase"
                     /transl_table=11
                     /translation="MSGHIAWPKLRYPLVAILRGIRPEETEAIVSALIETGFEAIEIPL
                     NSPAPFTSIEKAAKLAPKNVLIGAGTVLSVDDVDRLNDVGGRLLVSPNVEPEVIRRAGS
                     HGMVTMPGVFTPTEAFSAIRAGASALKFFPASVLGAEGIKAVCAVLPKDIPVGAVGGVS
                     QNDFATYAAAGVTCFGLGSSLYKAGFSAADVQERAQQAVAAWDKIAG"
     gene            291107..291454
                     /locus_tag="BAB_v1_b0294"
     CDS             291107..291454
                     /db_xref="MaGe:80652692"
                     /inference="ab initio prediction:AMIGene:2.0"
                     /locus_tag="BAB_v1_b0294"
                     /product="Multiple sugar-binding periplasmic receptor
                     chve"
                     /transl_table=11
                     /translation="MGMKSLTLAVAMAAFAFTGMAHAEDKGLVAVAMPTKSSARWIADG
                     DNMVKVLKERGYQTDLQYAEDDVPNQLAQIENMVTKGPRFWSLHRSMARRFRMFWPRHM
                     MRASRSSLMTA"
     gene            291511..292167
                     /locus_tag="BAB_v1_b0295"
     CDS             291511..292167
                     /db_xref="MaGe:80652693"
                     /inference="ab initio prediction:AMIGene:2.0"
                     /locus_tag="BAB_v1_b0295"
                     /note="Evidence 5 : Unknown function"
                     /product="protein of unknown function"
                     /transl_table=11
                     /translation="MLQAQSIEKALDLKNKPGPFNIELFGGSPDDNNAYFFYNGAMSVL
                     QPYIDSGKLVVGSGQTGMDKVATLRWGGATAQARMDSILSAYYSDKKLDAVLSPYDGIS
                     IGILSSLKGVGYGSGDMPMPVVSGQDAEIPSVKSILAGEQNSTIFKDTRELAKVTVDMV
                     DALMTGKEPEVNDTKTYNNGVKVVPSYLLKPVIVDKSNWKQVLVDSGYYKEDQIK"
     gene            292313..293902
                     /gene="xylG"
                     /locus_tag="BAB_v1_b0296"
     CDS             292313..293902
                     /EC_number="7.5.2.-"
                     /db_xref="MaGe:80652694"
                     /gene="xylG"
                     /inference="ab initio prediction:AMIGene:2.0"
                     /locus_tag="BAB_v1_b0296"
                     /product="xylose ABC transporter ATP binding subunit"
                     /transl_table=11
                     /translation="MNLANPVSLDERGALPDTFGKPLLEMRGINKSFGVVKALSDVNFT
                     VMPGEIHAFVGENGAGKSTLMKVLSGVYPHGSYEGAIYYDGEERQFRDINDSEALGIVI
                     IHQELALIPLMSIAENIFLVNPPASRGVIDRSAVHKRTRELLKKVGLAETPDTLITDIG
                     IGKQQLVEIAKALSKRVRLLILDEPTASLNENDSAALLALLREFRAQGITSILISHKLN
                     EIREVADKITVLRDGKAVATLDCHAGEVEEDDIIRKMVDRDLESRYPKRDPKIGNVIFE
                     VDNWSVYHPLHPDRHSVKNVSFKVRAGEIVGIAGLMGAGRTEFAMSLFGRSWGTNITGE
                     ARINGKTVDISTVARAIKAGLAYVTEDRKKLGLVLGQNISRNISLAHLRGVSPKGIIDD
                     IREMKIANSYRDQMRIRCHNVYQETGTLSGGNQQKVVLSKWLFTGPDVLILDEPTRGID
                     VGAKYDIYTIINSLAESGKGVVVISSEMPELIGICDRIVVMHEGAFVGEVAGEEATQEN
                     IMRAIMRNKGKG"
     gene            293902..294534
                     /gene="xylH"
                     /locus_tag="BAB_v1_b0297"
     CDS             293902..294534
                     /EC_number="7.5.2.-"
                     /db_xref="MaGe:80652695"
                     /gene="xylH"
                     /inference="ab initio prediction:AMIGene:2.0"
                     /locus_tag="BAB_v1_b0297"
                     /product="fragment of xylose ABC transporter membrane
                     subunit (part 1)"
                     /pseudo
                     /transl_table=11
                     /translation="MSENVIQSGQQSSVGRYLKNNLRESGMLLSLVAIMIFFQIVTGGV
                     LMKPLNLTNLVLQNSYIVIMALGMLLIIVTGHIDLSVGSVCGFIGALAAVMMVKLGIPF
                     PIAAILCLIVGGLIGAIQGFWVAYFNIPSFIVTLAGMLVFKGMMLAVLGGQSVGPFPVV
                     FQKLSSGFIPEVIGTFDGVYLTSLIIGVLLAVFLIWQSMRSRAPYCP"
     gene            294536..295090
                     /gene="xylH"
                     /locus_tag="BAB_v1_b0298"
     CDS             294536..295090
                     /EC_number="7.5.2.-"
                     /db_xref="MaGe:80652696"
                     /gene="xylH"
                     /inference="ab initio prediction:AMIGene:2.0"
                     /locus_tag="BAB_v1_b0298"
                     /product="fragment of xylose ABC transporter membrane
                     subunit (part 2)"
                     /pseudo
                     /transl_table=11
                     /translation="METEPFGLFVVKCILYFAAIAYLSLLISSHRGMPNVLIIMAVLIA
                     AYAFLTNRTVIGRQIYAVGGNRHAAKLSGVKTERLTFLTFVNMGVLAALAGLVFAARLN
                     TATPKAGIGFELDVIAACFIGGASAYGGVGRVTGAVIGALIMGVMNNGMSILGIGIDYQ
                     QVIKGIVLLGAVCIDVYNQKR"
     gene            complement(295241..296122)
                     /locus_tag="BAB_v1_b0299"
     CDS             complement(295241..296122)
                     /EC_number="2.6.1.21"
                     /db_xref="MaGe:80652697"
                     /inference="ab initio prediction:AMIGene:2.0"
                     /locus_tag="BAB_v1_b0299"
                     /product="D-alanine aminotransferase"
                     /transl_table=11
                     /translation="MAASAAELENRIVYVNGEYVAARDARISIFDRGFLFGDGIYEVTA
                     VLEGKLVNSEPHMQRLRRSTGEIGIAMPMSEDEIVTIERELIRRNKLTEGLVYLQVTRG
                     NGGDRDFVPAANMKPSVVLFTQEANLLDKPALKTGAHVLSLDDLRWKRRDIKTVCLLPQ
                     ALTKEIAKNAGCDEAWMIEDGYVTEGASSTAYIVTRDDVIVTRPNSNFTLPGCTRLSLL
                     QLITETGMKLEERLFTIDEAYAAKEAFLTSAGTFVTPITVIDGKTIGDGKPGPIARRLR
                     EVYLDHARRTAI"
     gene            complement(296210..296833)
                     /locus_tag="BAB_v1_b0300"
     CDS             complement(296210..296833)
                     /db_xref="MaGe:80652698"
                     /inference="ab initio prediction:AMIGene:2.0"
                     /locus_tag="BAB_v1_b0300"
                     /note="Evidence 3 : Putative function from multiple
                     computational evidences"
                     /product="putative Uncharacterized 21.2 kDa protein in
                     hutC 3'region"
                     /transl_table=11
                     /translation="MAITILKAENHRRMPWKNGGGLTAEIAVHPQGASVEDFDWRISMA
                     TIASDGPFSVFPGIDRTLSVLAGDGIVLDIEGQATTLTRECAPLAFAADACCDARLIGS
                     AITDLNVMTRRGRFAHMVRRLPVNGTTLTQVHGNPVLLFCAEGRMDLVSSEQTIKFEEH
                     DCAVMTGCDALPLKLTGKGTTYLISIRAFPAENKSKSHCASAPD"
     gene            complement(296840..298513)
                     /gene="hutU"
                     /locus_tag="BAB_v1_b0301"
     CDS             complement(296840..298513)
                     /EC_number="4.2.1.49"
                     /db_xref="MaGe:80652699"
                     /gene="hutU"
                     /inference="ab initio prediction:AMIGene:2.0"
                     /locus_tag="BAB_v1_b0301"
                     /product="Urocanate hydratase"
                     /transl_table=11
                     /translation="MSNPRHNEREVRSPRGDELNAKSWLTEAPLRMLMNNLDPDVAERP
                     HELVVYGGIGRAARTWDDFDRIVATLKTLNDNETLLVQSGKPVGVFRTHKDAPRVLIAN
                     SNLVPHWANWDHFNELDKKGLAMYGQMTAGSWIYIGAQGIVQGTYETFVEAGRQHYGGN
                     LKGRWILTGGLGGMGGAQPLAAVMAGACCLAVECDETRADFRLRTRYVDEKTHSLDEAL
                     AKIDAWTKAGEAKSIALIGNAAEIFPELVKRGVKPDIVTDQTSAHDPVHGYLPLGWTVA
                     EWRAKQENDPKAVEKAARASMKVQVQAMLDFWNAGIPTVDYGNNIRQMALEEGLENAFA
                     FPGFVPAYIRPLFCRGIGPYRWAALSGDPEDIAKTDAKVKELLPDNKHLHNWLDMAKER
                     IAFQGLPARICWVGLGDRHRLGLAFNEMVRNGELKAPIVIGRDHLDSGSVASPNRETEA
                     MKDGSDAVSDWPLLNALLNTASGATWVSLHHGGGVGMGFSQHAGMVICCDGTEDADRRL
                     ERVLWNDPATGVMRHADAGYDIALDWARKQGLRLPAILGN"
     gene            complement(298524..299324)
                     /locus_tag="BAB_v1_b0302"
     CDS             complement(298524..299324)
                     /EC_number="3.5.1.68"
                     /db_xref="MaGe:80652700"
                     /inference="ab initio prediction:AMIGene:2.0"
                     /locus_tag="BAB_v1_b0302"
                     /product="N-formylglutamate deformylase"
                     /transl_table=11
                     /translation="MRAVETRQGNSPVILGLPHTGTDVPDDIWSRLNDNGKILADTDWH
                     IHKLYDGLIDGATFVRATFHRYCIDANRDPAGVSLYPGQNTTTLIPETDFDGLSIWKDG
                     EAPTEADIADRIARFHRPYHDALAAEIERVKAIHGVAILYDCHSIRSHIPFLFEGKLPD
                     FNIGTDMGKTCDPGIEAAAVEVTAKAKGYTSILNGRFKGGWTTRHYGRSQTGVHAIQME
                     LAQSTHLATEAVPFAYDEAKADTLRVHLKTLLQRLETIAAELKS"
     gene            complement(299326..300861)
                     /gene="hutH"
                     /locus_tag="BAB_v1_b0303"
     CDS             complement(299326..300861)
                     /EC_number="4.3.1.3"
                     /db_xref="MaGe:80652701"
                     /gene="hutH"
                     /inference="ab initio prediction:AMIGene:2.0"
                     /locus_tag="BAB_v1_b0303"
                     /product="Histidine ammonia-lyase"
                     /transl_table=11
                     /translation="MTIILKPGSVPLETLEKIYREGLPVRIDPAFHAGIEKAAARIAEI
                     AAGDAPVYGINTGFGKLASIRIAAGDVATLQRNLILSHCCGVGEPLSENIVRLIMALKL
                     VSLGRGASGVRLEVITLIEAMLEKGVIPMIPEKGSVGASGDLAPLAHMTAAMIGEGEAF
                     YRGERLSGAKALGKAGLKPVVLAAKEGLALINGTQTSTALALAGLFRAHRAARTALITG
                     ALSTDAAMGSDAPFHEEIHQLRGHKGQIDAGRALRTLLEGSAIRRSHLEGDQRVQDPYC
                     IRCQPQVDGACLDILRQAARTLEIEANAVTDNPLVLSDGRAVSGGNFHAEPVAFAADQI
                     ALAVCEIGAISQRRIALLVDPSLSFGLPAFLARKPGLNSGLMIAEVTSAALMSENKQMA
                     HPASVDSTPTSANQEDHVSMACHGARRLLQMTANLNAIIGIEALTGALGVELRKPLTTS
                     AELAKVIAALRAKVATLEEDRYMADDLKAAAELVADGTLSGVISAGILPDLEA"
     gene            complement(300886..302103)
                     /gene="hutI"
                     /locus_tag="BAB_v1_b0304"
     CDS             complement(300886..302103)
                     /EC_number="3.5.2.7"
                     /db_xref="MaGe:80652702"
                     /gene="hutI"
                     /inference="ab initio prediction:AMIGene:2.0"
                     /locus_tag="BAB_v1_b0304"
                     /product="Imidazolonepropionase"
                     /transl_table=11
                     /translation="MTKNSSTVFTHARIATLEEKAANLGLIEEAALVVKDARIVYAGPE
                     NKLPDEYASFEKIDCGNRLITPGLIDCHTHLVHAGNRAHEFELRLQGATYEEVARAGGG
                     IVSSVRNLRAASEDDLVRETLPRLDALIAEGVTTVEVKSGYGLDRDSEIKSLKAARRLG
                     EERDVAIRTTFLGAHALPPEMNGDKAAYIDRVINDMLPAIAEQGLADAVDGFCEGIAFL
                     PDEIARVFDAAKAHDIPVKLHADQLSNLHGAALAASYGALSADHLEYTDADGAAAMASA
                     GTVAVLLPGAYYFIRETQKPPVEAFRAAGTKMALATDNNPGTSPLTSLLLTMNMGATLF
                     RMTVEECIAGVTREAARALGILDQTGTLEIGKDADLAIWDIERPAELVYRIGFNPLWKR
                     VFKGQI"
     gene            302234..303598
                     /locus_tag="BAB_v1_b0305"
     CDS             302234..303598
                     /EC_number="3.5.3.13"
                     /db_xref="MaGe:80652703"
                     /inference="ab initio prediction:AMIGene:2.0"
                     /locus_tag="BAB_v1_b0305"
                     /product="Formiminoglutamic iminohydrolase"
                     /transl_table=11
                     /translation="MSDQSSQHFIHARQALLPDGWAENVRIGIAGGVICSIETGVLAGP
                     DDERQSVVVAGMANLHSHAFQYGMAGLAERRGPSADSFWSWREIMYKFALTMTPEQAEA
                     VALRLYVDMLEAGFTRVGEFHYLHHDCDGTPYANLSEMADRIAAAATTAGMGLTLLPVF
                     YAHSGFGGAAANEGQRRFINDPERFARLIEGCRKTLEGFEGAVLGVAPHSLRAVTPDEL
                     DSVTQLLPDAPVHIHVAEQVKEVEDCIAWSGKRPVEWLLDHQDVTARWCLIHATHMSDE
                     ETKHMAKAGAIAGLCPVTEANLGDGTFNATEFAAAGGKFGIGSDSNVLIGIGDELRQLE
                     YSQRLYHRARNVLAANEGSTGRALFDGAVLGGNIAMGRPEDGLKKGASADFVSLDVERL
                     PHAKGDVVLDGWIFAGRAHVCDVWVRGVKQVEGGRHRLRDEAERAFQKALGELLA"
     gene            303610..304353
                     /locus_tag="BAB_v1_b0306"
     CDS             303610..304353
                     /db_xref="MaGe:80652704"
                     /inference="ab initio prediction:AMIGene:2.0"
                     /locus_tag="BAB_v1_b0306"
                     /product="Histidine utilization repressor"
                     /transl_table=11
                     /translation="MAGEDSIAKDVPALSLHQRILDDIESRILSGEWLPGHRIPFEHEL
                     TEYYGCSRMTVNKALTQLSKAGLIERKRRSGSFVSFPQSQAAILEIHDIREEVAALGLP
                     YRFELMNRWERLSGPADARRLDIARHTPLVELLCRHYAGKRVFALEERIINLEAVPAAA
                     ETDFAQNSPGPWLVACVPWSSAKHTIRAIAATQEAAAKLDIAPGSPCLVIERQTWNADQ
                     PVTHVRFTYPGDSHALVARFTPSRG"
     gene            complement(304424..305752)
                     /gene="aptA"
                     /locus_tag="BAB_v1_b0307"
     CDS             complement(304424..305752)
                     /EC_number="2.6.1.-"
                     /EC_number="2.6.1.18"
                     /db_xref="MaGe:80652705"
                     /gene="aptA"
                     /inference="ab initio prediction:AMIGene:2.0"
                     /locus_tag="BAB_v1_b0307"
                     /product="Omega-aminotransferase"
                     /transl_table=11
                     /translation="MLTKTNAPSLDNFWMPFTANRQFKAAPRLLASASGMYYTDVDGNQ
                     VLDGTAGLWCCNAGHGRKRITEAVERQISTMDFAPIFQMGHNVAFDFAEKLAAIAPGGA
                     EAKLDRVFFTNSGSESVDTALKIAIAYQRAIGQGTRTMVLGREKGYHGVGFGGISVGGL
                     VNNRCVFPQIPADHLRHTLDIEKNAFSKGLPANGIELADDLERLVQLHGAEKIAAVIVE
                     PMSGSAGVILPPKGYLERIRATADKYGILLIFDEVITGFGRLGTPFAVDYFGVVPDLVT
                     TAKGLTNGAIPMGAVFAARKVYDGLMTGPENAIELFHGYTYSGHPVASAAGLATLEIYA
                     EEGLLTRGAGLADYWQEALHSLKGAPNVIDIRNLGLVGAVELASRKDAPGARAYDIFVE
                     CFKKGLLIRVTGDVIALSPPLIIEKEQIDTIISVLGDAIKRAA"
     gene            305898..306446
                     /locus_tag="BAB_v1_b0308"
     CDS             305898..306446
                     /db_xref="MaGe:80652706"
                     /inference="ab initio prediction:AMIGene:2.0"
                     /locus_tag="BAB_v1_b0308"
                     /product="Transcriptional regulator, GABA/putrescine
                     utiliation cluster"
                     /transl_table=11
                     /translation="MSIDIGGRLRYVRMRQNLSQREFAKRAGVTNSTISLIEANQSNPS
                     VGALKRILDGIPIGMAEFFALEPDAPHRVFYQAEELVEIGKGPISYRQVGDHLFSRALQ
                     ILKERYEPGSDTGKVLLMHEGEEGGIVISGRIEVTVGAERRILGPGDAYYFSSKLPHRF
                     RCVGPAPCEIVSACTPPSF"
     gene            complement(306489..307739)
                     /gene="dadA"
                     /locus_tag="BAB_v1_b0309"
     CDS             complement(306489..307739)
                     /EC_number="1.4.5.-"
                     /EC_number="1.4.5.1"
                     /db_xref="MaGe:80652707"
                     /gene="dadA"
                     /inference="ab initio prediction:AMIGene:2.0"
                     /locus_tag="BAB_v1_b0309"
                     /product="D-amino acid dehydrogenase"
                     /transl_table=11
                     /translation="MQITILGSGVIGVTTAYYLAKLGHEVTVIDREEGPALETSFANAG
                     QVSPGYASPWAAPGIPLKAAKWLFQKHAPLILRLTTDPVQYRWLLQMLANCTDSRYKIN
                     KTRMVRVAEYSRDCLIELRKDTGIEYDQRSQGTLQLFREQYQLDGIGKDIEVLRQDGVP
                     FEVLDRDGCVNVEPALAHAKDKFVGGLRLPNDETGDCFKFTNALAKIAEGLGVKFRFGV
                     NIKSLLMSGGKISGVETSEGIVTAERYVVALGSYTPALIKALGLNAPIYPVKGYSITAP
                     IVDESRAPVSTVLDESYKIAITRLGDRIRVGGMAEVSGFTDDLPAARRATLDLSVTDLF
                     PGGDLKAATFWSGLRPMTPDSTPIIGGTRYDNLFINAGHGTLGWTMACGSGRLLADLIS
                     GNKADIRADDLGIARYN"
     gene            complement(307755..308954)
                     /gene="alr"
                     /locus_tag="BAB_v1_b0310"
     CDS             complement(307755..308954)
                     /EC_number="5.1.1.1"
                     /db_xref="MaGe:80652708"
                     /gene="alr"
                     /inference="ab initio prediction:AMIGene:2.0"
                     /locus_tag="BAB_v1_b0310"
                     /product="Alanine racemase"
                     /transl_table=11
                     /translation="MVEMSLPFSQDERDLAAGGILTIDLAALRHNYSAIATRIAPTRTA
                     AVVKADAYGLGASRVAPAFYEAGCRDFFVAHLGEAVALKPFLKPDATLYVLNGLQPGTE
                     AACAREGILPVLNSLEQVENWAALATRLGKKLPALLQFDTGMSRLGLSAKEFDRLLENV
                     TLLSRIDIKFAISHLANGDEPGNAVNARQLAKMTALLARLPKLPAALANSGGTFLGKTY
                     YFDLARPGIALYGIDPERQHDFSDKVAHENKKPKHSILPVLTLSARVIQVRDVDKGATV
                     GYGGTYVANGPMRIATIAVGYADGLFRSLSNKGAAFFGDTRLPIIGRVSMDSITLDVTS
                     LPEGTLKLGSLVELIGPHQRLEDVARDCDTIPYEILTALGNRYARVYVYVNGGGTSTTA
                     "
     gene            309195..309662
                     /locus_tag="BAB_v1_b0311"
     CDS             309195..309662
                     /db_xref="MaGe:80652709"
                     /inference="ab initio prediction:AMIGene:2.0"
                     /locus_tag="BAB_v1_b0311"
                     /product="Uncharacterized HTH-type transcriptional
                     regulator y4sM"
                     /transl_table=11
                     /translation="MSTLDGIDRNIIRCLRRDGRMTNSQLAAQVGLSQSACLRRVHILE
                     ESGVIRGYTAIVGSSDGDERLVAIVRITLDRQTEEYLNRFEEAVRRHPEVQECYLMTGD
                     ADYILRVEAENAAAYEIIHKEILSRLPGVARIHSSFAIRTVLLSKALSPRS"
     gene            complement(309810..310664)
                     /locus_tag="BAB_v1_b0312"
     CDS             complement(309810..310664)
                     /db_xref="MaGe:80652710"
                     /inference="ab initio prediction:AMIGene:2.0"
                     /locus_tag="BAB_v1_b0312"
                     /product="Outer surface protein"
                     /transl_table=11
                     /translation="MKRGCAIAVMICGLITSVSAASAADLIVQEPVFEPLPQPALAGWY
                     LRGDIGYNFKSKTGGKWDFWNQFEEPYRGVDDTFNYDDFSLKGGASYGVGVGYRFNDML
                     RTDLTLDYFRASINGRTNCRSYVKSSHGLNPVEDNCHYEDNSKASVWTAMANAYVDLPR
                     VGPLTPYLGAGIGAAYVKYDTWKTSEICPTCTLQSDKDGFDSWRFAMALMAGVSYDLTD
                     QLKLDLGYRYLRVNGGNAYGYDEQDRQVINQYGQGAGADGPQAKDNGFNIHTVRAGLRY
                     EFR"
     gene            complement(310943..312091)
                     /gene="lldD"
                     /locus_tag="BAB_v1_b0313"
     CDS             complement(310943..312091)
                     /EC_number="1.1.-.-"
                     /db_xref="MaGe:80652711"
                     /gene="lldD"
                     /inference="ab initio prediction:AMIGene:2.0"
                     /locus_tag="BAB_v1_b0313"
                     /product="L-lactate dehydrogenase"
                     /transl_table=11
                     /translation="MMSNIVEIADLKRLARRRVPKMFFDYADSGAWTESTYRANEDDFK
                     KIKLRQRVLVDMTNRSLETTMIGEKVAMPVALAPTGLTGMQHANGEMLAAQAAEAFGVP
                     FTLSTMSICSIEDVASVTKKPFWFQLYVMRDRDFVKNLIGRAKAAGCSALVLTLDLQIL
                     GQRHKDIRNGLSAPPKFTPKHIWQMATCPAWCLGMLGTQRRTFRNIAGHAKNVTDLSSL
                     SSWTAEQFDPQLNWSDVEWIKEQWGGKLILKGILDVEDAKMAAKSGADAIIVSNHGGRQ
                     LDGAPSSISMLQPIVEAVGDRIEVHVDGGIRSGQDVLKARALGAQGVYIGRPFLYGLGA
                     MGKEGVTLALEIIRKEMDITMALCGKRDINEIDKSIIHSIDF"
     gene            312293..314605
                     /gene="ydeP"
                     /locus_tag="BAB_v1_b0314"
     CDS             312293..314605
                     /db_xref="MaGe:80652712"
                     /gene="ydeP"
                     /inference="ab initio prediction:AMIGene:2.0"
                     /locus_tag="BAB_v1_b0314"
                     /product="Protein YdeP"
                     /transl_table=11
                     /translation="MSKGKKTGFIGKRSSAAGGWGALKSCGQQLLASGAPLAGARALLK
                     ANQPDGFDCPGCAWGDPEHGSSFEFCENGVKAVAWEATDRRTTPAFFREHTVSKLREWT
                     DYDLENTGRLTHPMRYNTATDKYEAVEWDEAFQAIGGILKSFDTPDRVEFYTSGRASNE
                     AAFLYQLFVRAYGTNNFPDCSNMCHEASGVALTQSVGVGKGTVLLEDFEQADAIFVVGQ
                     NPGTNHPRMLGDLRRAAERGARIVAFNPVRERGLERFADPQDKLEMLHGGSEPITSDYF
                     QPRLGGDLAAFRGMAKAVFAADDAALAAGRPSVLDRAFLAAHTAELEAYRAAVDATSWD
                     EIEDQSGLLRQSLERAAEIYMQAGRVICTWAMGITQHRHSVITIREITNFMLLRGNIGK
                     PGAGLCPVRGHSNVQGDRTVGINEHPPVAFLDALEREFGFKPPREPGHNVLGAIGAMLD
                     GTAQAFVALGGNFARATPDSPIISRALSSQRLTVHIATKLNHSHLVPGRDSFILPCLGR
                     TEIDLNSKGVAQIVTVEDSMSMVHGSGGINQPASPLLRSEVAIIAGMANATLGPKPVDW
                     LALADDYDLIREHIARVLPDFHDYNRRVRVPRGFHLRNAARDLEWNTPTGKATFWTGAL
                     PQAIEHQQVRDKPGRYVLQTFRSHDQYNTTIYGMNDRYRGVYGERHVVFMNPLDMADLG
                     VEAGDRADIVGEFDDGVERVAANFRFVPYDIPRGCIAGYYPEMNVLVPLGSAGDESDTP
                     TSKSIIVSFRLNRTKAA"
     gene            314602..314892
                     /locus_tag="BAB_v1_b0315"
     CDS             314602..314892
                     /db_xref="MaGe:80652713"
                     /inference="ab initio prediction:AMIGene:2.0"
                     /locus_tag="BAB_v1_b0315"
                     /note="Evidence 4 : Unknown function but conserved in
                     other organisms"
                     /product="conserved protein of unknown function"
                     /transl_table=11
                     /translation="MMDEDEAEYMRLVEALKAEAGRLSGLGAGIVAGLALDIASDSRTF
                     ARVFGLAHALVLRELTALAQTGDYVRIRQRDARTHYELGQAGHRLVEEVKG"
     gene            315124..316296
                     /locus_tag="BAB_v1_b0316"
     CDS             315124..316296
                     /db_xref="MaGe:80652714"
                     /inference="ab initio prediction:AMIGene:2.0"
                     /locus_tag="BAB_v1_b0316"
                     /product="Efflux RND transporter periplasmic adaptor
                     subunit"
                     /transl_table=11
                     /translation="MAVISFPETIRGEWGRVAMQRAARTGKYLILGAFAGLATCIQILS
                     AGSPAYADSLNVVPVAVREAKLVDYQPKLTLSGAVAARSLVNVSFRVNGQVVERLVDIG
                     QHVEKGQLLARIDDVEQRANMRVAQASMDAAEAQLVQADANFKRQQALLKQGFTTRSQY
                     DQADQALRTAQSALSSAQSQLGNARDELSYTELHAPVSGVVTARNIETGQVVQAAQTAF
                     SIAEDGSRDAIFDVQETLVNHARIGMGVTVALLADPSIEAEGNIRELSPVVDAQTGTVR
                     VKVGIAQATAQMALGAIVTGTVHMDARQVIVLPWSAMTSEAGRTAVWRVDRDTHVATLV
                     PIKVLAYEKERVIVESGLNNGELIVTKGAQMLRSGEPVEIMQGPEGAGSQ"
     gene            316293..317312
                     /locus_tag="BAB_v1_b0317"
     CDS             316293..317312
                     /db_xref="MaGe:80652715"
                     /inference="ab initio prediction:AMIGene:2.0"
                     /locus_tag="BAB_v1_b0317"
                     /product="Efflux RND transporter periplasmic adaptor
                     subunit"
                     /transl_table=11
                     /translation="MKIHMNPMFRAAGCAVLFGALTVLAACGKEDEKAQEAAPIRPVLY
                     TIVEPKPVAQTGFAGTVEPRYSTDLAFRVLGRVIARPVKVGDLVKKGEMVAMLDPSALD
                     LAVQSARADLASAEAQYANASASEERQRILLRGNNVSQADYDAARQARDSAEAGLEKAQ
                     AGLRKAEDQRGYAVLRPDVREAVVDIPDSMTEYFKPGTPFNVQLQADPSVKGTGSVREV
                     APQADAQTRTRRVRIALDNPPEGFRLGATIQAARSTPETGFVSLPMPSLLEQDGKTSIW
                     VIDPGTQTVSLHDVRVIERKGASFVAGGVEAGSYVAIAGVHELKAGQKVRLDEKGSGL"
     gene            317309..320383
                     /locus_tag="BAB_v1_b0318"
     CDS             317309..320383
                     /db_xref="MaGe:80652716"
                     /inference="ab initio prediction:AMIGene:2.0"
                     /locus_tag="BAB_v1_b0318"
                     /product="Acriflavin resistance protein"
                     /transl_table=11
                     /translation="MKKGFNLSDWALNHRSLVWYFMLVFLVAGLVSYLDLGREEDPEFT
                     VKTMVVQANWPGASIDETLNQVTDRLEKKLEELDTLDYTRSVTTAGKSVVFVFLKDTTR
                     AQDVKKSWTEVCHLLTDIQNTLPQGVYGPYFNDQFGDVFGNIYAFTADGLSMRQLRDYA
                     EDVRTKILTIPNAGKVELIGAQDEAIYLEFSTRQVAALGLDQQAILKALQDQNAITPSG
                     VVQAGPERISVRVSGQFNSEADLRAVNLRVNNRFFRLSDVATITRGYVDPPTSIFRVNG
                     EDAIGLGIGMKPNGNLLEFGAELDKMMDQVTAELPVGVKVFKVADQPQVVKEAVSGFTQ
                     ALFEAVVIVLAVSFVSLGLRAGFVVSLSIPLVLAITFLSMSLMDISLQRVSLGALIIAL
                     GLLVDDAMIAVEMMVARLEHGDPINKAATYVYSHTAFPMLTGTLVTIAGFIPIGLNNSQ
                     AGEYTFTLFVVIAVSLLVSWVVAVLFAPLLGVTFLPKKMKPHEEKRSRFFEAFSRVLLL
                     SMRHKWTTIITTIVLFVISVFGMGFIERQFFPQSDRPELVLDWTLPQNSSIADTKAQME
                     RFEETMLKDNPDVEHWSTYVGQGAIRFVLSFDVQPANPYFGQMVVVARDVEARDRLKAK
                     FEAAFRKDYVGTDVYVKYLELGPPVGRPVQYRISGPDVQKLRGIAQDFAGILSADKRLG
                     VVNYNWNEPGRVIRVDVMQDKARKLGISSKDIATTLNGVVGGITITQVRDSIYLIDVIA
                     RAQAHERDSIDTLQSLQIATGNGTSVPLAAIANFRYELEQPVIYRRSRIPTITVAAGII
                     DKTMPDTIARDLGPAIKTFADRLPAGYYIQTAGTVEESGKSQGPIAAVVPLMLFVMATV
                     LMVQLQSFQRLFLVVAVAPLGLIGVVAALLPSGKPLGFVAILGVLALIGILIRNSVILI
                     VQVEEDIQEGLHPWDAVMKASQHRMRPIALTAAAASLALIPIAREVFWGPMAYAMMGGI
                     IAGTAITLLFLPALYVAWFRIKEPEHSPDEPHPAS"
     gene            320486..321253
                     /locus_tag="BAB_v1_b0319"
     CDS             320486..321253
                     /db_xref="MaGe:80652717"
                     /inference="ab initio prediction:AMIGene:2.0"
                     /locus_tag="BAB_v1_b0319"
                     /product="Predicted transcriptional regulator of
                     N-Acetylglucosamine utilization, GntR family"
                     /transl_table=11
                     /translation="MNRTTLINAIEGRGLRDPQLAGPLYRSLARILGELIEEGQLAPAV
                     GLPPERDLAEQLGIGRITVRKAYKELLTQGFVESRRGSGTFVAERPVRISQHLWRLTSF
                     SQDMISRGKEPGARVVTNRIDKPSPDEAFRLGIGVDASVVRLDRLRLADGVPMAFERAV
                     VPRHYLDQDRVDETSLYEALARRGHKPVRALQRLTAVTLDPGTAHLLGVHHGAPALLIE
                     RVSHLEDDRIVEYTRSHYRADAYDFVAELKIGE"
     gene            321256..321795
                     /locus_tag="BAB_v1_b0320"
     CDS             321256..321795
                     /EC_number="3.5.99.6"
                     /db_xref="MaGe:80652718"
                     /inference="ab initio prediction:AMIGene:2.0"
                     /locus_tag="BAB_v1_b0320"
                     /product="Glucosamine-6-phosphate deaminase (isomerizing),
                     alternative"
                     /transl_table=11
                     /translation="MNSPSSLMLQETEQSPAVVAKLLEKEAGTFAEIARIFRKNDPAVI
                     TTAARGSSDHAATFFKYLIEIATGVPVASIGPSIASVYGSRLKLKNGLHFTVSQSGASP
                     DIIAAQEAAKKGGATTIAVVNVVESPLARDADIVLALHAGEEKKRRRYQILHRIGCRTF
                     RCCGSKQRRCGFARRA"
     gene            321779..322288
                     /locus_tag="BAB_v1_b0321"
     CDS             321779..322288
                     /EC_number="3.5.99.6"
                     /db_xref="MaGe:80652719"
                     /inference="ab initio prediction:AMIGene:2.0"
                     /locus_tag="BAB_v1_b0321"
                     /product="Glucosamine-6-phosphate deaminase (isomerizing),
                     alternative"
                     /transl_table=11
                     /translation="MRGGLERLPEALAATRPEGREVVENLLFNARSLYTGGRGTAFAIS
                     LEAALKAKETANIHAEAFSLAELMHGPMRLIEEGFPIVSFLPRDEAFDTNIAALKRLHS
                     FGASIVTLSDAQTPGFRLPSASTGSPHLDPLVSLINYYRVIEAVTRRKGFDPDKPRNLN
                     KVTVTV"
     gene            322285..323451
                     /gene="agaAII"
                     /locus_tag="BAB_v1_b0322"
     CDS             322285..323451
                     /EC_number="3.5.1.-"
                     /EC_number="3.5.1.25"
                     /db_xref="MaGe:80652720"
                     /gene="agaAII"
                     /inference="ab initio prediction:AMIGene:2.0"
                     /locus_tag="BAB_v1_b0322"
                     /product="N-acetylgalactosamine-6-phosphate deacetylase"
                     /transl_table=11
                     /translation="MMKKSAIAGARIFDGERFHDQSALVFSDGQIEAIVPEASLAEGHE
                     IERLKGGVLAPGFIDAQVNGGGGRMLNDEPTPETMFVIAGGHRKYGTTSLLPTLITDTM
                     PVRDRAIEAAIEAVKADRGVAGLHLEGPHLAPARKGAHLAELMRLVNDADIALYIHTAR
                     QIGTLLVTLAAEQVTPEQVRRLSDGGVIVSIGHSDTTAEEAFRRFDAGARSVTHLYNAM
                     SQIGHRAPGLAGAALDHPDIWCGIVADGHHVDPMALRLALRAKRGDAHLFLVTDAMALV
                     GSDAESFEINGRSVRRVPGGICSKLVLPDGTIAGSDLDMASAVRFAVAELELTLAEALR
                     MASLYPARYLRLNDRGRFRPGMRMDAVHLDDGLFAKSTWLSGEKQIAG"
     gene            323459..324187
                     /locus_tag="BAB_v1_b0323"
     CDS             323459..324187
                     /db_xref="MaGe:80652721"
                     /inference="ab initio prediction:AMIGene:2.0"
                     /locus_tag="BAB_v1_b0323"
                     /note="Evidence 4 : Unknown function but conserved in
                     other organisms"
                     /product="conserved protein of unknown function"
                     /transl_table=11
                     /translation="MTEITDRYFNDVIARLSGLRDRLAAQMEKAADLIAAAARADRRVY
                     VFGTGHSHMMAEELHYRAGGLAITVPILCGSIMLQDGAVASSHFERIEGAVRPILDRYG
                     IRDGDVLVVVSNSGVNAAPIEAARYAREKGAAIIALTSVAYSNTIARGRTQLLSLADVV
                     LDNDAPSGDAVLEIAGSALKVGPVSTALGVTILNAVFADVAARLVGEGDAPIYLSANMP
                     GSGDINRSLVERYRDHNPHL"
     gene            324331..325215
                     /gene="purU"
                     /locus_tag="BAB_v1_b0324"
     CDS             324331..325215
                     /EC_number="3.5.1.10"
                     /db_xref="MaGe:80652722"
                     /gene="purU"
                     /inference="ab initio prediction:AMIGene:2.0"
                     /locus_tag="BAB_v1_b0324"
                     /product="Formyltetrahydrofolate deformylase"
                     /transl_table=11
                     /translation="MLNFVLTVTCKSTRGIVATISGYLAGKGCNIIDSAQFDDLDTGRF
                     FMRVSFISEEGVLLDELCDGFAAVAAPFEMNFNFYDNAHRVKTLLMVSRFGHCLNDLLY
                     RWKIGALPIDIVGVVSNHFDYQKVVVNHDIPFHHIAVTKANKPEAERHLMEIVEDTNTE
                     LVVLARYMQVLSDEFCQKMSGRIINIHHSFLPSFKGANPYKQAYERGVKLIGATAHYVT
                     ANLDEGPIIEQDVARITHAQNSADYVSIGRDVEAQVLARAVHAHIHHRSFLNGNRTVVF
                     PASPGSFASERMG"
     gene            complement(325439..326941)
                     /locus_tag="BAB_v1_b0325"
     CDS             complement(325439..326941)
                     /EC_number="1.2.1.22"
                     /db_xref="MaGe:80652723"
                     /inference="ab initio prediction:AMIGene:2.0"
                     /locus_tag="BAB_v1_b0325"
                     /product="Aldehyde dehydrogenase B"
                     /transl_table=11
                     /translation="MNTAVRKIDVKKEAADLLSKLGVDASAYTGGDLTGFSPVSGEEIA
                     SIKTHSKEDAEKIIAKADEAFRAWRTVPAPKRGELIRLLGEELRASKEDLGRLVSLEAG
                     KIPSEGLGEVQEMIDICDFAVGLSRQLYGLTIATERAGHRMMETWHPLGVVGVISAFNF
                     PVAVWSWNAALAIVCGNAVVWKPSEKTLLTALACDAIFKRALKRFGDAPEGISQLLLGD
                     REIGEVLVDSPKVPVVSATGSTRMGREVGPRLAKRFARAILELGGNNAGIVCPSADLDM
                     ALRAIAFGAMGTAGQRCTTLRRLFVHESVYDALVPRLQKAYASVSVGSPLETSALVGPL
                     IDKQAFDNMQKALKEAAAHGGKVQGGERVDTGYENAYYVRPAIVEMPRQEGPVLEETFA
                     PILYVMKYSDFDDVLASHNAVGAGLSSSIFTLNLQEAERFLSAEGSDCGIANVNIGTSG
                     AEIGGGRESGSDAWKAYMRRATNTINYSKALPLAQGVSFDID"
     gene            complement(327015..328415)
                     /locus_tag="BAB_v1_b0326"
     CDS             complement(327015..328415)
                     /db_xref="MaGe:80652724"
                     /inference="ab initio prediction:AMIGene:2.0"
                     /locus_tag="BAB_v1_b0326"
                     /note="Evidence 3 : Putative function from multiple
                     computational evidences"
                     /product="Putative cytoplasmic protein"
                     /transl_table=11
                     /translation="MKDQKFVSPDAIRSAFSAAMSAMYREEVPAYGTLMDLVADVNAKV
                     LADDSHLHERLAETDALDRISEERHGAIRLGTAAELSMMRRVFAVMGMFPVGYYDLSAA
                     GVPVHSTAFRPVNDAALKHNPFRVFTSLLRLDLITDEKLRAQSQDVLSKRNIFMAGAVA
                     LVEKAEAEGGLLEEDAKTFVAEVLETFRWHDRANVSAELYHRLHDAHRLIADVVSFKGP
                     HINHLTPRTLDIDAVQEQMPQRGINPKAVVEGPPTRNCPILLRQTSFKALEEEVSFIGD
                     NGEWTPGSHTARFGEIEQRGVALTPKGRALYDKLLNDTRAIVRPAPDGSNASDYVKALG
                     DTFAAFPDTWAGIREEGLGYFAYSVKDAAKLASFRPGTDIEVLIEAGAVQFDPITYEDF
                     LPVSAAGIFQSNLGDDETQEFVESPNQKRFEDDLGAKVLNEFEHYARIERESIEALQAG
                     LKGLEAAE"
     gene            328563..329495
                     /locus_tag="BAB_v1_b0327"
     CDS             328563..329495
                     /db_xref="MaGe:80652725"
                     /inference="ab initio prediction:AMIGene:2.0"
                     /locus_tag="BAB_v1_b0327"
                     /product="Transcriptional regulator, LysR family"
                     /transl_table=11
                     /translation="MNLSRRLIPDIATLQAFECAARHGSFTQAAHELNLTQSAVSRQIK
                     DLESQLGVLLFERIRQRILLSDAGRKFLPEVRRLLNQTEDTMLRAMASAQSTSSFSIAT
                     LPTFGTRWLMPRIPDFVEKHPGIALNVASRSGVFDFEEQPFDLAIHYGQPVWAHATCTF
                     LCSEVIVPVASPSLLKTRRPASPEELENEPLLHLATRPKMWAQWFESCGVEGQSAYRGH
                     RFEQFSMVIGAALAGLGFALLPLYLIEQELRSGELVLLFEKPMRTENEYYLVVPEGKLE
                     NPLTQVFCQWIAGQVGNTDYSSLVHSKPE"
     gene            329595..330878
                     /locus_tag="BAB_v1_b0328"
     CDS             329595..330878
                     /db_xref="MaGe:80652726"
                     /inference="ab initio prediction:AMIGene:2.0"
                     /locus_tag="BAB_v1_b0328"
                     /product="FAD-binding oxidoreductase"
                     /transl_table=11
                     /translation="MLNDPRSHGLWEKTAPAAPKTTALQGDLAADVVIVGGGFTGLSTA
                     LHLAEKGVCAIVLEGIEIGYGGSGRNVGLVNAGMWVMPDDLPGVLGQKYGDRLLDVLGN
                     APKLVFEIIEKHKIACEVEKQGTLHCAVGQKGLKELEDRHEQWARRGANVKLLDARETE
                     ARVGTRAYTGSLLDLRAGTVQPLAYVRGLAHAAIAAGATVFTGSPVIGAEEKNGKWVVR
                     TARGSVTANWVVVATNAYTNAPWAEVRAELVHLPYFNMATKPLSDNLKKSILPERQGVW
                     DTKEVLSSFRFDQQGRLVFGSVGALRNTGAAVHKAWAKKSLKRLFPQIGAVEFEAEWYG
                     KIGMTNDSLPKFHRLARNVVGFSGYNGRGNAPGTVFGKLLSQLVSGEISEADLPLPVSD
                     LKEQNFRGLREAYYEAGAQVAHVAEMVI"
     gene            complement(330973..331620)
                     /gene="yhgF"
                     /locus_tag="BAB_v1_b0329"
     CDS             complement(330973..331620)
                     /db_xref="MaGe:80652727"
                     /gene="yhgF"
                     /inference="ab initio prediction:AMIGene:2.0"
                     /locus_tag="BAB_v1_b0329"
                     /product="fragment of putative RNA-binding protein YhgF
                     (part 2)"
                     /pseudo
                     /transl_table=11
                     /translation="MRIPNGDEPLDASAVHPEAYGVAKKIVAACGRDVRSLMGDSAALK
                     SLDPRVFVDERFGLPTVRDIIAELDKPGRDPRPEFKTATFADGIDDIKDLKPGMMLEGT
                     VTNVAAFGAFVDIGVHQDGLVHVSQLADRFVRDPHEVVKAGDVVKVRVTEVDVPRKRIG
                     LTMRKDGGEAPAPRAPGARDQRPAKNFSPQRRQEQPSTGAFGAALLEAMKKK"
     gene            complement(331668..333104)
                     /gene="yhgF"
                     /locus_tag="BAB_v1_b0330"
     CDS             complement(331668..333104)
                     /db_xref="MaGe:80652728"
                     /gene="yhgF"
                     /inference="ab initio prediction:AMIGene:2.0"
                     /locus_tag="BAB_v1_b0330"
                     /product="fragment of putative RNA-binding protein YhgF
                     (part 1)"
                     /pseudo
                     /transl_table=11
                     /translation="MRQLSERLAYLRELEARRTSILESIGGQGKLTPELALKIANVETK
                     AELEDLYLPYKPKRRTRAEIARERGLAPLAEAILADRSLVPAELAASYITPEVPDVKAA
                     LDGARDIIAEGFAENAELIGNLRNYLKDKAVLHSRVIDGKQEAGAKFSDYFDHAERWAT
                     VAGHRALAMLRGRNEDFLSLDIEVDADDTSPIKPVERKIAAAYHIGATLPGDRWLMEVA
                     GWAWRVKLSLTLSLDLMRDLRERAEEEAINVFARDLKDLLLAAPAGSRVTMGLDPGIRT
                     GVKVAVVDGTGKLLDTTTVYPFPPKNDVRGTQAELASLVRKHKIELIAIGNGTGSRETE
                     RLVVDMLSDMPAPKPLKVIVSEAGASVYSASETAAAEFPQLDVSLRGAVSIARRLQDPL
                     AELVKIEPKSIGVGQYQHDVDQVRLARALDAVVEDAVNAVGVDLNTASASLLARVSGLG
                     ASLAEAIATLPAHSRTARNC"
     gene            complement(333171..333266)
                     /locus_tag="BAB_v1_b0331"
     CDS             complement(333171..333266)
                     /db_xref="MaGe:80652729"
                     /inference="ab initio prediction:AMIGene:2.0"
                     /locus_tag="BAB_v1_b0331"
                     /note="Evidence 5 : Unknown function"
                     /product="protein of unknown function"
                     /transl_table=11
                     /translation="MADITKRIAGIIAAEINAKPDQALAAIGLLD"
     gene            333484..333792
                     /gene="ybzH"
                     /locus_tag="BAB_v1_b0333"
     CDS             333484..333792
                     /db_xref="MaGe:80652731"
                     /gene="ybzH"
                     /inference="ab initio prediction:AMIGene:2.0"
                     /locus_tag="BAB_v1_b0333"
                     /product="Uncharacterized HTH-type transcriptional
                     regulator YbzH"
                     /transl_table=11
                     /translation="MSDVQPIPLDEILKALANPVRLDILSWLKEPEKHFSGQHMPLEMG
                     VCAGQFERCGLSQSSVSAHLSVLTKAGLIMPHRVGQWTFYKRDEEAIAAAIKALSAL"
     gene            333836..334951
                     /gene="nemA"
                     /locus_tag="BAB_v1_b0334"
     CDS             333836..334951
                     /EC_number="1.3.1.-"
                     /db_xref="MaGe:80652732"
                     /gene="nemA"
                     /inference="ab initio prediction:AMIGene:2.0"
                     /locus_tag="BAB_v1_b0334"
                     /product="N-ethylmaleimide reductase"
                     /transl_table=11
                     /translation="MASLFDPITIGDLKLANRIVMAPLTRNRSPHAVPNDLNVIYYEQR
                     ASAGLIITEATPISQQGQGYADVPGLYSAEQLAGWRRVSDAVHNAGGKIVAQMWHVGRI
                     SHNSLQPNGEKPVAPSAITAKSKTYLVHPDGAGEFVPTSEPRALEKSELPGIVADYARA
                     AKDAVETAGFDGVEIHAANGYLIDQFLRGGSNQRTDEYGGSIENRARFLFEVVDAVTKA
                     IGAGKVGIRLSPVTPANDASDPDPQPLFDYVIGKLAACGLAYIHIIEGATGGPRDFQQG
                     PQPFDYARFKQVYRDAGGKAAWMVNNGYDRKMAEEEVEAGRADLVAFGKPFIANPDLVR
                     RLKENAPLNELDQKHMYGGGAKGYTDYPVLA"
     gene            complement(334989..335426)
                     /locus_tag="BAB_v1_b0335"
     CDS             complement(334989..335426)
                     /db_xref="MaGe:80652733"
                     /inference="ab initio prediction:AMIGene:2.0"
                     /locus_tag="BAB_v1_b0335"
                     /product="Transcriptional regulator, AsnC family"
                     /transl_table=11
                     /translation="MDDLDEKLITLLRHNGRRSISDIAIDLGVSRATVRARMERLERSG
                     DILGYTVILRSDAVDLPVRGIMMIEIEGHVADRVVKALGGFSEISAIHTTNGRFDLVVE
                     LGAATLTDFDAVLRRIRLVPGIKASETNLLLATPRSTRARL"
     gene            335557..336477
                     /gene="arcB"
                     /locus_tag="BAB_v1_b0336"
     CDS             335557..336477
                     /EC_number="3.5.3.1"
                     /db_xref="MaGe:80652734"
                     /gene="arcB"
                     /inference="ab initio prediction:AMIGene:2.0"
                     /locus_tag="BAB_v1_b0336"
                     /product="Arginase"
                     /transl_table=11
                     /translation="MHCKILGLPVQEGTGRKGCNMGPDSYRAAGIADAIRELGHECTDL
                     GNLAPAAQRPLQHPNHAIKALPYAVAWIEAISEAAYRESAEGFPIFLGGDHLLAAGTVP
                     GIARRAAEKGRKQFVLWLDAHTDFHTLETTTSGNLHGTPVAYYTGQKGFEGYFPKLAAP
                     IDPHNVCMLGIRSVDPAEREAVKKTEVIVYDMRLIDEHGVAALLRRFLERVKAEDGLLH
                     VSLDVDFLDPSIAPAVGTTVPGGATFREAHLIMEMLHDSGLVTSLDLVELNPFLDERGR
                     TAAVMVDLMASLLGRSVMDRPTISY"
     gene            336516..337592
                     /gene="ocd"
                     /locus_tag="BAB_v1_b0337"
     CDS             336516..337592
                     /EC_number="4.3.1.12"
                     /db_xref="MaGe:80652735"
                     /gene="ocd"
                     /inference="ab initio prediction:AMIGene:2.0"
                     /locus_tag="BAB_v1_b0337"
                     /product="Ornithine cyclodeaminase"
                     /transl_table=11
                     /translation="MTQPNLNIVPFVSVDHMMKLVLRVGVETFLKELAGYVEEDFRRWQ
                     NFDKTPRVASHSKEGVIELMPTSDGTLYGFKYVNGHPKNTRDGLQTVTAFGVLADVGSG
                     YPMLLTEMTILTALRTAATSAVAAKHLAPKNARTMAIIGNGAQSEFQALAFKAILGVDK
                     LRLYDLDPQATAKCIRNLQGAGFNIVACKSVEEAVEGADIITTVTADKANATILTDNMV
                     GAGVHINAVGGDCSGKTELHGDILRRSDIFVEYPPQTRIEGEIQQLPEDYPVNELWEVI
                     TGRIAGRKDARQITLFDSVGFATEDFSALRYVRDKLKDTGLYEQLDLLADPDEPRDLYG
                     MLLRHEKLLQSESTKPAA"
     gene            complement(337605..338030)
                     /locus_tag="BAB_v1_b0338"
     CDS             complement(337605..338030)
                     /db_xref="MaGe:80652736"
                     /inference="ab initio prediction:AMIGene:2.0"
                     /locus_tag="BAB_v1_b0338"
                     /product="Truncated hemoglobins"
                     /transl_table=11
                     /translation="MTILINQPHPSIDRDSIDRLVEIFYGRAREDEIIGPIFNRTVKDW
                     DHHLARISEFWSSVILKTGGYDGRPMPPHLALNLENEHFDLWLELFEQTAQEIFPPEAA
                     IIFVDRARRIADSFEMAIATHSGRIRAPRHSRLPLIS"
     gene            complement(338620..338694)
                     /locus_tag="BAB_v1_btRNA13"
     tRNA            complement(338620..338694)
                     /db_xref="MaGe:80653610"
                     /inference="profile:tRNAscan:1.23"
                     /locus_tag="BAB_v1_btRNA13"
                     /note="; Product type n : RNA"
                     /note="tRNA Gly anticodon GCC, Cove score 86.28"
                     /product="Gly tRNA"
     gene            339025..339567
                     /locus_tag="BAB_v1_b0340"
     CDS             339025..339567
                     /db_xref="MaGe:80652738"
                     /inference="ab initio prediction:AMIGene:2.0"
                     /locus_tag="BAB_v1_b0340"
                     /note="Evidence 3 : Putative function from multiple
                     computational evidences"
                     /product="PUTATIVE DNA-BINDING PROTEIN"
                     /transl_table=11
                     /translation="MKTTGGIMPLTPKEFHDLLHKLGIGVTTVEHPPLFTVADSQNLRG
                     EIPGGHTKNLFLKDKKDNFFLVTVEEDAVVDLKSIHQLIGAASRVSFGKPEKLMEYLGV
                     IPGSVTVFGAANDTNHRVQVILDAGLMKYDIINGHPLTNEATTSIRREDLIAFLKSTGH
                     EPRILAVSEGAKLAATV"
     gene            339800..340789
                     /gene="trxA"
                     /locus_tag="BAB_v1_b0341"
     CDS             339800..340789
                     /db_xref="MaGe:80652739"
                     /gene="trxA"
                     /inference="ab initio prediction:AMIGene:2.0"
                     /locus_tag="BAB_v1_b0341"
                     /product="Thioredoxin"
                     /transl_table=11
                     /translation="MRGIPMTSQDNPYGGAYGGPASQMTANVSFGQPSAPANGGDLIKD
                     TTTAGFQADVITESRKQPVLVDFWAPWCGPCKQLTPIIEKAVREARGAVKLVKMNIDEH
                     PAIAGQLGIQSIPAVIAFVNGQPVDGFMGAQPETKVKEFIAKVGGPSDQEAALAEAIAT
                     VKELAQAGDFVQAAEIFSSILQVAPDNVDAVVGLATCMLESGDAEQARSLLGTLAAEKQ
                     NEAPVRALEARLALADQVKLIGDPVELERRLAADPGDYQARFDLAQVRNAQGRRDDAAN
                     ELLAIMRADRAWNDDGARKQLLQFFEAWGHMDPATLTARRKLSSLLFS"
     gene            340853..341557
                     /locus_tag="BAB_v1_b0342"
     CDS             340853..341557
                     /db_xref="MaGe:80652740"
                     /inference="ab initio prediction:AMIGene:2.0"
                     /locus_tag="BAB_v1_b0342"
                     /product="Peptidase S16 lon domain protein"
                     /transl_table=11
                     /translation="MQVGNARYRTAADIPDVVPVFPLKGALLLPGGQLPLNIFEPRYLS
                     MVENALAGKRIIGMIQPKIDSETDDTDEPVDALDESLRPELSQVGCLGRITTFAETGDG
                     RLLITLQGICRFRVQEELHCRQPYRQCRIMPFLADLEQAQDAGDIDREALLRAFRDYLE
                     AHNLEADWESIARAGNETLVNAFSIMSPFGPAEKQALLEAPDLKTRAATLIAITEMVLA
                     KVKDDDFGSRLQ"
     gene            341734..341928
                     /locus_tag="BAB_v1_b0343"
     CDS             341734..341928
                     /db_xref="MaGe:80652741"
                     /inference="ab initio prediction:AMIGene:2.0"
                     /locus_tag="BAB_v1_b0343"
                     /note="Evidence 4 : Unknown function but conserved in
                     other organisms"
                     /product="conserved protein of unknown function"
                     /transl_table=11
                     /translation="MDDKVETGNIDVRLLELLVCPLTKGPLEYDAERSELVSRKARLAY
                     PVRGGIPIMLPSEARSLTE"
     gene            342228..343340
                     /gene="leuB"
                     /locus_tag="BAB_v1_b0344"
     CDS             342228..343340
                     /EC_number="1.1.1.85"
                     /db_xref="MaGe:80652742"
                     /gene="leuB"
                     /inference="ab initio prediction:AMIGene:2.0"
                     /locus_tag="BAB_v1_b0344"
                     /product="3-isopropylmalate dehydrogenase"
                     /transl_table=11
                     /translation="MASRKLLLLPGDGIGPEAMAEVRKVIAFLNSDLNLGFETEEGLVG
                     GCAYDAHGQAISDADMEKALAADSVLFGAVGGPKWDSVPYEVRPEAGLLRLRKDMQLYA
                     NLRPAICYPALAHSSSLKPEVIEGLDILILRELTGGVYFGEPKEIIDLGNGQKRGIDTQ
                     VYDTYEIERIADVAFELARTRRNKVTSMEKRNVMKSGVLWNQGVTARHKEKHADVQLEH
                     MLADAGGMQLVRWPKQFDVILTDNLFGDLLSDVAAMLTGSLGMLPSASLGAADSKTGKR
                     KALYEPVHGSAPDIAGKGIANPIAMIASLAMCLRYSFGLVAEADRLEAAIAGVLDDGIR
                     TADIWSEGNTKVGTTEMGDAILAKFKALSA"
     gene            343481..344533
                     /locus_tag="BAB_v1_b0345"
     CDS             343481..344533
                     /EC_number="2.1.1.63"
                     /db_xref="MaGe:80652743"
                     /inference="ab initio prediction:AMIGene:2.0"
                     /locus_tag="BAB_v1_b0345"
                     /product="ADA regulatory protein /
                     Methylated-DNA--protein-cysteine methyltransferase"
                     /transl_table=11
                     /translation="MLFTLPNQDKLYDALVARDASYEGRAYVGVLSTGIFCRLTCPARK
                     PKPENCRFFASVAECMADGFRPCKRCHSLQPAAEAEILVKKLLNALETDPERRWSEEDV
                     VRMGFDPSTVRRSFRRHFGMTFLEMARQERLRHGFQVLAGGGCVIDAQVDAGFESPEAF
                     RSAFVRIVGLPPAKLRKEGLLRADWFKTPLGTMIAICDVRSLHLLEFADRKALPAELKK
                     LHAACRGDIGIGRFETHDLVERQLNAFFEGRSAVFDLPLVMHGSPFTQDVWRELQNIRA
                     GETRSYSEIARAIEKPLAVRAVARANGANQIAIVIPCHRVIGADGALTGYGGGLWRKQK
                     LIEIEAQYRR"
     gene            complement(344591..346489)
                     /locus_tag="BAB_v1_b0346"
     CDS             complement(344591..346489)
                     /db_xref="MaGe:80652744"
                     /inference="ab initio prediction:AMIGene:2.0"
                     /locus_tag="BAB_v1_b0346"
                     /product="Major facilitator family transporter"
                     /transl_table=11
                     /translation="MAVSSSAAAGAQKMTGEERKVIFASSLGTVFEWYDFYLYGTLASF
                     IGAAFFNEYPEATRNIFVLLAFAAGFLVRPFGALVFGRIGDLVGRKYTFLVTIVIMGGS
                     TFLVGLLPGSASLGIFAPIILIALRMLQGLALGGEYGGAATYVAEHAPNNRRGFFTSWI
                     QTTATLGLFLSLLVILGAQTLLSKDAFAAWGWRIPFLVSVLLLGISVWIRMQMSESPAF
                     KRMKEEGKTSKAPLSEAFGQWKNAKIALIALFGLTAGQAVVWYCGQFYALFFLQNVLKV
                     ENQSANIMVAIALLIGTGFFVIFGWLSDKIGRKPIIMAGLILAAVTYFPLFKALTNAAN
                     PALAQAEQTVKATVTAAPGDCNFQFNATGTSKFTTSCDVATSFLAKSSVPYETVQTAAP
                     GTPATITIGDTTIQSYDAVQAGADAAAKQAALAHGVNLALQQAGFPLVRDTAKVPDSKL
                     DAFVAANPELQLNADAIRAGDAKTMVSAADLVKQKLLTQSEAESLGVSSEQAVYSIPNA
                     GAFKMVADPAQVNWVLTIAILTILVIYVTMVYGPIAAILVEMFPTRIRYNGMSLPYHIG
                     NGWFGGLLPAGVFALSAAKGDIYYGLWYPIIIASVTFVIGMLFVKETKGVDLNKVD"
     gene            347012..348046
                     /gene="asd"
                     /locus_tag="BAB_v1_b0348"
     CDS             347012..348046
                     /EC_number="1.2.1.11"
                     /db_xref="MaGe:80652746"
                     /gene="asd"
                     /inference="ab initio prediction:AMIGene:2.0"
                     /locus_tag="BAB_v1_b0348"
                     /product="Aspartate-semialdehyde dehydrogenase"
                     /transl_table=11
                     /translation="MGFKVAVAGATGNVGREMLNILEERGFPADEVVPLASRRSQGTEV
                     SYGDKTLKVRALDTYDFSDTDICLMSAGGSVSQEWSPKIGRQGCVVIDNSSAWRYDADV
                     PLIVPEVNPDAIAGFTKKNIIANPNCSTAQLVVALKPLHDAAKIKRVVVSTYQSVSGAG
                     KEGMDELFEQSRAVFVADPISTKKFTKRIAFNVIPHIDVFMEDGYTKEEWKMVAETKKM
                     LDPKIKLTATAVRVPVFIGHSEAVNIEFENPITPEEAREILREAPGCQVIDKHENGGYI
                     TPYESAGEDATFISRIREDITVENGLAMWVVSDNLRKGAALNAIQIAELLVARGLIKPK
                     ALAA"
     gene            complement(348110..348565)
                     /gene="ohrR"
                     /locus_tag="BAB_v1_b0349"
     CDS             complement(348110..348565)
                     /db_xref="MaGe:80652747"
                     /gene="ohrR"
                     /inference="ab initio prediction:AMIGene:2.0"
                     /locus_tag="BAB_v1_b0349"
                     /product="Organic hydroperoxide resistance transcriptional
                     regulator"
                     /transl_table=11
                     /translation="MMHKKPDTNLDLADMLCFAVYSTANALSRAYQPILAPLDLTYPQF
                     LVMLVLWERDDCTVSEIGARLNLDSGTLTPLLKRLEAAGRITRRRDPRDERQVRITLTD
                     EGRKLREQAESVPEQIMCATGQPVSELQDLRNRLMKIRNHLTADGKK"
     gene            348771..349193
                     /gene="ohr"
                     /locus_tag="BAB_v1_b0350"
     CDS             348771..349193
                     /db_xref="MaGe:80652748"
                     /gene="ohr"
                     /inference="ab initio prediction:AMIGene:2.0"
                     /locus_tag="BAB_v1_b0350"
                     /product="Organic hydroperoxide resistance protein"
                     /transl_table=11
                     /translation="MPILYTTQSTATGGRTGSAKTADGRLSVVLDTPKELGGQGGEGTN
                     PEQLFASGYAACFLGALKFAAAKEKISIPAESTVTATVGIGPREDGTGFGLDVALSIAL
                     PGIDKAKAEELVQAAHIVCPYSHATRGNLDVRLSVA"
     gene            complement(349244..349675)
                     /locus_tag="BAB_v1_b0351"
     CDS             complement(349244..349675)
                     /EC_number="2.7.2.8"
                     /db_xref="MaGe:80652749"
                     /inference="ab initio prediction:AMIGene:2.0"
                     /locus_tag="BAB_v1_b0351"
                     /product="Acetylglutamate kinase"
                     /transl_table=11
                     /translation="MAEMAREDQSGDWAGRFSPSLDEIESIAIDALAHLPQEFRALCGD
                     IIIQIGDFPEDQIIEDMGLETPFDLLGLFEGRGIGERFSLQTGEGPNRITLYRRAILDY
                     WAEHDETLGDIISHVLIHEIGHHFGLSDDDMENIESQAE"
     gene            complement(349752..350357)
                     /gene="leuD"
                     /locus_tag="BAB_v1_b0352"
     CDS             complement(349752..350357)
                     /EC_number="4.2.1.33"
                     /db_xref="MaGe:80652750"
                     /gene="leuD"
                     /inference="ab initio prediction:AMIGene:2.0"
                     /locus_tag="BAB_v1_b0352"
                     /product="3-isopropylmalate dehydratase small subunit"
                     /transl_table=11
                     /translation="MDKFTKLTGVAAPLPIVNIDTDMIIPKDYLKTIKRTGLGKGLFAE
                     MRFNEDGSENPDFVLNKPGYRKAQILVAGDNFGCGSSREHAPWALLDYGIRCVISTSFA
                     DIFYNNCFKNGILPIKVAQEDLDKLMDDASRGANATLTIDLETKQIHGPDGGTISFDLD
                     DFKRHCLLNGLDDIGLTMEKAKSIDTFEAKNAEERPWA"
     gene            350662..351657
                     /gene="mcl"
                     /locus_tag="BAB_v1_b0353"
     CDS             350662..351657
                     /EC_number="3.1.2.30"
                     /db_xref="MaGe:80652751"
                     /gene="mcl"
                     /inference="ab initio prediction:AMIGene:2.0"
                     /locus_tag="BAB_v1_b0353"
                     /product="(3S)-malyl-CoA thioesterase"
                     /transl_table=11
                     /translation="MALNKMSVVLPPVSFQTISGLGPQLFSVLALWGCSVHKSGMKTIV
                     RPRRSVLFVPAANTRALEKSLTLSADCVIYDLEDSVAPEAKAAACEALAAHLSAHPKVA
                     FERIVRVNAADTPWGRDDVAAVAKMAVNAVLLPKVERPQDVIEAANHLDRQDADPAMGV
                     WAMIETPRGILNVDEIAVLGHRSAVRLACFVVGPNDIARETGLRSQPGRPYLAPWLMQI
                     VLAARAGGIAVLDGVYNDFRDSAGFEAECAQGAAMGFDGKTLIHPGQIEAANRAFSPTE
                     EEVAHARAVREIFARPENAGKGVVSLDGQMVERLHLEMAERILAKAGINL"
     gene            351675..351881
                     /locus_tag="BAB_v1_b0354"
     CDS             351675..351881
                     /db_xref="MaGe:80652752"
                     /inference="ab initio prediction:AMIGene:2.0"
                     /locus_tag="BAB_v1_b0354"
                     /note="Evidence 4 : Unknown function but conserved in
                     other organisms"
                     /product="conserved protein of unknown function"
                     /transl_table=11
                     /translation="MKLYRFITGPDDSAFCHRVTAALNKGWQLYGSPTYAFNAATGVMH
                     CGQPVVKEVDGVDYTPDIKLGEY"
     gene            351881..352234
                     /locus_tag="BAB_v1_b0355"
     CDS             351881..352234
                     /db_xref="MaGe:80652753"
                     /inference="ab initio prediction:AMIGene:2.0"
                     /locus_tag="BAB_v1_b0355"
                     /product="Lactoylglutathione lyase and related lyases"
                     /transl_table=11
                     /translation="MAVRRIVANISASDPAAARRFYGDLLGLDVAMDFGWIVTYAGDAE
                     ARVQVSVMSEGGAGTPVPDLSIEVDDVDAVLERAIALGFSIEYGPADEEWGVRRFYTRD
                     SYGRLVNILTHKH"
     gene            complement(352263..354311)
                     /gene="dcp"
                     /locus_tag="BAB_v1_b0356"
     CDS             complement(352263..354311)
                     /EC_number="3.4.15.5"
                     /db_xref="MaGe:80652754"
                     /gene="dcp"
                     /inference="ab initio prediction:AMIGene:2.0"
                     /locus_tag="BAB_v1_b0356"
                     /product="Dipeptidyl carboxypeptidase"
                     /transl_table=11
                     /translation="MSDKPPYNHALSEWNGPLGLPDFTAFKDEDFAPAFDVALAQDLAE
                     VEAIAGQAGEPTIDNTLKALQLTGKALERVSSIFWLRAGAHTNNTIQALEREIAPKMSR
                     HYSRIMMDPALFARIDALDENRDMLDLDSETRRVLEKTWKGFVRSGAKLDAAGKTELAD
                     INEKLAGLGARFGQNVLKDESGWALFITDEADLAGLPDFLKNAMQSAAAERGKPDAWAV
                     TLSRSIVEPFLSFSQNRSLREQAFNAWAKRGENGGETDNREIVREMVDLRERKAHLLGY
                     ANFAAYKLDDTMAKTPKAVMDLLEPVWNKARAKAAEEEAELERLIAADGGNHKVAPWDW
                     RFYAEKLRAERFAFDEAELKPYLQLDKIIEAAFDVAGRLFGIRFEEKKGIATWHPDVRV
                     FQVFNADGSERGLFLGDYFARTSKRSGAWMSSLQSSHKLGNGQKPIIYNVMNFAKPKAG
                     EPALLSLDDARTLFHEFGHALHGLLSDVTWPAVSGTAVSRDFVELPSQLYEHWLTVPAV
                     LEKYAVHYRTGEAMPKALLDKVLAARTFNAGFNTVEFTSSALVDMAFHTGKEKIADPLA
                     FEKQTLAKLSMPDAIIMRHRTPHFTHVFSGDGYSAGYYSYMWSEVLDADAFSAFEETGD
                     AFNPELAAKLKQHIYAAGGSRDPEELYKAFRGKMPTPDAMIEKRGLN"
     gene            354637..356034
                     /locus_tag="BAB_v1_b0357"
     CDS             354637..356034
                     /db_xref="MaGe:80652755"
                     /inference="ab initio prediction:AMIGene:2.0"
                     /locus_tag="BAB_v1_b0357"
                     /product="Magnesium transporter MgtE"
                     /transl_table=11
                     /translation="MTGLKPDNNFFAEVLNVADLPAAAIASRITDMRTGDAVEIVNELD
                     ADDAVAVIAQLSHDDAIRLLDQPELHRAAEIVAALQPGLASLLLDGMSADRATDVFQEL
                     EDVDRARLFPILAPETKAALKKLMGYPPNTAGSLMTIEFIAVPSNWTVGQTLDHIRKVE
                     RTRETVYAIYVVDPLSRVLLGVVSLRRLIIRQPDEPILSIARDDEPITISPLASREEVA
                     RLFRKHDLLAVPVVDEGRHIIGIVTVDDVLDAMTEEASEDAYRFGGMEALDKPYMRIGF
                     GEMLKKRAGWLGILFLGEMLTASAMQHFEAELEKALVLTLFIPLIMSSGGNSGSQATSL
                     IIRALALQEIKLKDWWRVALREIPSGLALGGFLGFIGIIRITTWQTLGIYDYGEHWILV
                     AFTVGMALVSIVTFGSLTGSMLPFVLQRLGFDPASASAPFVATLVDVTGLVIYFSVALV
                     ILSGTLL"
     gene            356277..358103
                     /gene="bipA"
                     /locus_tag="BAB_v1_b0358"
     CDS             356277..358103
                     /db_xref="MaGe:80652756"
                     /gene="bipA"
                     /inference="ab initio prediction:AMIGene:2.0"
                     /locus_tag="BAB_v1_b0358"
                     /product="ribosome-dependent GTPase, ribosome assembly
                     factor"
                     /transl_table=11
                     /translation="MELRNIAIIAHVDHGKTTLVDELLKQSGSFRENQRVAERMMDSND
                     IEKERGITILAKATSVVWKNTRINIVDTPGHADFGGEVERILSMVDGAIVLVDAAEGPM
                     PQTKFVVGKALKVGLKPIVAINKIDRPDGRHEEVVNEVFDLFANLDATDEQLDFPILYG
                     SGRNGWMALSPEGPKDQGLAPLFDLVLKHVPAPKVAEGPFRMIGTILEADPFLGRIITG
                     RIHSGSIKPNQAVKVLGQDGSVLENGRISKILAFRGIERQAIDEAHAGDIVAIAGLSKG
                     TVADTFCDPSVSEPLAAQPIDPPTVTMSFIVNDSPYAGTEGDKVTSRVIRDRLLKEAEG
                     NVALKIEESTEKDSFFVSGRGELQLAVLIENMRREGFELGVSRPRVVMKDGENGEKLEP
                     VEEVVIDVDEEYSGTVVQKMSERKAEMVELRPSGGNRVRLVFYAPTRGLIGYQSELLTD
                     TRGTAIMNRLFHDYQPYKGEIAGRNNGVLISNDQGEAVAYALFNLEDRGPMIIEAGVKV
                     YQGMLIGIHSRDNDLEVNVLKGKKLTNIRAAGKDEAVKLTPPIKMTLERALSWIQDDEL
                     VEVTPKSIRLRKLYLDPNERKRFEKSKSSSAA"
     gene            358255..358842
                     /locus_tag="BAB_v1_b0359"
     CDS             358255..358842
                     /db_xref="MaGe:80652757"
                     /inference="ab initio prediction:AMIGene:2.0"
                     /locus_tag="BAB_v1_b0359"
                     /product="IMPACT family member in pol 5'region"
                     /transl_table=11
                     /translation="MFTISRVETFSQEIKKSRFLAIAAPVASEEAAKDFLHEYSDLSAT
                     HNCWAWRMGQNYRFSDDGEPSGTAGKQILQAIDGQQLDNIVVVVTRWFGGILLGSGGLM
                     RAYGGTAASCLRQAEKTEVIALVGFALACDFSDHALLKARLTAVKNVAILQENFTATGV
                     EMTGAMPIAAKDDLSRLVSDLTRGKTIITFDE"
     gene            359276..360298
                     /gene="fbp"
                     /locus_tag="BAB_v1_b0360"
     CDS             359276..360298
                     /EC_number="3.1.3.11"
                     /db_xref="MaGe:80652758"
                     /gene="fbp"
                     /inference="ab initio prediction:AMIGene:2.0"
                     /locus_tag="BAB_v1_b0360"
                     /product="Fructose-1,6-bisphosphatase class 1"
                     /transl_table=11
                     /translation="MTLVGNFSPLVLVGDSDRVEAETVGAYLDGWAGHDKVRLATANAI
                     KAILSGAGRLVGRIARGYLPGDPGKLVGVNSDQDQQKSIDVGSHNLFVELLIAAGVASI
                     LSEEADLPVAGKADGLVAVAIDPLDGSGNVGLGAPLGTIFSIFPADVEEPFLQPGNRQI
                     AAGYVSYGNSVDLGFSVGEGVIFATLDPVSGQFHITRRNVKLPERTSDLAFNASVQRHL
                     SAGMQAYVNDAFLGKDGPRGRNFNMRWLGAAVGDMHRIMQRGGLFFYVNDSRPGYEKGR
                     LRLVYEANPIAFLAREAGGKATDGSRPILDIVPQTYHERSALVFGVAEEVDILGEYFVK
                     "
     gene            360329..361393
                     /gene="cfxB"
                     /locus_tag="BAB_v1_b0361"
     CDS             360329..361393
                     /EC_number="4.1.2.13"
                     /db_xref="MaGe:80652759"
                     /gene="cfxB"
                     /inference="ab initio prediction:AMIGene:2.0"
                     /locus_tag="BAB_v1_b0361"
                     /product="Fructose-bisphosphate aldolase 2"
                     /transl_table=11
                     /translation="MARITLRQLLDHAAEKGYGVPAFNINNMEQALAIMEAANAVDAPV
                     ILQASRGARSYANDIMLRHMMDAVAEIYPHIPVCVHLDHGNEAATCMSAIQAGFTSVMM
                     DGSLKADGKTPADWDYNVSVTRQVSEMSHLGGISVEGELGVLGSLETGMGDVEDGHGAE
                     GKLSHDQLLTDPDEAVKFVRETKVDALAIAMGTSHGAYKFSRKPDGSVLAMHVIEEIHR
                     KLPNTHLVMHGSSSVPEELQEIINKYGGQMKPTWGVPVEEIQRGIKHGVRKINIDTDNR
                     MAMTGQIRRILQEEPSEFDPRKYLKPAMAAMTKLCKERFEQFGTAGHAASIRPIPLSEM
                     AKRYRDGSLDPKFS"
     gene            complement(361460..361915)
                     /gene="eryI"
                     /locus_tag="BAB_v1_b0362"
     CDS             complement(361460..361915)
                     /EC_number="5.3.1.34"
                     /db_xref="MaGe:80652760"
                     /gene="eryI"
                     /inference="ab initio prediction:AMIGene:2.0"
                     /locus_tag="BAB_v1_b0362"
                     /product="D-erythrulose-4-phosphate isomerase"
                     /transl_table=11
                     /translation="MKVAVAGDSAGEGLAKVLADHLKDRFEVSEISRTDAGADAFYANL
                     SDRVASAVLDGTYDRAILVCGTGIGVCIAANKVPGIRAALTHDTYSAERAALSNNAQII
                     TMGARVIGAEVAKTIADAFLAQTFDENGRSAGNVNAINEVDAKYNKC"
     gene            complement(361927..362697)
                     /gene="eryH"
                     /locus_tag="BAB_v1_b0363"
     CDS             complement(361927..362697)
                     /EC_number="5.3.1.33"
                     /db_xref="MaGe:80652761"
                     /gene="eryH"
                     /inference="ab initio prediction:AMIGene:2.0"
                     /locus_tag="BAB_v1_b0363"
                     /product="L-erythrulose-1-phosphate isomerase"
                     /transl_table=11
                     /translation="MTKFWIGTSWKMNKTLAEARLFAEALKAADAGRSPDIQRFVIPPF
                     TAVREVKEILSGTSVKVGAQNMHWADQGAWTGEISPLMLKDCNLDIVELGHSERREHFG
                     ETNETVGLKVEAAVRHGLIPLICIGETLEDRESGRAAAVLEEEVRGALSKLSEAQKQAE
                     ILFAYEPVWAIGENGIPASADYADARQAEIIAVAQSVLARRVPCLYGGSVNPGNCEELI
                     ACPHIDGLFIGRSAWNVEGYLDILARCATKVQAN"
     gene            complement(362710..363474)
                     /locus_tag="BAB_v1_b0364"
     CDS             complement(362710..363474)
                     /db_xref="MaGe:80652762"
                     /inference="ab initio prediction:AMIGene:2.0"
                     /locus_tag="BAB_v1_b0364"
                     /product="Transcriptional regulator"
                     /transl_table=11
                     /translation="MKRDDRRQAIINLLIENQAVDLDDLAGRFAVSKMTIHRDLDSLEQ
                     SGVLRKVRGGATIDAGTQFESDFRFRERQDGEAKLKMARAALELVEPGMTVMVNDGSMA
                     ALLGGMLREKRPLTVITNNAVIIDELKGENGINLIALGGTYSAKFNAFFGILTEEALAR
                     LSADIAFVSSPAVNGQLVYHMDENVVRTKRAMTNAAARSCLLVNHQRFGRPALHVMADL
                     TDFDAIITDASPGTAVLNGLKQAGIKLTIAAD"
     gene            complement(363562..364512)
                     /gene="eryD"
                     /locus_tag="BAB_v1_b0365"
     CDS             complement(363562..364512)
                     /db_xref="MaGe:80652763"
                     /gene="eryD"
                     /inference="ab initio prediction:AMIGene:2.0"
                     /locus_tag="BAB_v1_b0365"
                     /product="Erythritol catabolism regulatory protein EryD"
                     /transl_table=11
                     /translation="MADADDSLALRAAWLHFVAGMTQSAVAKRLGLPSVKAHRLIAKAV
                     ADGAVKVTIDGDITECIDLENRLADLYGLDYCEVAPDIGEEGLPLMALGHAGANFMRRE
                     IEHGDHEVIGIGHGRTLSAAVGYMPRVMANDLRFVSLLGGLTRNFAANPHDVMHRIAEK
                     TGMPAYVMPVPFFANTAEDREVLLAQRGVTTVFDMGCRAELKIVGIGTVDAQAQLVTSG
                     MIELGEVEEIANLGGVGEMLGHFFNANGQWLETALTGRTIAASVENADMSRIVALAGGL
                     SKVDAIRAVLKSGRLYGLITDERTAKALIGQPNGK"
     gene            complement(364540..365472)
                     /gene="eryC"
                     /locus_tag="BAB_v1_b0366"
     CDS             complement(364540..365472)
                     /EC_number="5.1.3.38"
                     /db_xref="MaGe:80652764"
                     /gene="eryC"
                     /inference="ab initio prediction:AMIGene:2.0"
                     /locus_tag="BAB_v1_b0366"
                     /product="D-erythrulose 1-phosphate 3-epimerase"
                     /transl_table=11
                     /translation="MALTLSLNTNPLVNRFAEPDDLIETVARDLRLRDLQLTHEFINPS
                     WQASTIRRLTRDMDRALQRTGVRVTSGMTGPYGRLNHFGHPDRDVRRYYVDWFKTFADI
                     IGDLGGKSVGTQFAIFTYKDFDDPARREELIKIAIDCWAEVAEHAAGAGLDYVFWEPMS
                     IGREFGETIAECMKLQDRLTAANMAIPMWMMADIDHGDVTSANPDDYDPYAWARTVPKV
                     SPIIHIKQSLMDKGGHRPFTAAFNAKGRIQPEPLLKAFAEGGAVDNEICLELSFKEREP
                     NDREVIPQIAESVAFWAPHIDTGAKDLKI"
     gene            complement(365480..366988)
                     /gene="glpD"
                     /locus_tag="BAB_v1_b0367"
     CDS             complement(365480..366988)
                     /EC_number="1.1.5.3"
                     /db_xref="MaGe:80652765"
                     /gene="glpD"
                     /inference="ab initio prediction:AMIGene:2.0"
                     /locus_tag="BAB_v1_b0367"
                     /product="aerobic glycerol 3-phosphate dehydrogenase"
                     /transl_table=11
                     /translation="MAEPETCDLFVIGGGINGAGVARDAAGRGLKVVLAEKDDLAQGTS
                     SRSGKLVHGGLRYLEYYEFRLVREALIEREVLLNAAPHIIWPMRFVLPHSPQDRPAWLV
                     RLGLFLYDHLGGRKKLPGTRTLDLKRDPEGTPILDQYTKGFEYSDCWVDDARLVALNAV
                     GAAEKGATILTRTPVVSARRENGGWIVETRNSDTGETRTFRARCIVNCAGPWVTDVIHN
                     VAASTSSRNVRLVKGSHIIVPKFWSGANAYLVQNHDKRVIFINPYEGDKALIGTTDIAY
                     EGRAEDVAADEKEIDYLITAVNRYFKEKLRREDVLHSFSGVRPLFDDGKGNPSAVTRDY
                     VFDLDETGGAPLLNVFGGKITTFRELAERGMHRLKHIFPQMGGDWTHDAPLPGGEIANA
                     DYETFANTLRDTYPWMPRTLVHHYGRLYGARTKDVVAGAQNLEGLGRHFGGDFHEAEVR
                     YLVAREWAKTAEDILYRRTKHYLHLTEAERAAFVEWFDNANLVA"
     gene            complement(367001..368554)
                     /gene="eryA"
                     /locus_tag="BAB_v1_b0368"
     CDS             complement(367001..368554)
                     /EC_number="2.7.1.215"
                     /db_xref="MaGe:80652766"
                     /gene="eryA"
                     /inference="ab initio prediction:AMIGene:2.0"
                     /locus_tag="BAB_v1_b0368"
                     /product="Erythritol kinase"
                     /transl_table=11
                     /translation="MREKGDIIIGIDAGTSVLKAVAFDFSGRQIESAAVRNTYVTGDHG
                     AVTQSLAQTWQDCARALRDLGAKLPGLAQRTAAIAVTGQGDGTWLVGKDNRPVGDAWIW
                     LDARAASTVTRLAAGPMNRARFEATGTGLNTCQQGAQMAHMDTIAPELLDNAEAALHCK
                     DWLYLNLTGVRATDPSEASFTFGNFRTRQYDDVVIEALGLQKRRNLLPEIIDGSQSQHP
                     LSAEAAAATGLLAGTPVSLGYVDMAMTALGAGVCGGTAGAGCSTIGSTGVHMRAKPVAD
                     IHLNKEGTGYVIALPIPGIVTQVQTNMGATINIDWILQVAADLMSTPEKPVSLGDLIPR
                     LDDWFNASRPGAILYHPYISEAGERGPFVNANARAGFIGLSSRDRFPELVRSVVEGLGM
                     ATRDCYAAMGEMPAELRITGGAARSKALRGTLSAAVNAPVRVSAREEAGAAGAAMMAAV
                     AIGAYPAMDDCIAEWVEPLLGASEAPDAARAHQYEELFVAYREARLALAPVWDKLASGK
                     "
     gene            369021..369197
                     /locus_tag="BAB_v1_b0369"
     CDS             369021..369197
                     /db_xref="MaGe:80652767"
                     /inference="ab initio prediction:AMIGene:2.0"
                     /locus_tag="BAB_v1_b0369"
                     /note="Evidence 4 : Unknown function but conserved in
                     other organisms"
                     /product="conserved protein of unknown function"
                     /transl_table=11
                     /translation="MITRRYHKFLIAAHLVSGAGGAGLERVEDVMLLSVTACTAYAGSS
                     AYAITGHIGRYRN"
     gene            369297..369953
                     /locus_tag="BAB_v1_b0370"
     CDS             369297..369953
                     /db_xref="MaGe:80652768"
                     /inference="ab initio prediction:AMIGene:2.0"
                     /locus_tag="BAB_v1_b0370"
                     /product="Erythritol ABC transporter 2"
                     /transl_table=11
                     /translation="MSAQTSQVSAKPTTRPSRAALWSVIAAVVVIGAIGFDTKVVKIGS
                     DADVRQQVFSPAAYGASEFPKVKASIEQRAVDAVEVGNALAADKAAAGKKYGVGSVNPV
                     IPVKFTGTVEERKANYNVVKVDGMPEGMVIRVQTGPAVNGTELRDATGEIQFGQFKNQI
                     EYQNAGAALNNEMKKQVLQGVDVENLNGKTVSVVGVFKVVNPKNWLVTPVELEVK"
     gene            369950..371494
                     /gene="mglA"
                     /locus_tag="BAB_v1_b0371"
     CDS             369950..371494
                     /db_xref="MaGe:80652769"
                     /gene="mglA"
                     /inference="ab initio prediction:AMIGene:2.0"
                     /locus_tag="BAB_v1_b0371"
                     /product="D-galactose/methyl-galactoside ABC transporter
                     ATP binding subunit"
                     /transl_table=11
                     /translation="MSLAAKIEGKNGDVVLAAQNVAKSYGRIHALKGVNFEIRRGQVTT
                     LFGENGAGKSTLMKVLSGVIQPTLGTIILDGKPVTFNSSTEARDHGISIIHQELSLAPN
                     MNVRDNIFMGREIRTATGVDFAEEERLTRELMKELEEDIDPLTPVEELRLGQQQVVEIA
                     RALSVNSRILIMDEPTSALSASEVEVLFKVIRDLTARGVAIVYISHHLEEALQITNHAV
                     VLRDGTMTACAPREEIDLEWIVRNMVGENFDLGSPPTGYEWGDVALSVEDLTVPDPSGS
                     GFSLVDRMSLNVRAGEIVCIYGLMGAGRTELLESVAGRLKSSGGRILLKGQDISGLTIA
                     ERIEKGLVLVPEDRQRDGLVQTMTVGKNLSLASIAEMTRGIFTSRKREKQIVDQSIRNV
                     HIKTDGGEAAIGSLSGGNQQKVVIGKMLATEPDVILLDEPSRGIDIGAKAEVFKLLAEK
                     AKQGLAVVYTTSEVGECLSIAHRIIVMHRGRISAEFGSDVSKEKIMAASGEAMVGH"
     gene            371518..372558
                     /gene="rbsC"
                     /locus_tag="BAB_v1_b0372"
     CDS             371518..372558
                     /db_xref="MaGe:80652770"
                     /gene="rbsC"
                     /inference="ab initio prediction:AMIGene:2.0"
                     /locus_tag="BAB_v1_b0372"
                     /product="ribose ABC transporter membrane subunit"
                     /transl_table=11
                     /translation="MSVTSTNKETAAPTGAKRKTSLVHLLLEGRAFFALIAIIAVFSFL
                     SPYYFTVDNFLIMSSHVAIFGLLAIGMLLVILNGGIDLSVGSTLGLAGVVAGFLMQGVT
                     LQEFGIILYFPVWAVVLITCALGAFVGAVNGVLIAYLRVPAFVATLGVLYCARGVALLM
                     TNGLTYNNLGGRPELGNTGFDWLGFNKLFGVPIGVLVLAILAIICAIVLNRTAFGRWLY
                     ASGGNERAAELSGVPVKRVKVSVYVISGICAAIAGLVLSSQLTSAGPTAGTTYELTAIA
                     AVVIGGAALTGGRGTIQGTLLGAFVIGFLSDGLVIIGVSSYWQTVFTGAVIVLAVLLNS
                     IQYSRR"
     gene            372725..373672
                     /locus_tag="BAB_v1_b0373"
     CDS             372725..373672
                     /db_xref="MaGe:80652771"
                     /inference="ab initio prediction:AMIGene:2.0"
                     /locus_tag="BAB_v1_b0373"
                     /product="D-apiose import binding protein"
                     /transl_table=11
                     /translation="MFKKGMRVLFAAAAALPLIASTAWAEGLMTIIVNDPSNPYWFTEG
                     EVAKKTAEGLGYKAVVGGHKGDTNTESNLIDTAITNKSVAIILDPANADGSVGAVKRAI
                     AANIPVFLINAEINQEGLAKAQLVSNNAQGAALGATQWVESVGDKGKYVELFGAPSDNN
                     AATRSNGYETVLSQYPDLVRVGKDVANWDRTQGHDKMQALLQANPDIIGVISGNDEMAL
                     GAIAALKKAGKLDQVKVGGFDGSPDAIAAIKAGELQYTVLQPVAVFSEAAVKQADNFIK
                     TGKTGVDHEKQLFDCILITKDNVDKYTSPFVLEQ"
     gene            373676..374701
                     /locus_tag="BAB_v1_b0374"
     CDS             373676..374701
                     /db_xref="MaGe:80652772"
                     /inference="ab initio prediction:AMIGene:2.0"
                     /locus_tag="BAB_v1_b0374"
                     /product="Transcriptional regulator, DeoR family"
                     /transl_table=11
                     /translation="MKNAHPVSRKLSGCAFQKSLSSVKSHAITRWVLRLSEHVSKGGKT
                     TGMAVSNKASIENLMTNGLTTGQVPNDSRHARQLVRRQQIAETVMAEGSMRIEDLTERF
                     GISLMTAHRDVDELVSRGLFRKSRGIVSAAPTSLIEASDLYRVTRQSEEKKLIAEAAMQ
                     FVEPGQAIFFDDSTTVLQMVPHLPGKGPLTVITNSLILMNEVRDMKDVTLLGLGGQLYN
                     WCNAFVGGMTIHEIRRLRADVAFISIAAITDDLLFHQSPEMVETKRAMLDCAARRILLA
                     DHTKFERRALHNFGALSDFDVVIVDEKTPFAHIERMQAQGINVVVARASEKVDVIPARR
                     R"
     gene            375324..375905
                     /locus_tag="BAB_v1_b0375"
     CDS             375324..375905
                     /db_xref="MaGe:80652773"
                     /inference="ab initio prediction:AMIGene:2.0"
                     /locus_tag="BAB_v1_b0375"
                     /note="Evidence 5 : Unknown function"
                     /product="protein of unknown function"
                     /transl_table=11
                     /translation="MDTRGKSGRDVPLAVDLDGTLVSTDLLWESIFILLKKNIFFAFLL
                     PVWLLSGKAHLKHEIARRVTINASVLPYRQDFLDYLRAEHASGRKLVLATASAETYAQA
                     VASELGIFSAVHASTCTTNLSAHRKADALSEHYGARGFDYAGNDCDDNAVFNAARQAKL
                     SWRRILRRPGSRRVMAVACSSAILSPGRPT"
     gene            375908..376765
                     /locus_tag="BAB_v1_b0376"
     CDS             375908..376765
                     /db_xref="MaGe:80652774"
                     /inference="ab initio prediction:AMIGene:2.0"
                     /locus_tag="BAB_v1_b0376"
                     /product="UbiA prenyltransferase"
                     /transl_table=11
                     /translation="MLRVHQWLKNLLVFVPAFLAHDILEPQVLSATFLAFIAFSASASA
                     IYILNDIIDLPLDRQHVRKRFRPFASGQLSIPFGLAVSAGLLLVAVLICFFLPLPFALA
                     IGIYLITTTAYSLVIKRMLLVDVICLAALYSLRLLGGMAAARIPLSFWLMAFAMFFFLS
                     LALVKRYVELQNSTVTEKDRIAGRGYRPEDIDIVGQSGVASAFTAVLVLALYINSEAVR
                     TLYTYPWLIWPLVPIVLYINVRVWILAHRGEMDDDPVMFIAFDWRSQVMIALGAVLLFV
                     AGMR"
     gene            376765..378099
                     /locus_tag="BAB_v1_b0377"
     CDS             376765..378099
                     /db_xref="MaGe:80652775"
                     /inference="ab initio prediction:AMIGene:2.0"
                     /locus_tag="BAB_v1_b0377"
                     /note="Evidence 3 : Putative function from multiple
                     computational evidences"
                     /product="putative oxidoreductase"
                     /transl_table=11
                     /translation="MTRNFDSFGRIERHERASRSFEKVRAGFAASAAEETSLLAFGNGC
                     SYGDSCHNDAGLLVPMRSVAAIESFDPATGILQAQTGVLLSEIIGFVAPHGYFLPVTPG
                     TRFVTLGGAIANDVHGKNHHLRGTFGCHVESLELLRSDGVQYHCSLHENEGLFAATIGG
                     MGLTGVIVSARLRLMPVGSLDVEERIVPFDNLDAYFDMAEAADRQNEYAVAWVDQLSRG
                     KTAGRGVLITGNHAGNGNRSVEDERVRLGVPFDLPFSVLNRVSLRLFNMAYFNAKRRKQ
                     KPHLASFGSFFYPLDGVGQWNRLYGPAGLYQHQSVIPFDAARHIIPAMLAASREAGQAS
                     FLTVLKRFGDTASPGLLSFPKPGYTLTMDFPNRGGKTRALLQTLDNMTIGAGGRVNPYK
                     DQRMGAATFKAGFPQWPELEQWRDKRFCSDFWRRTALAPELQQGR"
     gene            378131..378550
                     /locus_tag="BAB_v1_b0378"
     CDS             378131..378550
                     /db_xref="MaGe:80652776"
                     /inference="ab initio prediction:AMIGene:2.0"
                     /locus_tag="BAB_v1_b0378"
                     /product="Permease of the drug/metabolite transporter
                     (DMT) superfamily"
                     /transl_table=11
                     /translation="MKYIPFILFTVMTNAAAQLMLKYGMITLGPISFSADTLIQRIFQI
                     VFNPWVFAGLFTFVISMASHLYVLSKVDLSFAYPFLSLAYVAVALCAWLLFKEELGAYK
                     IAGIAFICIGTILIAQSGKVREADKAVTVQEQAQL"
     gene            378599..379609
                     /locus_tag="BAB_v1_b0379"
     CDS             378599..379609
                     /EC_number="5.1.3.2"
                     /db_xref="MaGe:80652777"
                     /inference="ab initio prediction:AMIGene:2.0"
                     /locus_tag="BAB_v1_b0379"
                     /product="UDP-glucose 4-epimerase"
                     /transl_table=11
                     /translation="MRHIIFGGDGFVGRYLAPQLLADGHEVIVADIVKSDLAHYGDATF
                     VHTDVTDPESIRKLGIRADDMVYNLSAKMLSPIQVRAKRHDFFFPVNYYGTENIIKAMD
                     AAGAKKLVHFTTDMVYGHTYVWPQKEDHPCKPLGEYGLSKLKTEELAAQWRTRGMNISL
                     FRPRLIIGPGRLGILEKLFKLIDNNLPVPMIGSGKNPYQFISVFDCASAARAAFKAGVP
                     NEVYNLGSLNPPPVRKLLGDLIKHAGSKSMLLPTPAWAVKRTLDFLDWLNMPLMDPEQY
                     LIADEMCVLDVSKGERELGWIPQYRDEDMLIAAYSEYRKKKAGGAENRLSPSKAA"
     gene            379620..381074
                     /locus_tag="BAB_v1_b0380"
     CDS             379620..381074
                     /EC_number="2.6.1.11"
                     /EC_number="2.6.1.13"
                     /EC_number="2.6.1.81"
                     /db_xref="MaGe:80652778"
                     /inference="ab initio prediction:AMIGene:2.0"
                     /locus_tag="BAB_v1_b0380"
                     /product="Ornithine aminotransferase"
                     /transl_table=11
                     /translation="MKSTIHSEGAAVSASVANHTPKPPLLSVDDAKALDLPRMTELFTA
                     HLNPGQLHFMKLLGFHKVKVERAEGMYYYDQNGRRILDFFGGFGSLAFGHNHPRIIAAR
                     RKFQEELRHEIAIAFMSQYAAALAYDLAACSPGDLDMVFLGSSGSEAMEAAIKVAERAA
                     GPKKPKIVYAENSFHGKTKGVLSITDGGLYRGEFKLVDNTVRVPFGDITAIENASRSDP
                     EIGTIVLETVQGGGGIIQADAEFWQKLRQLCDRYGVIWVADEVQCGFGRTGKFYAFEHY
                     GVIPDVTALAKSLGGGKAAMAAMIARRDIYMKAYGTPKTAMIHAMATFGGIGEACITAI
                     EAVNILYDEQLIDNSAEVGDYLLERLKELQVRYPGLLKDVRGKGMMVGLEFHDFSQAMP
                     MVLRPMLAMLDDKLKGSLPGFIGSHLLRDHGVLVAFTEYNRNVIRLEPPLICQRAHVDE
                     FIKALDEVLSRGIVKIVKDFIKAQIK"
     gene            complement(381238..382059)
                     /locus_tag="BAB_v1_b0381"
     CDS             complement(381238..382059)
                     /db_xref="MaGe:80652779"
                     /inference="ab initio prediction:AMIGene:2.0"
                     /locus_tag="BAB_v1_b0381"
                     /note="Evidence 4 : Unknown function but conserved in
                     other organisms"
                     /product="conserved membrane protein of unknown function"
                     /transl_table=11
                     /translation="MTRPNRSIRFFDSNWIWLGVTLLGGIILETQNTGSQEFIFLWPVL
                     LMIFQRIKLLDEKAKLAFLALAAIAVIPTFTQVMHKTLRAMAVAPTYIEPPTSNLKNMA
                     RVLARRDIMERASLLKDHYAKQNAAYMDLAEKGQLPSFRLYAELDFQVFWLLSADTMLK
                     ALTQFETQNGIRLQSLMTLDFADPFPWLLGRDATRLIQIGADPFRTVPKMTPDVKAAVE
                     ATDGVLRPNCPATTAHYKLQEIYADALQNREVVKLNDCWDLLLRPGLKKAE"
     gene            complement(382056..382922)
                     /locus_tag="BAB_v1_b0382"
     CDS             complement(382056..382922)
                     /db_xref="MaGe:80652780"
                     /inference="ab initio prediction:AMIGene:2.0"
                     /locus_tag="BAB_v1_b0382"
                     /note="Evidence 4 : Unknown function but conserved in
                     other organisms"
                     /product="conserved membrane protein of unknown function"
                     /transl_table=11
                     /translation="MNSFILSGRLGYAEIFKSPVFWLCLILVVLAGLLAMPLAVPIGPM
                     YWDTYIYLDATQRIKMGQIPGADFSTPVGPLGYYLFTAGLALFPKAQLLLLAQWSMLAA
                     AAPLMAVVLGAIGPQRRALAFALLVPFLIFGIFPANVQAFHTYPGLDGFGIYNRQTSLL
                     IYVLVSGLMFIREGRKLAVFCAIAKLCLFLTKITGFLVGGLIGLAALLAGRISVRSTIL
                     AAVLFLAVLAILELNGHMMTAYLADIARLVALNEEALLPRFLTVMSGKLDVILPSGLLV
                     LAFSGST"
     gene            complement(383033..383479)
                     /locus_tag="BAB_v1_b0383"
     CDS             complement(383033..383479)
                     /db_xref="MaGe:80652781"
                     /inference="ab initio prediction:AMIGene:2.0"
                     /locus_tag="BAB_v1_b0383"
                     /note="Evidence 4 : Unknown function but conserved in
                     other organisms"
                     /product="conserved protein of unknown function"
                     /transl_table=11
                     /translation="MRARSATVGDLETVFCDLSKRMVAEYIAAGKDAKLAYDDLMMNMK
                     EGRAHALVQGDDVVAIISWRESDDATNTLFAAKDEFFSAKTVRFCKKHIRKIQALSGNM
                     PIHSRIWLDRPEIIRWFQIIGYHENGNENGAKLYKLPPTSDARA"
     gene            complement(383499..383669)
                     /locus_tag="BAB_v1_b0384"
     CDS             complement(383499..383669)
                     /db_xref="MaGe:80652782"
                     /inference="ab initio prediction:AMIGene:2.0"
                     /locus_tag="BAB_v1_b0384"
                     /note="Evidence 4 : Unknown function but conserved in
                     other organisms"
                     /product="conserved protein of unknown function"
                     /transl_table=11
                     /translation="MLFQAVLNQLNVALTKGQKIRSLFSYSRLWHHNNEVTINSDWTSS
                     SSTLTSDKGQS"
     gene            complement(383889..384170)
                     /locus_tag="BAB_v1_b0386"
     CDS             complement(383889..384170)
                     /db_xref="MaGe:80652784"
                     /inference="ab initio prediction:AMIGene:2.0"
                     /locus_tag="BAB_v1_b0386"
                     /note="Evidence 5 : Unknown function"
                     /product="protein of unknown function"
                     /transl_table=11
                     /translation="MKGVGHVIADAAYDADHLRAFIASDLKATAQIKANPTRSSAPTID
                     WRLYKERHQIECFFNKLKRYRRIALRCEKTLTAFMGFVHLACAMIWLR"
     gene            384864..385103
                     /locus_tag="BAB_v1_bmiscRNA3"
     misc_RNA        384864..385103
                     /db_xref="MaGe:80658876"
                     /inference="profile:Rfam:8.0"
                     /locus_tag="BAB_v1_bmiscRNA3"
                     /note="Predicted by Rfam, accession=RF02655,
                     e-value=9.9e-78."
                     /product="BSR0441"
     gene            complement(385146..387041)
                     /locus_tag="BAB_v1_b0388"
     CDS             complement(385146..387041)
                     /db_xref="MaGe:80652786"
                     /inference="ab initio prediction:AMIGene:2.0"
                     /locus_tag="BAB_v1_b0388"
                     /note="Evidence 4 : Unknown function but conserved in
                     other organisms"
                     /product="conserved protein of unknown function"
                     /transl_table=11
                     /translation="MTGHEGQPEEAAEAEAQEHELPFWLQATPDDIAGLEFEAPIIGCN
                     SADCVELSTLYRKEATELQEAQGNQAAAKVFAMLSAGTDLHFKPNDRNAPFGAMMIMGD
                     RRSAIPEDFRGIPVSVLAYAAENAANQVLRARLCDLCWLLERKRHQLGRAAIASYVAIA
                     EGLGSGSLKDRLDRDDPLLGLTARDVLRRALSMGRPLGWDIDEVIAARTLLSAIRARAV
                     RSSNPVPVHWFFEMDLDFGISDPSIIAAEIEAYLTGGVPEPGSHMIVELWRLAARGHHY
                     AKDEDGKNRCRTGAAEALVAESEKHTSAMLASHWLSEAIAEYHGVPGQRKRRTQLRHKL
                     IDVQSGIADEMSSFSHPMDLSAIADQVKEQLEGERDLIDLLLIFADLEQSPSPKKLMED
                     AVKSINDHPLSSLFGASFHDHEGKVIHKSEGGGFGDGDNGDAIRLQISQHESMRRGIHV
                     SGQVQVARQYITRNYYVGEDTLQALIRHSPFVPNDLVNTFSRGFARFFEGDCVSALYIL
                     TPMLENSLRHILKLNGYDVTTFDDAKQVQEDRTISALFEQMRPELEEAFGDAITTDIDN
                     VFLSKPGPSLRHAVAHGLLNDSSPYGTDAIYACWLIFRLCCIPLFEQRERLRLPS"
     gene            complement(387028..387996)
                     /locus_tag="BAB_v1_b0389"
     CDS             complement(387028..387996)
                     /db_xref="MaGe:80652787"
                     /inference="ab initio prediction:AMIGene:2.0"
                     /locus_tag="BAB_v1_b0389"
                     /product="TRANSPORTER"
                     /transl_table=11
                     /translation="MIEWGTSSFGDFYMSDIKLFRTDSASVTELRGSAVALEKLLQTLI
                     ERNMEAFLGVRFLASEFPTSNGGRMDSLGIDENGSPVIIEYKRASNENVINQGLFYLDW
                     LMDHRRDFEWLVLERFGAEQAKAVDWGTPRLICIAGDFTKYDAHAVNQMNRNIALVRYR
                     RFGGELLLFELLTSASERSAREIPASIDTQDEPAAARPRSRQKTVMQYLADADQDLVDL
                     YEATKAYLLALGGDVELKPLDNYVAFRRLKNFACVEVKPQIRHLKVFVKVDPDTTELEP
                     GFTRDVRNIGHFGIGDLEIIITDVATLDTAKPLMDRSYDGA"
     gene            complement(387965..388705)
                     /locus_tag="BAB_v1_b0390"
     CDS             complement(387965..388705)
                     /db_xref="MaGe:80652788"
                     /inference="ab initio prediction:AMIGene:2.0"
                     /locus_tag="BAB_v1_b0390"
                     /note="Evidence 3 : Putative function from multiple
                     computational evidences"
                     /product="Putative predicted metal-dependent hydrolase"
                     /transl_table=11
                     /translation="MTDTAQHSIVFGGETFAFQIERTARRKTVAISVGFDGVRVLAPSD
                     LDDDRVLGIVRKKGAWLLRKQAAYRELEGQPVAKEFVSGETFHYLGRQYRLKLIPDETA
                     VVTRIAARGSTLIAPVLPNGHASVQRAAVRNGLRHWYRAHAIQHFPIRARVIAKTLGIP
                     TPIVKVVDQSKRWGSCDARGRIRLNWRLAMAPMPLVDYVIAHEACHILEHNHSRRFWRS
                     LEAIMPDYEDRLRRLDRMGHQFIW"
     gene            complement(388702..391671)
                     /locus_tag="BAB_v1_b0391"
     CDS             complement(388702..391671)
                     /EC_number="3.1.21.3"
                     /db_xref="MaGe:80652789"
                     /inference="ab initio prediction:AMIGene:2.0"
                     /locus_tag="BAB_v1_b0391"
                     /product="Type I restriction-modification system,
                     restriction subunit R"
                     /transl_table=11
                     /translation="MNETSEQLEREWVEEPATDLLRVLFDYKPLSPEDVRRLRDGLATE
                     PVLTLRLAECLTRLNPWLDDDGVRRAVAAVTRVTAVDVMEANESAYTALTYGVTAPHTE
                     GGRRQDRNMRFFDFDDPSANTFEFARQVAIKGARQDIIPDIVVYVNGLPLAAIECKSPS
                     LADPMGEAIRQFRRYENRDEFAGLGAPRLFETAQISIALARDVAKYGTTLTPARQWAEW
                     KDPYPLTLDALAAQLGRTPTGQDILLAGLLAPANLLDLIRNFVVFETIGGRRIKKLARY
                     QQFVAVGKAIERIRTAPNPQRRGGVIHHTQGSGKSLTMVFLATKLRRLPEAENPTIVIV
                     TDRTDLDDQITGQFQRSGFANPIQAESGDSLRKALSGGAGTTVLTTVHKFHSAVPKRSS
                     VISKARNVFVMVDEAHRTQYGALAARMRAGLPNACMIAFTGTPIDKKDRSTREAFGDYL
                     HRYLIDQAVKDGATVPIYYEMRDARIRIDGRDFEREVRAAFPELSEDEIAKLRRGTGLQ
                     EKLAGAPVRVEAIAQDILSHYRSTIEPNGFKAQIVTVSRDVAVTYVEALERLGAPECAL
                     IMSASNNDSARLQARHLSKRDRDSKISRFKKRDDPLKILVVCDMLLTGFDAPIEQVLYL
                     DAPLREHTLLQAIARVNRTADGKTYGLVVDYWGDNRRIADALDMFSDEDGIASALRPLS
                     EKIQLLESRHRAAIRLFEGISHQNDTACVELLRQDDIRAKFELDFLRFAEAMDMVLPNP
                     KALEDPYPSDLKWLSRIRVLARRAYHEEPFDPKDYGAKVGEIITSHLFVTGVEQLLVKF
                     DILDPAFRPHLESLRSSDTKAAEIEHAIRQEIHVHRDENPTAYASLWEQLERIVNDRRE
                     ARVSAASALTQLEAMVGQAADIRSGATSRSDGLNGTAAAILPFIDNDLPDAERSRSAAG
                     ITKALEEYAEVVDWQHKEDVQRQMRRSIKEQLRSLGLDAHKIEATTAKIMDVARARYAG
                     "
     gene            complement(391668..392891)
                     /locus_tag="BAB_v1_b0392"
     CDS             complement(391668..392891)
                     /EC_number="3.1.21.3"
                     /db_xref="MaGe:80652790"
                     /inference="ab initio prediction:AMIGene:2.0"
                     /locus_tag="BAB_v1_b0392"
                     /product="Type I restriction-modification system,
                     specificity subunit S"
                     /transl_table=11
                     /translation="MSVEVPKGWREVRIGQIAREISNRNHASADIPVLSMTKHRGFVRS
                     NEYFSKSVHSENTRQYKVVKRGQFAYATIHLDEGSIDYLRNEDAGLISPMYTVFETNSE
                     EIDNEIALRQFKRFALSGRFDPYSNGGVNRRKSILFSDLSAFKFGLPPLTEQRAIAEVL
                     GAAEAAIAKTEALIKAIEQTKKALLKQYFVERQQSLLWSCVAKMGRWLSGGTPATAAEE
                     NWKGSIPWVCPKDIKGPSISSTVDHISEDAAKALGMVGPGTLLLVVRGMILARSVPSTI
                     CTVRCAFNQDVKAFVPNEGVAPAFLKLWLDINEHKLLGEIETATHGTKRFPLERLNEFP
                     VPVVTRDEQIRLVTLAESSQERLRSERDNLSALRSVRDALAQELLSGRIRLPESIIARH
                     RDKAGQAA"
     gene            complement(392881..394407)
                     /locus_tag="BAB_v1_b0393"
     CDS             complement(392881..394407)
                     /EC_number="2.1.1.72"
                     /db_xref="MaGe:80652791"
                     /inference="ab initio prediction:AMIGene:2.0"
                     /locus_tag="BAB_v1_b0393"
                     /product="Type I restriction-modification system,
                     DNA-methyltransferase subunit M"
                     /transl_table=11
                     /translation="MAKLTRTELENHLWKSADILRGSIDSSDYKIYIFGFLFLKRLSDR
                     FEEEAKESIRQGLPENVAYSDPDEHEFFLVERARWSSIKKLTTGIGDHLNKACAAIEDA
                     NPSIEGVLANIDFNSESRLGDAKNREGVLSRLIDHFSRIDLSNASLSEPDMLGRAYEYL
                     IDKFADDAGKKGGEFYTPHHVVRLIVELLAPKPGMRISDPTCGSGGMLVQVAEHVAKLE
                     GKRLGEALNITLHGQEKNLGTWAIAKMNLLLHGLRDARIEKGDTIRNPRLLDQDGNLFL
                     YDRVIANPPFSLDSWGAEDVSGDTEKKGHNRFIYGIPPKNMGDLAFVQHMVATLNTKGV
                     CGVVMPHGVLFRGSGDGRIRESMLKADLFEAIIGLPENLFAGTGIPATVLILNKAKATE
                     RKGRVLFIHGAKEFEERPKKNILGEGNITRIVNAFNAWKDEDRFCRIVDMKEIEENDFN
                     LNISRYIDTLEPEKPIDVQAELAKLWDAETARDEAAARMNALLKEMGYVG"
     gene            complement(394415..395047)
                     /locus_tag="BAB_v1_b0394"
     CDS             complement(394415..395047)
                     /db_xref="MaGe:80652792"
                     /inference="ab initio prediction:AMIGene:2.0"
                     /locus_tag="BAB_v1_b0394"
                     /product="TYPE I RESTRICTION-MODIFICATION ENZYME, S
                     SUBUNIT"
                     /transl_table=11
                     /translation="MMKQRKATVLSHTGARLLDVAEIFAGVGVSREETVIRPGERLPVI
                     GVRDLQDGVVAPREALDTVGFSSLSKAMTYAVQAGDVLVTGRGTLLKFGLVGDETAGAV
                     ASANIIVVRPAPDATGGALFAILSSDVFRPKIEVLRRGATTLLSLSPKDLANLEINLPS
                     LNEQERIAALVKEAQVAYRTALEAAKIRRSLARRLIDARLFGDDQNH"
     gene            396366..396596
                     /locus_tag="BAB_v1_b0395"
     CDS             396366..396596
                     /db_xref="MaGe:80652793"
                     /inference="ab initio prediction:AMIGene:2.0"
                     /locus_tag="BAB_v1_b0395"
                     /note="Evidence 4 : Unknown function but conserved in
                     other organisms"
                     /product="conserved protein of unknown function"
                     /transl_table=11
                     /translation="MSASEFQRITGAMTALGWGYGTHRLYDLGRTGRSARMGFARGNAD
                     EQRTNGSPSAPKGGIPILQAVSEHTDESGPF"
     gene            complement(396861..396977)
                     /locus_tag="BAB_v1_b0396"
     CDS             complement(396861..396977)
                     /db_xref="MaGe:80652794"
                     /inference="ab initio prediction:AMIGene:2.0"
                     /locus_tag="BAB_v1_b0396"
                     /note="Evidence 4 : Unknown function but conserved in
                     other organisms"
                     /product="conserved protein of unknown function"
                     /transl_table=11
                     /translation="MLGTGERARLLTDIHRTLSRLNNDQLDRAAKMLKAFAG"
     gene            397287..397616
                     /locus_tag="BAB_v1_b0397"
     CDS             397287..397616
                     /db_xref="MaGe:80652795"
                     /inference="ab initio prediction:AMIGene:2.0"
                     /locus_tag="BAB_v1_b0397"
                     /note="Evidence 5 : Unknown function"
                     /product="protein of unknown function"
                     /transl_table=11
                     /translation="MKSDIVVLQMTMVDLLLAILHWLLSTFFGGQAFAFVGLVLWTIWT
                     GALKPRLIPVDDIVRVAGDIIASYPDPELEAFARHKRAWNRSEGAKQTYWYRVRKAVRR
                     RLQGR"
     gene            complement(397623..398345)
                     /locus_tag="BAB_v1_b0398"
     CDS             complement(397623..398345)
                     /db_xref="MaGe:80652796"
                     /inference="ab initio prediction:AMIGene:2.0"
                     /locus_tag="BAB_v1_b0398"
                     /note="Evidence 3 : Putative function from multiple
                     computational evidences"
                     /product="putative DNA replication inhibitor toxin SocB"
                     /transl_table=11
                     /translation="MKMRRLPEIDLARIAPLATDQKRRALERFKLGHPTLTYKPVRALF
                     ADIFNVQLDMFTASCPADWSILKRLIRAKATSDNEFNANLLVAKGLHDFAQAKALRSRS
                     HPFFPLSLSVGEKVEYWLPIVTALEGVPLVIFVDPRRSNGLTAEARRFVFSMMHEHIRL
                     ANLDFATARLGIVQFGDATDSQRPVKLSTDEDVELFDFDQLDQMVRETYDIWREINEAR
                     ESEVRRKAAGGGHGPLFD"
     gene            complement(398323..398880)
                     /gene="socA"
                     /locus_tag="BAB_v1_b0400"
     CDS             complement(398323..398880)
                     /db_xref="MaGe:80652798"
                     /gene="socA"
                     /inference="ab initio prediction:AMIGene:2.0"
                     /locus_tag="BAB_v1_b0400"
                     /product="Antitoxin SocA"
                     /transl_table=11
                     /translation="MEVSGGPYDPRAIANLMLDEADRSGIQVTNLALQKLLYFAHSIFL
                     IETKHPLVSGYFEAWQYGPVHPAAYSAFKTAGSYPIDFRATGQNVMTGEQAALELPEDL
                     TVRRHLARIMSSYGQLSPGRLVDISHAKGAPWDFIVDKGRTSVALGLRIPDAVIIDRFK
                     YHKVSVGVAPVMGEPDEDAPLT"
     gene            complement(398899..398974)
                     /locus_tag="BAB_v1_btRNA12"
     tRNA            complement(398899..398974)
                     /db_xref="MaGe:80653609"
                     /inference="profile:tRNAscan:1.23"
                     /locus_tag="BAB_v1_btRNA12"
                     /note="; Product type n : RNA"
                     /note="tRNA Thr anticodon CGT, Cove score 93.84"
                     /product="Thr tRNA"
     gene            complement(399204..399341)
                     /locus_tag="BAB_v1_b0402"
     CDS             complement(399204..399341)
                     /db_xref="MaGe:80652800"
                     /inference="ab initio prediction:AMIGene:2.0"
                     /locus_tag="BAB_v1_b0402"
                     /note="Evidence 4 : Unknown function but conserved in
                     other organisms"
                     /product="conserved protein of unknown function"
                     /transl_table=11
                     /translation="MLPGFTFVVSGHEAISNFTNLDDPIGCMVPAMEIEQGFCTNMQIV
                     "
     gene            complement(399400..400368)
                     /locus_tag="BAB_v1_b0403"
     CDS             complement(399400..400368)
                     /db_xref="MaGe:80652801"
                     /inference="ab initio prediction:AMIGene:2.0"
                     /locus_tag="BAB_v1_b0403"
                     /product="Dioxygenases related to 2-nitropropane
                     dioxygenase"
                     /transl_table=11
                     /translation="MALPDILKDRLRIPVVGAPLFIISHPALVLAQCKAGVVGSFPALN
                     ARPEAQLDEWLAEITGDLAAYNAVNPGRPAAPFAVNQIVHRSNKRLEHDLGLCVKYKVP
                     IVISSLGAVPEVNAAIHSYGGIVLHDVINNRHANSAIRKGADGLIAVAAGAGGHAGSLS
                     PFALIQEIRSWFDGPLLLSGAIANGRSILAAQAMGADLAYMGSPFIATTEARAVDAYKQ
                     MIVDSDSSDIVYSNYFTGIAGNYLKPSIAKAGLDPDNLPQADPSKMDFEKAQQEGAKAW
                     KDIWGCGQGIAAIKEIAPTASLVDRLEREYRDARAKLCAGA"
     gene            400874..401896
                     /locus_tag="BAB_v1_b0404"
     CDS             400874..401896
                     /db_xref="MaGe:80652802"
                     /inference="ab initio prediction:AMIGene:2.0"
                     /locus_tag="BAB_v1_b0404"
                     /note="Evidence 3 : Putative function from multiple
                     computational evidences"
                     /product="putative regulatory protein BirS"
                     /transl_table=11
                     /translation="MESIERAIRNAFAKADAHNPATRQRIYESAWGAHERAMATNTALS
                     AAQKEQRREKLKDAISRIEEEFAKRHQDGEAQREPSLDSPHQNDPVLGSSMAESTPVLD
                     SGDIRPMSRKKRPAADLGYEGGTSRKDHKKKRHSPFYSYGIPALVLLVAVMIGYSLYNS
                     LSDLGRGPSTGPLMSGTSLAPLKEGEEPGGAKWINIFLPDEATRISVQGSATAEILQDG
                     KNKFARIRSSGVGDTVTFDVGEGILDQLVGKKATFDIIARSDDGKLTQMSVNCNLAGLG
                     DCGRRRYDVNESLNDFLFDMDFSASRKPGGAGTITVDSDLSNSGKPVDIYAIRVTTADK
                     "
     gene            402148..404703
                     /locus_tag="BAB_v1_b0405"
     CDS             402148..404703
                     /db_xref="MaGe:80652803"
                     /inference="ab initio prediction:AMIGene:2.0"
                     /locus_tag="BAB_v1_b0405"
                     /product="ATP-dependent RNA helicase, DEAD/DEAH box
                     family"
                     /transl_table=11
                     /translation="MTLTRKPIAASATFLLPDRFVKWFAAKGWSPRAHQLELLARAEQG
                     QSTLLIAPTGAGKTLAGFLPALVDLEKRRSKAISGKVGTGFPSGIAPKSKSGVHTLYIS
                     PLKALAVDIHRNLTVPVEEMGLDISIETRTGDTPAHKRQRQKLAPPDILLTTPEQLALL
                     IASRVAEQFFKDLRYVVLDELHSLVISKRGHLLALGLARLRRLQPQLQTIGLSATVAEP
                     DELRRWLVEQDGTGSMAGLVTVDGGAKPEITILDSKERVPWAGHSSRYAIPDIYAAIRQ
                     HRTTLLFVNTRSQAEMLFQELWRVNEETLPIALHHGSLDAGQRRKVEQAMAANTLRAVV
                     ATSTLDLGIDWGDVDLVIHVGAPKGASRLAQRIGRANHRMDEPSRAILVPANRFEVMEC
                     RAALDANYLGAQDTPPLIDGALDVLAQHVLGMACAEPFNADQLYREVQSAAPYANLPRD
                     TFDRILDFVATGGYALKTYERFAKIRKTVDGTWRVSNPRIAQQYRLNIGTIVEAPELNV
                     RLTRGGKGANARGGRVLGRIEEYFLETLTAGDTFLFAGKVLRFEGIRENECIASNAAGQ
                     DAKIPVYAGGKFPLSTYLAAQVRAMLADRARWQFLPQQVREWLEVQQWKSVLPGTDELL
                     IETFPRGNRFYMVAYPFEGRLAHQTLGMLLTRRLERMGAHPLGFVTTDYSLGLWGLKDM
                     ASMIRMGRLNLSRLFDEDMLGDDLEAWLDESYLLKRTFRNCAVISGLIERRHPGQEKTG
                     RQVTVSTDLIYDVLRSHEPDHILLQATRADAATGLLDIKRLGDMLARVKGHILHKPLDQ
                     ISPLALPVMLEIGRERVAGEGDEMLLEEAADDLVREAMQ"
     gene            404700..405416
                     /locus_tag="BAB_v1_b0406"
     CDS             404700..405416
                     /db_xref="MaGe:80652804"
                     /inference="ab initio prediction:AMIGene:2.0"
                     /locus_tag="BAB_v1_b0406"
                     /product="Metallophos domain-containing protein"
                     /transl_table=11
                     /translation="MKTAAWGNGEAYSLAHAEVRGVAAVCDPSGALFLPYLHMLVVSDL
                     HLEKGSSFARRGQLIPPYDTAATLDMLAQAIARYQPRTIISLGDSFHDAKASERLPSLY
                     AIRLKSLMEHRDWLWITGNHDPERPVDLPGDCVEELAVGPLTFRHEPSRKAGQGEIAGH
                     LHPAARIVRRGRSVRRPCFVSDGERLIMPAFGAYTGALNILDRAFRGLFTDETLRAYML
                     GQGKVYPIARGALYGG"
     gene            complement(405514..406338)
                     /locus_tag="BAB_v1_b0407"
     CDS             complement(405514..406338)
                     /db_xref="MaGe:80652805"
                     /inference="ab initio prediction:AMIGene:2.0"
                     /locus_tag="BAB_v1_b0407"
                     /note="Evidence 4 : Unknown function but conserved in
                     other organisms"
                     /product="conserved exported protein of unknown function"
                     /transl_table=11
                     /translation="MGRLTLFSALLMLLMTGSAAAQVDSSGNGNTVPQLQNPAEESIEI
                     GLSTETIAITSNFGGTGLTIFGALDNADPMIQRQGRYDIIVVLQGPARDIVVRKKERYL
                     GVWVNAASETFLGVPLSYSLASTRNLQDIADEKTYRQLSVGVHNFYLVPDDPDSPSDNI
                     VKFGNELREIKIRQGLYSQRIGGVEFISRTLFRATLNLPANVPVGRHKARALLFRNGVF
                     LREANASLEIVKAGLEQSVYNAAHQNSLLYGLFAVFLAIFTGWFGRILFRKD"
     gene            complement(406340..407287)
                     /locus_tag="BAB_v1_b0408"
     CDS             complement(406340..407287)
                     /db_xref="MaGe:80652806"
                     /inference="ab initio prediction:AMIGene:2.0"
                     /locus_tag="BAB_v1_b0408"
                     /note="Evidence 3 : Putative function from multiple
                     computational evidences"
                     /product="putative membrane transporter protein"
                     /transl_table=11
                     /translation="MCVEKPGSDLGIYLPIAELSVNMLVLLGMGAAVGFLSGLFGVGGG
                     FLITPLLIFYNIPPAIAVATGANQVIASSVSGALAHFKRRTLDIKLGLFLVAGGILGSL
                     IGIFVFSWLRDLGQLDLIVSILYVFFLGTIGGLMLVESVQALRRAKKGQGGAVRRSGQH
                     TWIHRLPFKMRFRASTIYVSVIPVLGIGFFIGLLSSVMGVGGGFIMVPALIYLLHVPTN
                     VVVGTSLFQITFVTAFTTVMQATTNQSIDIVLAFLLMVGGVIGAQYGARAGRKLRGEQL
                     RLLLALLVLAVGMRLAFGLFVRPDNLFSISIADI"
     gene            complement(407527..410268)
                     /locus_tag="BAB_v1_b0409"
     CDS             complement(407527..410268)
                     /db_xref="MaGe:80652807"
                     /inference="ab initio prediction:AMIGene:2.0"
                     /locus_tag="BAB_v1_b0409"
                     /product="Peptidoglycan-binding protein"
                     /transl_table=11
                     /translation="MQDLSQTLSALEEHLSELEPQKVDRAAPADARAQTSIAGLAEIAD
                     HLRRMRNPYISPDEEAAERAFQPPHRDEAFGEPPHYRRRLSDRIGTAAPEYARPQAAPA
                     EHDALHHIDGRLNEISRALIATNKLQRPSREEAERMDRIEKRLAALTAQLDSAFTREDS
                     DALFRRLGELSQRIDALQANASLPEQIVDQLACQVQLLATQIGKVVENLSRSDYRRVEA
                     RLEAISERLDAAERRAHEHHPAVMDQIDRRFAELTERLDAHYASRYGASSADSEAIHNL
                     EQQIASIAQHLAQPSRELAEIRPRLDSIERSLHSNREIVLDAAREATESVVARMLQHGP
                     KSETAIAQQLAADMKALETLARNADDRNTKTFEAVHDTLTQVVERLAGIEKEMSPKPAA
                     SAPIKAPVFSSPAAPAPVKFPQVEKAAAHTSRPHEPFFKSDFASLKPARRENPVHTQPP
                     AVKPDVKSGPRAGDETVLDLNSIMKRVREERRQQEDGSEAPKTAATSKVDFITAARRAA
                     QLAATQSEQIEKDAAAPTEKKKASIADILHRQRKPILFAIGAVMIAIAGLQVGTAFLNR
                     DSDIDPAVNVAAEKPAAIDMASTGGIQTIPTTINRAATLATPQMPPLQAESTVDDKMPA
                     LPPEPQASAQFSPPETEQTAAPEPKKIEIPSIPEEAGPAALREAAAKGDIRALFEIGNR
                     YMEGRGVAENVKKAAKWYQLAADQGNASAMHNLAVLFATGTNGTPDNAAAVRWFTEAAE
                     LGVKDSQYNLGILAAKGLGMPVNLEESYKWFALAANAGDKDAAEKRDQIAKALKPEMLT
                     RAKGAVKLWKAKPLDDAANSIDVPDAWTEAKPLSTSSVDMKKAVRNIQLILQKNGYDTG
                     TADGIMGAKTRTAISAFQKANGQEPTGEVNQKLVQLLLEKNK"
     gene            410638..411096
                     /locus_tag="BAB_v1_b0410"
     CDS             410638..411096
                     /db_xref="MaGe:80652808"
                     /inference="ab initio prediction:AMIGene:2.0"
                     /locus_tag="BAB_v1_b0410"
                     /product="MerR family Bacterial regulatory protein"
                     /transl_table=11
                     /translation="MRGQTNAPRMTIADFLVGDGMKAKHEGETNGPFFRIGDLAQEFGL
                     DALRALRFYEDKGLLRPRRAGVTRLCNLNDYARLRLVIFGRRIGFTLGEISELIGLWEQ
                     GLADPGQLSALRQSFIAKLTELEKKKVEIDDTIDELRTVLGRLSSLPG"
     gene            complement(411151..411510)
                     /locus_tag="BAB_v1_b0411"
     CDS             complement(411151..411510)
                     /db_xref="MaGe:80652809"
                     /inference="ab initio prediction:AMIGene:2.0"
                     /locus_tag="BAB_v1_b0411"
                     /note="Evidence 4 : Unknown function but conserved in
                     other organisms"
                     /product="conserved protein of unknown function"
                     /transl_table=11
                     /translation="MELPRESTLLRIFVGEEDQTEDGKLLYEAIVNKAREMQMAGATVL
                     RGPLGFGHSSILHTAKILRLSQDLPTVIEIVDAPEKIEHFIPQVMKMTQSCLITTEKVQ
                     VIHYGSNGSTKEKGD"
     gene            complement(411526..411948)
                     /gene="crcB"
                     /locus_tag="BAB_v1_b0412"
     CDS             complement(411526..411948)
                     /db_xref="MaGe:80652810"
                     /gene="crcB"
                     /inference="ab initio prediction:AMIGene:2.0"
                     /locus_tag="BAB_v1_b0412"
                     /note="Evidence 3 : Putative function from multiple
                     computational evidences"
                     /product="Putative fluoride ion transporter CrcB 4"
                     /transl_table=11
                     /translation="MAGMRNWRQAENIRLYIAVGCGAAIGALLRFLSGWVIVAILGANP
                     LWGTSFVNIVGSFIIMFFATLTGPEGRWLVSPAWRQFVMGGLCGGLTTFSSMSLDTFLL
                     VLHGNAAFALAYLCGLVFLSLSAAMLGLIAAQRINR"
     gene            complement(411936..412337)
                     /gene="crcB"
                     /locus_tag="BAB_v1_b0413"
     CDS             complement(411936..412337)
                     /db_xref="MaGe:80652811"
                     /gene="crcB"
                     /inference="ab initio prediction:AMIGene:2.0"
                     /locus_tag="BAB_v1_b0413"
                     /note="Evidence 3 : Putative function from multiple
                     computational evidences"
                     /product="Putative fluoride ion transporter CrcB 4"
                     /transl_table=11
                     /translation="MSVEASILVLVGGFIGGVMRFFLSGYVGRRIGETFPWGTFVVNVS
                     GAFVIGTAAGLGARLGGIFSTTIFHEFIMVGLLGGYTTVSSFCLQSVNLMLDGEQRQAL
                     FNIVASALLCVLAVAAGYGGIMWIMEWPG"
     gene            412794..413075
                     /locus_tag="BAB_v1_b0414"
     CDS             412794..413075
                     /db_xref="MaGe:80652812"
                     /inference="ab initio prediction:AMIGene:2.0"
                     /locus_tag="BAB_v1_b0414"
                     /note="Evidence 5 : Unknown function"
                     /product="protein of unknown function"
                     /transl_table=11
                     /translation="MLRNTVGTAVAIASTAVNSPEAGNVAVLAVKDGAIVKAGDLIAQL
                     DDKAIRANIVKDTASLAKSQATLNDAEIQLKRTQDLVRKGGRHVAEWR"
     gene            413089..413781
                     /locus_tag="BAB_v1_b0415"
     CDS             413089..413781
                     /db_xref="MaGe:80652813"
                     /inference="ab initio prediction:AMIGene:2.0"
                     /locus_tag="BAB_v1_b0415"
                     /note="Evidence 5 : Unknown function"
                     /product="protein of unknown function"
                     /transl_table=11
                     /translation="MKVAQAQLQVDQAQLAADQVTLSYTKIVAPFTGQLGVVQVSPGAY
                     LSAGSSVATLTRMSPIYAEFTLPETDLARIRAALKDGTLKTDVTVTSGEGKDVTESGRV
                     DFIDNAVDPASGTVRLRATLDNRSGNFWPGQSLRISVELGKIDDLVLVPDVAVEPQENG
                     SISYVVKPDNSVEIRPVSVALRADGMAGVRAGLQPGERVVIEGQDALSNGNRVKLVETK
                     PDAKVSSD"
     gene            413804..414661
                     /gene="mdtC"
                     /locus_tag="BAB_v1_b0416"
     CDS             413804..414661
                     /db_xref="MaGe:80652814"
                     /gene="mdtC"
                     /inference="ab initio prediction:AMIGene:2.0"
                     /locus_tag="BAB_v1_b0416"
                     /product="fragment of multidrug efflux pump RND permease
                     subunit MdtC (part 1)"
                     /pseudo
                     /transl_table=11
                     /translation="MNISEVFIRRPVATILLVIGGLIGGIAAYNQLPVAALPEADFPTI
                     NVSAQLAGASPDTMASSVATPLIKQFETIAGIDTISARSSLGNTSITLQFDLKRNIDAA
                     AADVQAAIMRAQRRLPDNLTTPPSYRKTNPADAPVVILALTGDGARLTQMDDIAQNVIS
                     PALSTISGVAQALVYGSKTYAVRVEVDPDKLDSRNLSLSGLGETIAAANNQTPVGTLQN
                     RSQALTVDAQTQRTNAGEFRNLIVAGSGNRIVRLSDVATVLDSVDNVNQDSWLDGKQTI
                     ALAV"
     gene            414692..416884
                     /gene="mdtC"
                     /locus_tag="BAB_v1_b0417"
     CDS             414692..416884
                     /db_xref="MaGe:80652815"
                     /gene="mdtC"
                     /inference="ab initio prediction:AMIGene:2.0"
                     /locus_tag="BAB_v1_b0417"
                     /product="fragment of multidrug efflux pump RND permease
                     subunit MdtC (part 2)"
                     /pseudo
                     /transl_table=11
                     /translation="MDAIRAKLPEIEAALPAHMHIAVVNDASVSIRAAVADVQRMLAIT
                     VCLVVLVIFLFLGQFWATMIPGLAVPLSLVATFAAMYACGFSIDNISLLALTLAVGLVV
                     DDAIVMLENIVRHVEEGLAPFQAAIVGSQEVTGTIISMSLSLVAVFLPILLMGGIVGRV
                     LNEFGMVVTLAILSSAVVSLTVTPMLAARLPHKQAKPGRIAQMFNRVTESYGRAVGWCL
                     RHRLLVMLLFVLSFLGSVWSFMTLPRSFFPQEDTGLVMISTQARQDISYQGMSELQKQA
                     AAIVSANPAVEHVTATLGSGPGGATFNTGSMFVQLKPRQARPPLNQTLSELRKKLAGLP
                     GLTAYLTPVQSLRFGGRSTQSQYQIVLQSLDADEARFWSQKLAEAMKAEPETFVDVASD
                     LQGNALQAHIAIDNDKAGSLGITSQAIRKTLEAAYGTLTVSQIQATGNSYDVIIELDQS
                     QQWDETRLGALRAPTMSGVLVPLASFATITRTNGPVTVNQTGQLASVTLSYNLPAGVSL
                     GTATDRLESLRNEIDMPVSVAMRPAGAAQIFAQSTGNMGLLIFAAIATIYIVLGVLYES
                     FAHPLTILSGLPSAAFGALATLQLFGFDFSIIALIGLLMLIGIVKKNAIMMVDVALTLK
                     RDENRKPDEAIHLAAVRRFRPIMMTTFCALLAAVPVALGHGQGSELRQPLGVAVVGGLI
                     LSQALTLFITPVIFVEIDRLANHRWFSRRKVSRADL"
     gene            complement(417068..418273)
                     /gene="uxuA"
                     /locus_tag="BAB_v1_b0418"
     CDS             complement(417068..418273)
                     /EC_number="4.2.1.8"
                     /db_xref="MaGe:80652816"
                     /gene="uxuA"
                     /inference="ab initio prediction:AMIGene:2.0"
                     /locus_tag="BAB_v1_b0418"
                     /product="D-mannonate dehydratase"
                     /transl_table=11
                     /translation="MRQAWRWFGPEAGVPLDAVRQAGATDIVSALHEVPIGQEWTSAQI
                     VERKNLIESTPTGRHPLTWSVVESIPVSDDIKRSGKAARHDIGAWIASMEALARNDIKV
                     ICYNFMPVVDWCRTDLDYITSTGAMAMRFDQDRFAAFDLHILQRKGAEKDYSEEDRIAA
                     RAIFEAMDETEIEQLIVNIASALPGSTTEPLTIPAFRKKLETYASIDAAHLRRNLVEFL
                     EAVTPVADSLGVKLTLHPDDPPRSLFGLPRIASTEADYAAIFAAVPAQSNGMCFCTGSL
                     GVRADNDLPAIARRFASRIHFSHLRATTREGDGRTFHEAAHLEGDVDMVGILRILLEKD
                     RKRDAGQTIIFRSDHGHRMMDDLEKKVTPGYPVIGRMRGLAELRGIITALDACALEYDP
                     NV"
     gene            complement(418334..419107)
                     /locus_tag="BAB_v1_b0419"
     CDS             complement(418334..419107)
                     /db_xref="MaGe:80652817"
                     /inference="ab initio prediction:AMIGene:2.0"
                     /locus_tag="BAB_v1_b0419"
                     /product="Transcriptional regulator, GntR family"
                     /transl_table=11
                     /translation="MRGRSAQPALEKQKNVADTESGAATGVKARTLPSRVAGVQRVTTA
                     KLIYHELQQQIIRMELLPGTPLNEKALTEKYGVSRTPVREALIRLAEDRLVDVFPQSGT
                     FVARIPVDAIPEAVVIRQALEGETAERAAANSTAAAIEKLDELIHLQTFYARKDKPGPF
                     HETDDAFHETIAEIAGYPGIWQHLKPVKMQIDRARRMTMPILGRMEQVLREHHAIRDAI
                     SARDVHAAREAMKHHLSAVLPDIDELRKSRPDYFA"
     gene            419194..419394
                     /locus_tag="BAB_v1_b0420"
     CDS             419194..419394
                     /db_xref="MaGe:80652818"
                     /inference="ab initio prediction:AMIGene:2.0"
                     /locus_tag="BAB_v1_b0420"
                     /note="Evidence 5 : Unknown function"
                     /product="protein of unknown function"
                     /transl_table=11
                     /translation="MIWLDQIGALTSFISSTILIVLASFRSDYAADTAITVDILIYYYL
                     VFAKLSLMLQSKERGISNRVP"
     gene            419436..420560
                     /locus_tag="BAB_v1_b0421"
     CDS             419436..420560
                     /EC_number="5.3.1.12"
                     /db_xref="MaGe:80652819"
                     /inference="ab initio prediction:AMIGene:2.0"
                     /locus_tag="BAB_v1_b0421"
                     /product="Uronate isomerase"
                     /transl_table=11
                     /translation="MALNPDRLFSAEPGTREIARRLFASVEKLPIISPHGHTEPIWYAR
                     NEAFPDPASLFVKPDHYITRMLYSQGHSLESLGIASRDGRPSETDARKIWRLFATNWYL
                     FRATPSRLWFEHAMETVFGITERLSQENADRIFDAIADQLTQPHMRPRALYDRFNIEAI
                     STTDAATDPLIYHDEVIASGWHGRIIPAYRPDAAVDAGRPDFASEVEKLVGVAGTPLTW
                     QGYLDAHRNRREYFKRRGATSSDHGHPTAQTADLSAGDASRLFDRVIKGNASTSDAEMF
                     RAQMLTEMARMSIDDGLVMQIHPGSFRNHNPTVFERFGLDKGADIPRQTGFVDQLKPLL
                     DAFGNDPRLTVILFTLDETALVANWRRSPATIQP"
     gene            420527..420835
                     /locus_tag="BAB_v1_b0422"
     CDS             420527..420835
                     /EC_number="5.3.1.12"
                     /db_xref="MaGe:80652820"
                     /inference="ab initio prediction:AMIGene:2.0"
                     /locus_tag="BAB_v1_b0422"
                     /product="Uronate isomerase"
                     /transl_table=11
                     /translation="MAPLAGHYPALKLGPAWWFFDSPEGILRYRKLTTETAGFYNTVGF
                     NDDTRAYLSIPARHDMARRVDCAYLAGLVADHRLEEDEAYEVAHDLAYRLAKQTYKL"
     gene            420847..422340
                     /gene="uxuB"
                     /locus_tag="BAB_v1_b0423"
     CDS             420847..422340
                     /EC_number="1.1.1.57"
                     /db_xref="MaGe:80652821"
                     /gene="uxuB"
                     /inference="ab initio prediction:AMIGene:2.0"
                     /locus_tag="BAB_v1_b0423"
                     /product="D-mannonate oxidoreductase"
                     /transl_table=11
                     /translation="MRTSEPRLSNRTMSGLPSSVKVPAYDRSRITTGIAHLGIGAFHRA
                     HQTAYTDAVLTSGSNEWGIVGVSLRRPDTRDALQIQDELYTLAIRDGDSEKLQVIGSIQ
                     NILVAPEDPQAVLDIMSHPDTRIVSLTITEKGYCRDAAVSGLDRSHPDIIYDLAHPATP
                     RSALGFITEALRRRRAQGTAPFTVLSCDNLPANGETCKNVIVQFAGCTDTDLAHYIEET
                     VAFPSTMVDRIVPATTDEDRISISRTLKVLDQWPITTEPFSQWVIEDRFPTGRPAWEIA
                     GATFVQDVAAFELMKLRLLNGSHSTLAYLGFLAGHRTVSQTMAAPGFKQLIKALMEIEI
                     APTLPKLEGFDLSSYQAALIHRFENHALHHLTSQIAMDGSQKLPQRLLNTIQERLDGGG
                     SIDRLALGVAAWMRYVTGKDEAGTPIDVRDPLSGQLLDQTQGKFAPDEIMDALLSFRQI
                     FTARLAANELFREKLRLALGSLYAVGSAETVRRYAEIAM"
     gene            422500..423681
                     /locus_tag="BAB_v1_b0425"
     CDS             422500..423681
                     /db_xref="MaGe:80652823"
                     /inference="ab initio prediction:AMIGene:2.0"
                     /locus_tag="BAB_v1_b0425"
                     /product="ABC transporter, periplasmic substrate-binding
                     protein"
                     /transl_table=11
                     /translation="MRLTRRQALGGMAALAAFPASRVWAQTKPAMPASPVTLNIVDVAG
                     NLALTQPAFEAYAKANPDKVSKITFTKAPAPELPGKLKAQQAANRLDIDVVLTGTDALS
                     AGHELGLWVKLLPEYSTSLPDLKTLYQEPAWRMQEAQGKQHGLAIVYYPSGPLLEYMPD
                     KVKTVPRNLDELLVWAKENPNKFLYARPANSGPGRTFLMGLPYMLGDADPKDPMKSWDK
                     TWAYLKELHKYIEYYPTGTGALMKELGEGTRYMTVTTTGWDINPRVLGVVPKEAAVSKL
                     DGFHWVADAQFMAVPKGIGDDKLAVILDLMNYMLTPEAQAVTYDQGYFYPGPVVKDVPI
                     TMAPQSSQDAIAEFGRAEYADWIANNPIELPLEPAAMVAAFRRWDEDVASQPK"
     gene            423744..424811
                     /gene="potA"
                     /locus_tag="BAB_v1_b0426"
     CDS             423744..424811
                     /EC_number="7.6.2.11"
                     /db_xref="MaGe:80652824"
                     /gene="potA"
                     /inference="ab initio prediction:AMIGene:2.0"
                     /locus_tag="BAB_v1_b0426"
                     /product="Spermidine/putrescine import ATP-binding protein
                     PotA"
                     /transl_table=11
                     /translation="MQAASLPFNEIRLERMSRAFGSHNALKSITLSISKGEFIALLGPS
                     GCGKSTALNCIAGLLATTGGGIYIDEKRIDTLKPEDRGFGMVFQNYALFPHMSVRENVG
                     FGLKMRGTPKSEIRKRVDEAIGMVRLNGQEEKLPGQLSGGQQQRVAIARAIVIEPPLVL
                     MDEPLSNLDAKLRLEMRAEIRRIHNQLGSTTIYVTHDQDEALSLADRIVVLRDGEIRQV
                     GVPSDLYERPDHLDVAEFMGYRNRLPGKVTAIDGERATISIGGSLIAGIARVPLAIGQD
                     VVLAARPDDVATGPASPAALQAKVETIEYRGRDFVGTANMSDGHNLVFHASAHAELGSA
                     VSLTVDPNRALIFPA"
     gene            424820..425719
                     /locus_tag="BAB_v1_b0427"
     CDS             424820..425719
                     /db_xref="MaGe:80652825"
                     /inference="ab initio prediction:AMIGene:2.0"
                     /locus_tag="BAB_v1_b0427"
                     /note="Evidence 3 : Putative function from multiple
                     computational evidences"
                     /product="putative sulfate transport system permease
                     protein cysT"
                     /transl_table=11
                     /translation="MTASPAQETMSFRQKMAMKGIDGTTLLALPAVIFLLAVFVYPFLY
                     GLSLSFNPQEGEGIWANYIRFFSDPFLYNTIGTTLCLAIPVTFLSLIIAVPIAFRVRLL
                     RRQRLLTTVLVIPVTLGTVLVAEGLLNYLGPQGWFSRTLMLFGLVDAPLKLTNNYWGVF
                     ASLIITGFPFTFLLTLSYVSGIDPALEQAAATHGAKSWQRFRYVLLPLLIPGLAITFCL
                     SFVLAFAVFPSAILLGAPAGPTRVISIAAYQAAFEQYDYSMAAAIAMIMAAVQLAIVVL
                     VLGIRSLFYRGATSGGKG"
     gene            425720..426562
                     /locus_tag="BAB_v1_b0428"
     CDS             425720..426562
                     /db_xref="MaGe:80652826"
                     /inference="ab initio prediction:AMIGene:2.0"
                     /locus_tag="BAB_v1_b0428"
                     /product="ABC transporter, permease protein"
                     /transl_table=11
                     /translation="MIRDTSTGAKLWIAAVCAVVIFFVINLTAMIATVVLSSFSTRWLG
                     TWLPAGLTTKWYYTAWSEFQLHDVLIVTFQIVFTVVILSGLLGVTAAYAMARRNFPGRN
                     IVMLLFLLPLLVPPITFGIPLATVLYQAGIGGTFWGVVLANLVPTVPFVILVMIPFIEQ
                     VDPKVEAAARVFGANTFQLFRYVLLPMLLPGILAALLLVPVRTVAMFELTFLTAGPTSQ
                     TLVVALYYSVFASGVRSVQSIDAMAVIYMITTLIWLLLALRFVNPTQIVARAKSQNTN"
     gene            426640..428184
                     /locus_tag="BAB_v1_b0429"
     CDS             426640..428184
                     /EC_number="4.2.1.7"
                     /db_xref="MaGe:80652827"
                     /inference="ab initio prediction:AMIGene:2.0"
                     /locus_tag="BAB_v1_b0429"
                     /product="Altronate hydrolase"
                     /transl_table=11
                     /translation="MKNVVAAAVAPVIILHPSDDVAVARVPVRAGDPIGIDEITARELI
                     GRGHKVALRAIPAGREVLKYGQVIGVATRDIAPGEHVHLQNLAMLPSEHAHQFSIDIEE
                     HGMVPDAERRHFMGYDRGAGGVGTRNFIGVISSVNCSATVSRYIADYFNRMGGLDGFDN
                     VDGVVALTHGSGCALNTRSEGYRLLTRTIQGYAKHPNFGGVLLIGLGCETNQIAPILEH
                     YRIEEGSRLRAMTIQQHGGTRKTIDAAIGEIKDMLPMVNAAKRSPQPLSNLKVALECGG
                     SDGYSGISANPALGYASDLIVRNGGTTVLSETPEIYGAEHLLTRRAVTPAVAEKLLQRI
                     DWWRDYTARNGDELNNNPSYGNKLGGLTTILEKSLGAVAKGGSMPLKAVYEFAETITEQ
                     GFVFMDTPGYDPVAVTGQVAGGCNVICFTTGRGSVSGFKPSPCIKIATNSEMYEHMKED
                     MDINCGGIVTGNETIEEAGARIFDHILAVASGQKTLSEIYDYGDNEFVPWQVGAVT"
     gene            complement(428195..428593)
                     /gene="nikR"
                     /locus_tag="BAB_v1_b0430"
     CDS             complement(428195..428593)
                     /db_xref="MaGe:80652828"
                     /gene="nikR"
                     /inference="ab initio prediction:AMIGene:2.0"
                     /locus_tag="BAB_v1_b0430"
                     /product="DNA-binding transcriptional repressor NikR"
                     /transl_table=11
                     /translation="MQRITITIDDDLMAALDRMIEIKGYQNRSEALRDLARTGLQQASL
                     EEGQMEACVGVLSYTYDHSARDLSKKLTNTHHDHHNISVASMHVHLDHDRCLEVSILKG
                     KTDDVRHFADHVKAERHVTHGTLAVLPL"
     gene            428860..429648
                     /gene="nikA"
                     /locus_tag="BAB_v1_b0431"
     CDS             428860..429648
                     /EC_number="7.2.2.-"
                     /db_xref="MaGe:80652829"
                     /gene="nikA"
                     /inference="ab initio prediction:AMIGene:2.0"
                     /locus_tag="BAB_v1_b0431"
                     /product="fragment of Ni(2(+)) ABC transporter periplasmic
                     binding protein (part 1)"
                     /pseudo
                     /transl_table=11
                     /translation="MLTDRLRGLMLAFAFVSVAFVSGAHADPKLNFPWPVNVGPLNPHL
                     YSPNQMFAQNMVYEPLVHYNADGTVGPWLAESWEASQDGRSYTFKLREDVKFSNGEVFD
                     AAAVKANIDTVLQNRPRHKWLELVNQMVSAEVVGPYKVRINLKKPYYPLLQELSLPRPF
                     RFIAPSQFKNGGTADGIVAPIGTGPWKLTETKLGEHDVFTRNDSYWGPKPAYEQITVKV
                     IPDPNTRAIAFEAGENRPDLWNGRADFPRYFRALPENGHL"
     gene            429635..430441
                     /gene="nikA"
                     /locus_tag="BAB_v1_b0432"
     CDS             429635..430441
                     /EC_number="7.2.2.-"
                     /db_xref="MaGe:80652830"
                     /gene="nikA"
                     /inference="ab initio prediction:AMIGene:2.0"
                     /locus_tag="BAB_v1_b0432"
                     /product="fragment of Ni(2(+)) ABC transporter periplasmic
                     binding protein (part 2)"
                     /pseudo
                     /transl_table=11
                     /translation="MGIYNTELSEPLETCVLALNTNHGATKDLAVRKAINHAVDKDTMI
                     ATVLYGTQKRADTLFADNVPYANIGLKPYAFDPALAARLLDEAGWTAKASGDIREKDGQ
                     PLAIELCFIGTDAISKSMAEIVQADLRKVGIDVKLTGEEESSIYARQRDGRFDMIFNQT
                     WGAPYDPHAFVSSMRVPSHADYQAQLGLPDKAKIDAEIGQVLVSTDETARQALYKDILT
                     RLHEEAVYLPLTSVTAMAVAKPEVGKITFGAMSSEIPFEKLTPKAN"
     gene            430443..431387
                     /gene="nikB"
                     /locus_tag="BAB_v1_b0433"
     CDS             430443..431387
                     /EC_number="7.2.2.-"
                     /db_xref="MaGe:80652831"
                     /gene="nikB"
                     /inference="ab initio prediction:AMIGene:2.0"
                     /locus_tag="BAB_v1_b0433"
                     /product="Ni(2(+)) ABC transporter membrane subunit NikB"
                     /transl_table=11
                     /translation="MFAFIIRRVILLVPMLFGASLVIFLMLRLGPSDPAMDYLRLSKVP
                     PTPQALESARQMLGLDRAITTQYFDWLGKALHGDFGISFATQRPVLPDLLYFLPATLQL
                     AGVALVLTLGLSIPLGMWAARHREGWQDQVVRFVAFLGVSMPNFWLGFLLVLVFSIQLG
                     WLPPMGRGGFAHMIMPAIAISFMSLSINARLLRASMLEVSGQRHVRYARLRGLSERSVE
                     RSHVLRNAWLPIITATGMHIGELIGGTLVIESIFGWPGVGRYAVSAILNRDYPVIQCFT
                     LVMVTIFVICNLIVDVVYAWADPRIRLSAEGAE"
     gene            431384..432256
                     /gene="nikC"
                     /locus_tag="BAB_v1_b0434"
     CDS             431384..432256
                     /EC_number="7.2.2.-"
                     /db_xref="MaGe:80652832"
                     /gene="nikC"
                     /inference="ab initio prediction:AMIGene:2.0"
                     /locus_tag="BAB_v1_b0434"
                     /product="Ni(2(+)) ABC transporter membrane subunit NikC"
                     /transl_table=11
                     /translation="MSDSASMVCASKTGFLSVPRQWPVRLACIIVLLLLVAAVAGPWIT
                     PYNPDDVDLVRRLQSPSLAHWLGTDHLGRDMLSRLIAGVRVSLGSVVITLALTLAMGIV
                     IRPPAEKARRAPDQVIMRITDVFLTFPTLVLALFMVGMLGTGLVNVILAIALSHWAWYA
                     RIVRGIVMSLRHREFLLAARMSGAGPVRTFWEHLLPATFSQLVVLATLDVGHIMLHVSG
                     LSFLGLGVTPPTAEWGVMINDARQFVWTAPMLILWPGLALFLSVMAFNILGDALRDSLD
                     PHLKAEHSH"
     gene            432253..433041
                     /gene="nikD"
                     /locus_tag="BAB_v1_b0435"
     CDS             432253..433041
                     /EC_number="7.2.2.-"
                     /db_xref="MaGe:80652833"
                     /gene="nikD"
                     /inference="ab initio prediction:AMIGene:2.0"
                     /locus_tag="BAB_v1_b0435"
                     /product="Ni(2(+)) ABC transporter ATP binding subunit
                     NikD"
                     /transl_table=11
                     /translation="MTRKTLAIEGLTATTVIDGQQRVLVDNLSLGVQRGRILALVGASG
                     SGKSMTCSAALGVLPPGVTASRGRVTIDGVPYAANALRGRHVATIMQNPRSAFNPVRTM
                     RDHAIETLQALGKLSSNPQDQIVHCMRAAGLEDVKTILSLHPFEMSGGMLQRMMIALAL
                     LSEAPFLFADEPTTDLDLVVQLRVLELLEKLVEERDLGILLVTHDMGVVARLAHDVAVL
                     DHGRLIEQAPVMDIFQTPGHEVTRMLVSAHLSLYGMELNA"
     gene            433038..433838
                     /gene="nikE"
                     /locus_tag="BAB_v1_b0436"
     CDS             433038..433838
                     /EC_number="7.2.2.-"
                     /db_xref="MaGe:80652834"
                     /gene="nikE"
                     /inference="ab initio prediction:AMIGene:2.0"
                     /locus_tag="BAB_v1_b0436"
                     /product="Ni(2(+)) ABC transporter ATP binding subunit
                     NikE"
                     /transl_table=11
                     /translation="MSLISADNIVKIYQSHSLVGASARKTMLHDISISIGQGETVALLG
                     RSGCGKSTLARLLVGLERPTSGEVRFRGVPLTKLDRSGMKAFRREVQLIFQDSPGAVNA
                     RSSVRAIIGEPLRHLTSLDETRREERIQELLRLVELPPEIADRLPAQVSGGQLQRICIA
                     RALAVNPKLIILDEAVSNLDIHLQASALALLTKLQQEGGIAYLFVTHDLRLVQKFAARC
                     LVMDEGQIVEEIKTADLDSMRHPASRLLREAVLPPLPVRAVETN"
     gene            complement(433971..435131)
                     /locus_tag="BAB_v1_b0437"
     CDS             complement(433971..435131)
                     /db_xref="MaGe:80652835"
                     /inference="ab initio prediction:AMIGene:2.0"
                     /locus_tag="BAB_v1_b0437"
                     /product="Acyl-COA dehydrogenase"
                     /transl_table=11
                     /translation="MHVAVDDYTDIREAVSKLCQRFPGEYWRKIDREMAYPNEFVNALT
                     EAGWLSILIPEEYGGAGLPLSAAAAVLEEIQKSGCNGGACHAQMYTMGTLLRHGSDEQK
                     ACYLPKIASGELRLQAFGVTEPTSGTDTGALKTTARREGDEFIINGQKIWTSRAEYSDL
                     MLLLARTSPLTDGMKKTDGLSVLIVDMAKAKNNGLTIRPIRTMMNHATTEVFFDNLRVP
                     ISNLIGEEGKGFRYILSGMNAERILIAAECIGDAKWFTQKSVNYAKERSIFGRPIGQNQ
                     GIQFPIAKAYANMRAAELMVQSALALYEAGQNPGAEANMAKMLAADASFEAANACVQTH
                     GGFGFAEEYDVERKFRETRLYQVAPISTNLILSYIAEHVLGMPRSY"
     gene            complement(435454..436149)
                     /locus_tag="BAB_v1_b0438"
     CDS             complement(435454..436149)
                     /db_xref="MaGe:80652836"
                     /inference="ab initio prediction:AMIGene:2.0"
                     /locus_tag="BAB_v1_b0438"
                     /product="Transcriptional regulatory protein, LYSR family"
                     /transl_table=11
                     /translation="MLAQDENAPLRGHVSIGMPPTASDILSEPLVSTFQETHPDATLRI
                     VNAYSGYLVDWLHRGDIDAAILYNPKNARSFHIQPLLEEALFLIGPANFDKVRGRQITF
                     SELEKERLLLPSIGNGLRSLLEKYAQEAGITLNVKFEADSYSTLKSIVQNNHGVTVLPL
                     APIREELNAGKLCAVPIVDPVPVRRLIISYPTHRPVSRLARFSGQVIASTVKKLVEEGV
                     CSGRILTEI"
     gene            complement(436199..436366)
                     /locus_tag="BAB_v1_b0439"
     CDS             complement(436199..436366)
                     /db_xref="MaGe:80652837"
                     /inference="ab initio prediction:AMIGene:2.0"
                     /locus_tag="BAB_v1_b0439"
                     /product="LysR family transcriptional regulator"
                     /transl_table=11
                     /translation="MDISQLRTLIYVAELGSLSKAADRLRIAQPALSRQIRLLEQELGT
                     RLFDRHREGA"
     gene            437074..438867
                     /gene="dmdC"
                     /locus_tag="BAB_v1_b0440"
     CDS             437074..438867
                     /EC_number="1.3.8.-"
                     /db_xref="MaGe:80652838"
                     /gene="dmdC"
                     /inference="ab initio prediction:AMIGene:2.0"
                     /locus_tag="BAB_v1_b0440"
                     /product="3-methylmercaptopropionyl-CoA dehydrogenase"
                     /transl_table=11
                     /translation="MPSYRAPVEDTNFVLNDVLNYQRYNNLPGFAEAAPDVVEAILSEG
                     AKLAEGTLFPVNQTADREGCTRHADGSVTTPKGYKEAYNLYREGGWLGLAVPEQYGGQG
                     LPYLLHTAVGEYMSSANMALTMYPGLTQGAIAAILTHGTDEQKDTYLPKMVEGTWTGTM
                     NLTEPHCGTDLGLLRTSAAPQADGTYKISGQKIFISAGEHDMSENIIHLVLARIEGAPE
                     GVKGISLFIVPKSILDENGNPGTRNGVSCGSIEEKMGIHGNATCVMNYDEATGYLIGEA
                     NKGLRAMFTMMNEARLGVALQGLSIAETAYQNAVIYARERIQGRALSGAVAPEKKADPI
                     IVHPDIRRNLMNIRAFNEAGRALILWIALHSDIAHRSGDEAERQAADDLVGLLTPVLKG
                     VLTDKGFEHAVMAQQVFGGHGYIEEQGMSQYVRDARIAMIYEGANGIQALDLVGRKLAL
                     NGGRAITAFFKEVGEFCETNRENEKLSFFTKYLKKGVNDLQAATMWLMQNAMAKPDNAG
                     AASNDYMHLFGLVALGYMWARMAKVAEEKLAAGEGNKAFFEAKLVTARYYFERIMPESV
                     THLARIQSGADSMMALNAGTF"
     gene            438932..440140
                     /locus_tag="BAB_v1_b0441"
     CDS             438932..440140
                     /EC_number="2.3.1.16"
                     /EC_number="2.3.1.9"
                     /db_xref="MaGe:80652839"
                     /inference="ab initio prediction:AMIGene:2.0"
                     /locus_tag="BAB_v1_b0441"
                     /product="3-ketoacyl-CoA thiolase"
                     /transl_table=11
                     /translation="MAEAYIYDHVRTPRGRGKKDGSLHEVPAVRLGAKVLESLRDRNGI
                     DTAKVDDIIFGCVDPVGEAGAVIPRSAAFEAGYDFKAPGIQISRFCASGLDAINLAAAK
                     VAFGSDDLVIAGGVESMSRVGMGMSGGAWYMDPSVGFPGYFMPQGVSADLIATKYGFSR
                     DDVDAYAVESQKRAANSWEKGYFKNSVITIKDQNGLTILDRDEHMRPGTDMQALGQLSP
                     SFVMPGEMGGFNAVGIQAHPEIETVNHVHHAGNSSGIVDGAAGVLVGSRKAGKAFDIKP
                     RARIRAFANIGSEPALMLTGPVDVTEKLLKQAKMKISDIDLFELNEAFAAVVLRYMQAF
                     DIPHDKINVNGGAIAMGHPLGATGAMILGTVLDELERRNLNTALVTLCIGAGMGTATII
                     ERV"
     gene            440156..442372
                     /locus_tag="BAB_v1_b0442"
     CDS             440156..442372
                     /EC_number="5.1.2.3"
                     /EC_number="4.2.1.17"
                     /EC_number="1.1.1.35"
                     /db_xref="MaGe:80652840"
                     /inference="ab initio prediction:AMIGene:2.0"
                     /locus_tag="BAB_v1_b0442"
                     /product="Enoyl-CoA hydratase (isoleucine degradation)"
                     /transl_table=11
                     /translation="MAYVNFKVETDADGIALITWDMPEKSMNVFTVDAMQELNAIIDAV
                     IADDKIKGVVITSGKETFSGGADLTMLEGMFKEFQKQKVKDPEGAVQTLFDNVGKMSGL
                     FRKLETCGKPWVSAINGTCMGGAFEMSLACHARAASDAPGVKMALPEVKVGLFPGAGGT
                     QRVPRLANQQDALQMMTTGSSLTAQRAKAMGLVTEIAPAKKLVETAKKLIKGGLKPVQP
                     WDEKGFKLPGGAIYSAAGANLWPAATAILRRETSGNYPAALAILKSVYEGLLVPFDTGL
                     KIEQRYFTEILQTTEAGMMIRSLFVSLQELNKGARRPVDEKPTRLKKIGVIGAGFMGAG
                     IAYVTAKAGIPVVLIDRDQESADKGKAHTADLITKEMQKGRATEADKEKLLSLITATPD
                     YAQLEGADLVIEAVFEDREVKRVATEKAEEVLKSSAVFASNTSTLPITGLAKVSKRPKN
                     FIGIHFFSPVDKMMLVEVILGKKTSDKALAVALDYVRAIKKTPIVVNDTRGFYVNRCVL
                     RYMSEAYNMLVEGVPAAMIENAARMAGMPVGPLALNDETAIDLSQKILKATLADLGPKA
                     VDPRHVELVDKLVNEFDRKGRKNGKGFYDYPAKPAKKHLWPGLKDLYPQQNPDKIDVKE
                     LKERFLVTIALEAARVMEEGIVTDPREADVGSILAFGFAPYTGGTLSYIDGMGAKKFVQ
                     LAKDLQKKYGAQFKAPKLLLDMAENGETFHQRFNPYKGETKKAA"
     gene            442610..443266
                     /locus_tag="BAB_v1_b0443"
     CDS             442610..443266
                     /db_xref="MaGe:80652841"
                     /inference="ab initio prediction:AMIGene:2.0"
                     /locus_tag="BAB_v1_b0443"
                     /product="Phage repressor"
                     /transl_table=11
                     /translation="MFSHESVWAAIDALAERHSLSASGLARRAGLDPTTFNKSKRYAAD
                     GRARWPSTESLAKVMEATGATFDEFTRLIAGVDSLPRHLGEYTQDPHPIPLLGMAEAGA
                     GGYFDDAGFPAGQGWDIVEFPARTGEGVYALEVSGESMLPLYRDGDTLIVAPNAAVRRG
                     DRVVVRTRDGEVMAKILHRQTPRTIELHSLNPEHPNRIFESKDIEWIARILWASQ"
     gene            443267..444226
                     /locus_tag="BAB_v1_b0444"
     CDS             443267..444226
                     /db_xref="MaGe:80652842"
                     /inference="ab initio prediction:AMIGene:2.0"
                     /locus_tag="BAB_v1_b0444"
                     /product="SUCCINOGLYCAN BIOSYNTHESIS PROTEIN EXOI"
                     /transl_table=11
                     /translation="MMQRREKSHAHFVFGSLACLTGAVLIAAFVAPFYGALDRRVVVID
                     SGSAEKSDKGAKNGIVVEQFDYNEPETAPELDTAQQAVPQPSQSAPAEGQPPAWKENGK
                     ANDHVNDTGMEREAPRPPLSDLGLASTPKPPEPQPPATSVDAGEQMQLLQRPVAVAAGR
                     LESQGRTIELQGIEIVPVEQTCETASGESWPCGMQARTAFRQWLRSRAVMCRLPENDSG
                     AAVSTKCMLGNEDAAAWLVANGWAKAVPGGTYDEAGRKAVEAHLGIFGDKPDTSLLNPE
                     SDSGNMLDNPSPLAPEQEPQPSSPSLQQGDFPPAPAAQ"
     gene            complement(444314..445969)
                     /gene="lysS"
                     /locus_tag="BAB_v1_b0445"
     CDS             complement(444314..445969)
                     /EC_number="6.1.1.6"
                     /db_xref="MaGe:80652843"
                     /gene="lysS"
[truncated: 2,125,447 more chars]
