# Supplementary material for: A chimeric Mla-Pqi lipid transport system is required for Brucella abortus survival in macrophages
Source: EMBO J. 2025 Aug 13;44(18):5066–85. doi: 10.1038/s44318-025-00511-3 (PMC12436622; doi:10.1038/s44318-025-00511-3)
Supplement: Supplementary file 3 — Source data Fig. 1 [file 44318_2025_511_MOESM3_ESM.zip › SD_figure1/Tn-seq_Fig1-Numerical Data.xlsx]

## Sheet: Ctrl_chr1
GeneID	Start	End	Strand	Operon	Name	#Reads	#Reads/pb	#Insertions	#Insertions/pb	ES.#Reads	ES.#Reads/pb	ES.#Insertions	ES.#Insertions/pb	#ReadsPromoter	#InsertionsPromoter	Log10(#Reads+1)	Log10(ES.#Reads+1)	mean Log10(ES.#Reads+1)	log10 (ES.reads/pd+1)	mean Log10(ES.#Reads/pd+1)	log10 (reads/pd+1)	mean Log10(ES.#Reads/pd+1)	ES.#Insertions/pb		-0.1	-0.05
BAB_v1_a0002	634	2274	+	NA	Chromosomal replication initiator protein DnaA	94752	57.7756	62	0.0378049	174	0.132622	15	0.0114329	4212	48	4.97659	2.24304	3.71844	0.054085	1.253	1.7692	1.30178	mean Chr1	0.348283	0.248283	0.298283
BAB_v1_a0003	2578	3696	+	NA	beta sliding clamp	1455	1.30143	28	0.0250447	25	0.0279642	3	0.0033557	743	28	3.16316	1.41497	1	0.011978		0.361998			0.348283
BAB_v1_a0004	3878	5032	+	NA	DNA replication and repair protein RecF	30661	26.5693	424	0.367418	26406	28.5779	359	0.388528	899	22	4.4866	4.42172	1	1.47097		1.44043			0.385187	0.285187
BAB_v1_a0005	5070	5852	+	NA	molybdopterin-synthase adenylyltransferase	30296	38.7417	329	0.420716	26248	41.9297	272	0.434505	4491	47	4.4814	4.41911	1	1.63276		1.59925
BAB_v1_a0006	5869	6825	-	NA	D-3-phosphoglycerate dehydrogenase	28736	30.0586	406	0.424686	25292	33.1047	342	0.447644	793	32	4.45844	4.403	1	1.53281		1.49218		Chr1
BAB_v1_a0007	6822	8462	-	NA	putative oligopeptide ABC transporter ATP binding subunit	1117	0.681098	38	0.0231707	473	0.360518	23	0.0175305	1174	33	3.04844	2.67578	1	0.133704		0.225593		mean #Insertions/pb	0.349365
BAB_v1_a0008	8471	9610	-	NA	putative oligopeptide ABC transporter membrane subunit YejE	2579	2.26427	37	0.0324846	1798	1.97366	17	0.0186608	240	10	3.41162	3.25503	1	0.473291		0.513786		insert every x pb	2.86234
BAB_v1_a0009	9610	10707	-	NA	putative oligopeptide ABC transporter membrane subunit YejB	514	0.468551	16	0.0145852	200	0.22805	9	0.0102623	658	19	2.71181	2.3032	1	0.0892161		0.166889		Chr2
BAB_v1_a0010	10819	12666	-	NA	ABC transporter substrate-binding protein	67585	36.5918	772	0.417975	48321	32.7156	567	0.383886	1172	27	4.82986	4.68414	1	1.52783		1.57509		mean #Insertions/pb	0.421009
BAB_v1_a0011	12680	14548	-	NA	ABC transporter substrate-binding protein	76463	40.9331	900	0.481799	54059	36.1841	703	0.470549	5637	55	4.88346	4.73288	1	1.57036		1.62256		insert every x pb	2.37524
BAB_v1_a0012	14779	15102	-	NA	conserved protein of unknown function	8577	26.5542	141	0.436533	7269	28.0656	113	0.436293	2408	35	3.93339	3.86153	1	1.46338		1.44019
BAB_v1_a0013	15148	15348	-	NA	conserved protein of unknown function	4117	20.585	77	0.385	2709	16.9312	62	0.3875	2545	45	3.61469	3.43297	1	1.25361		1.33415
BAB_v1_a0014	15388	15738	-	NA	conserved protein of unknown function	1809	5.16857	36	0.102857	773	2.76071	22	0.0785714	3562	48	3.25768	2.88874	1	0.57527		0.790185		insert every x pb	2.61879
BAB_v1_a0015	15713	15898	+	NA	protein of unknown function	429	2.31892	18	0.0972973	424	2.84564	17	0.114094	516	13	2.63347	2.62839	1	0.584968		0.520997
BAB_v1_a0016	16003	17085	-	NA	branched chain amino acid/phenylalanine ABC transporter periplasmic binding protein	60627	56.0323	530	0.489834	54553	62.9942	448	0.517321	1233	18	4.78267	4.73683	1	1.80614		1.75612
BAB_v1_a0017	17577	18371	-	NA	Methylglutaconyl-CoA hydratase	46143	58.1146	458	0.576826	39030	61.3679	380	0.597484	8761	58	4.66412	4.59141	1	1.79496		1.77169			10	4.02766	3.35252
BAB_v1_a0018	18368	19231	-	NA	Hydroxymethylglutaryl-CoA lyase	42154	48.8459	394	0.456547	33076	47.8669	312	0.45152	6460	60	4.62485	4.51953	1	1.68901		1.69763
BAB_v1_a0019	19224	21245	-	NA	Biotin carboxylase / Biotin carboxyl carrier protein	89168	44.1207	951	0.470559	79618	49.2381	802	0.49598	1985	29	4.95021	4.90102	1	1.70103		1.65438
BAB_v1_a0020	21257	22864	-	NA	Methylcrotonyl-CoA carboxylase carboxyl transferase subunit	95053	59.1493	816	0.507778	75080	58.428	648	0.50428	626	20	4.97797	4.87553	1	1.77399		1.77923
BAB_v1_a0021	22864	24012	-	NA	Acyl-CoA dehydrogenase	66028	57.5157	628	0.547038	53626	58.4161	513	0.558824	7090	47	4.81973	4.72938	1	1.7739		1.76727
BAB_v1_a0022	24189	25868	-	NA	Acetoacetyl-coenzyme A synthetase	105214	62.6647	898	0.534842	78843	58.7066	714	0.531646	1328	29	5.02208	4.89677	1	1.77602		1.8039
BAB_v1_a0023	25819	26175	-	NA	protein of unknown function	17530	49.2416	184	0.516854	14364	50.5775	151	0.53169	13815	64	4.24381	4.15731	1	1.71246		1.70106
BAB_v1_a0024	26360	26794	-	NA	CHRD domain-containing protein	21843	50.3295	188	0.43318	20796	59.7586	174	0.5	2413	46	4.33933	4.318	1	1.78361		1.71037
BAB_v1_a0025	26971	28092	-	NA	Acyltransferase	32394	28.8974	463	0.413024	29252	32.6109	404	0.45039	1419	35	4.51048	4.46617	1	1.52648		1.47563
BAB_v1_a0026	28258	28353	-	NA	protein of unknown function	1669	17.5684	27	0.284211	760	10.1333	18	0.24	2610	41	3.22272	2.88138	1	1.04663		1.26877
BAB_v1_atRNA41	28314	28389	-	NA	Ala tRNA	2094	27.92	35	0.466667	1554	26.339	30	0.508475	3196	37	3.32118	3.19173	1	1.43678		1.4612
BAB_v1_a0027	28615	28998	-	NA	conserved protein of unknown function	11576	30.2245	127	0.331593	10247	33.3779	107	0.348534	2393	23	4.0636	4.01064	1	1.53628		1.4945
BAB_v1_a0028	29383	30735	+	NA	3-phosphoshikimate 1-carboxyvinyltransferase	1501	1.11021	35	0.0258876	163	0.150647	7	0.0064695	3799	36	3.17667	2.21484	1	0.0609421		0.324325
BAB_v1_a0029	30732	31391	+	NA	Cytidylate kinase	73674	111.797	345	0.52352	66170	125.56	281	0.533207	1298	26	4.86732	4.82067	1	2.1023		2.0523
BAB_v1_a0030	31607	33307	+	NA	30S ribosomal subunit protein S1	29229	17.1935	323	0.19	22903	16.8404	245	0.180147	1085	18	4.46583	4.35991	1	1.25141		1.25992
BAB_v1_a0032	33725	34744	-	NA	Putative membrane protein YeiH	30903	30.3268	382	0.374877	25098	30.7951	322	0.395092	3051	44	4.49001	4.39966	1	1.50236		1.49592
BAB_v1_a0033	34851	35750	+	NA	LysR family transcriptional regulator YeiE	36429	40.5217	394	0.438265	33148	46.1029	342	0.475661	355	2	4.56146	4.52047	1	1.67305		1.61828
BAB_v1_a0034	35936	36364	-	NA	conserved membrane protein of unknown function	1005	2.34813	26	0.0607477	1005	2.9386	26	0.0760234	34	1	3.0026	3.0026	1	0.595341		0.524802
BAB_v1_a0035	36304	37641	-	NA	Membrane-bound lytic murein transglycosylase B precursor	51082	38.2064	532	0.397906	39778	37.2105	464	0.434051	240	7	4.70828	4.59965	1	1.58218		1.59336
BAB_v1_a0036	37657	38355	-	NA	DNA repair protein RecR	21781	31.2049	299	0.428367	17366	31.1219	227	0.40681	2828	42	4.3381	4.23972	1	1.5068		1.50792
BAB_v1_a0037	38393	38716	-	NA	putative nucleoid-associated protein YbaB	15233	47.161	172	0.532508	11023	42.5598	137	0.528958	3869	56	4.18281	4.04234	1	1.63909		1.6827
BAB_v1_a0038	38741	40549	-	NA	DNA polymerase III subunits gamma and tau	9367	5.18086	85	0.0470133	262	0.181189	17	0.0117566	8230	72	3.97165	2.41996	1	0.0723196		0.791049
BAB_v1_amiscRNA31	40663	40760	-	NA	Bacteria_small_SRP	46	0.474227	4	0.0412371	3	0.038961	1	0.012987	3928	41	1.6721	0.60206	1	0.0165993		0.168564
BAB_v1_a0039	40831	41235	+	NA	HIT1 PROTEIN	31848	78.8317	257	0.636139	28743	88.713	208	0.641975	969	16	4.5031	4.45855	1	1.95286		1.90218
BAB_v1_a0040	41264	42211	+	NA	NADH pyrophosphatase	27197	28.7191	382	0.403379	21947	28.9921	318	0.420079	2251	44	4.43454	4.34139	1	1.47701		1.47304
BAB_v1_a0041	42212	43084	-	NA	Prephenate dehydratase	35395	40.5906	355	0.40711	28353	40.6203	289	0.41404	4320	35	4.54895	4.45261	1	1.61931		1.619
BAB_v1_a0042	43164	43919	-	NA	3-deoxy-manno-octulosonate cytidylyltransferase	1945	2.57616	36	0.0476821	52	0.0862355	2	0.00331675	7618	55	3.28914	1.72428	1	0.035924		0.553417
BAB_v1_a0043	44297	44905	+	NA	Cytochrome c homolog	4680	7.69737	124	0.203947	4008	8.24691	102	0.209877	2824	41	3.67034	3.60304	1	0.965997		0.939388
BAB_v1_a0044	44950	45915	-	NA	Molybdopterin biosynthesis enzyme	38270	39.658	426	0.441451	32890	42.5485	357	0.461837	1197	36	4.58287	4.51708	1	1.63897		1.60915
BAB_v1_a0045	46454	47467	+	NA	cytochrome bo3 ubiquinol oxidase subunit 2	64096	63.2734	496	0.489635	51922	64.0222	384	0.47349	801	24	4.80684	4.71536	1	1.81306		1.80803
BAB_v1_a0046	47547	48659	+	NA	fragment of cytochrome bo3 ubiquinol oxidase subunit 1 (part 1)	38854	34.9406	542	0.48741	30989	34.8191	437	0.491011	1116	28	4.58945	4.49122	1	1.55411		1.55559
BAB_v1_a0047	48689	49525	+	NA	fragment of cytochrome bo3 ubiquinol oxidase subunit 1 (part 2)	31497	37.6758	402	0.480861	21362	31.979	309	0.462575	4718	59	4.49828	4.32966	1	1.51824		1.58744
BAB_v1_a0048	49529	50158	+	NA	cytochrome bo3 ubiquinol oxidase subunit 3	47008	74.7345	356	0.565978	35310	70.1988	265	0.526839	9329	78	4.67218	4.54791	1	1.85247		1.87929
BAB_v1_a0049	50158	50523	+	NA	cytochrome bo3 ubiquinol oxidase subunit 4	15381	42.1397	188	0.515068	9468	32.314	138	0.47099	9546	65	4.18701	3.9763	1	1.52263		1.63488
BAB_v1_a0050	50974	51486	+	NA	SH3b domain-containing protein	15279	29.8418	229	0.447266	12406	30.2585	181	0.441463	139	7	4.18412	4.09367	1	1.49497		1.48914
BAB_v1_a0051	51971	53890	+	NA	Outer membrane protein	75437	39.3106	847	0.441376	45008	29.3212	642	0.418241	3848	60	4.87759	4.6533	1	1.48175		1.60542
BAB_v1_a0052	53887	58626	+	NA	conserved exported protein of unknown function	150473	31.7521	1938	0.408947	124837	32.9298	1551	0.409127	13143	50	5.17746	5.09635	1	1.53058		1.51524
BAB_v1_a0053	58771	59496	+	NA	PROTEIN YBIS PRECURSOR	26039	35.9159	308	0.424828	21509	37.0207	245	0.421687	490	9	4.41564	4.33264	1	1.58002		1.56721
BAB_v1_a0054	59547	59762	-	NA	conserved exported protein of unknown function	9704	45.1349	106	0.493023	8647	50.5673	93	0.54386	2615	46	3.987	3.93692	1	1.71237		1.66403
BAB_v1_a0055	59832	60341	-	NA	conserved protein of unknown function	25028	49.1709	213	0.418468	19999	49.1376	173	0.425061	3335	43	4.39844	4.30103	1	1.70016		1.70045
BAB_v1_a0056	60455	60640	+	NA	protein of unknown function	5127	27.7135	74	0.4	3771	25.3087	56	0.375839	1746	35	3.70995	3.57657	1	1.4201		1.45809
BAB_v1_a0057	60890	61894	-	NA	conserved exported protein of unknown function	16424	16.3586	330	0.328685	14791	18.3968	284	0.353234	2943	51	4.21551	4.17003	1	1.28773		1.23951
BAB_v1_a0058	62029	62427	-	NA	conserved protein of unknown function	9381	23.5704	169	0.424623	7821	24.5943	135	0.424528	1714	35	3.9723	3.89332	1	1.40814		1.39041
BAB_v1_a0059	62648	63043	-	NA	Lactoylglutathione lyase	18771	47.5215	196	0.496203	14100	44.7619	148	0.469841	5385	35	4.27351	4.14925	1	1.6605		1.68593
BAB_v1_a0060	63240	64403	+	NA	Iron-sulfur cluster carrier protein	2170	1.86586	81	0.0696475	535	0.574651	29	0.0311493	1921	27	3.33666	2.72916	1	0.197184		0.457256
BAB_v1_a0061	64536	66167	-	NA	Phosphoglucomutase	4203	2.57695	104	0.0637646	1616	1.23831	64	0.0490421	1907	30	3.62366	3.20871	1	0.349921		0.553512
BAB_v1_a0062	66383	67276	-	NA	DNA-binding transcriptional repressor PgrR	52052	58.2889	482	0.539754	44089	61.6629	394	0.551049	1981	38	4.71645	4.64434	1	1.79701		1.77297
BAB_v1_a0063	67401	68324	+	NA	putative hydrolase YcjY	45441	49.2319	474	0.513543	37533	50.7889	376	0.508796	3933	48	4.65746	4.57442	1	1.71424		1.70098
BAB_v1_a0064	68397	69095	+	NA	Fructokinase FrcK	36542	52.3524	335	0.479943	28115	50.3853	261	0.467742	3004	48	4.5628	4.44895	1	1.71084		1.72715
BAB_v1_a0065	69195	69884	+	NA	Fumarylpyruvate hydrolase	40919	59.389	356	0.516691	28909	52.4664	264	0.479129	7326	67	4.61194	4.46105	1	1.72808		1.78096
BAB_v1_a0066	69904	70074	+	NA	conserved protein of unknown function	26323	154.841	112	0.658824	24724	181.794	92	0.676471	6911	65	4.42035	4.39314	1	2.26196		2.19268
BAB_v1_a0067	70162	70371	+	NA	conserved protein of unknown function	4773	22.8373	56	0.267943	2064	12.3593	37	0.221557	6656	45	3.67888	3.31492	1	1.12578		1.37726
BAB_v1_a0068	70537	70725	+	NA	Cytoplasmic protein	2925	15.5585	59	0.31383	2320	15.4667	51	0.34	7854	51	3.46627	3.36568	1	1.21661		1.21902
BAB_v1_a0069	70740	71603	+	NA	Soluble lytic murein transglycosylase and related regulatory proteins (some contain LysM/invasin domains)	30547	35.3963	350	0.405562	27108	39.2301	285	0.412446	1214	29	4.48498	4.43311	1	1.60455		1.56106
BAB_v1_a0070	71785	72441	+	NA	Hly-III related protein	23058	35.1494	279	0.425305	19210	36.6603	231	0.44084	1465	33	4.36284	4.28355	1	1.57588		1.5581
BAB_v1_a0071	72582	75815	-	NA	Error-prone DNA polymerase	158873	49.141	1547	0.478503	121509	46.9691	1231	0.475841	2630	42	5.20105	5.08461	1	1.68096		1.70019
BAB_v1_a0072	75815	77266	-	NA	Protein ImuB	71114	49.0103	733	0.505169	57084	49.168	593	0.510767	6604	29	4.85196	4.75652	1	1.70043		1.69906
BAB_v1_a0073	77292	78155	-	NA	conserved protein of unknown function	27388	31.7358	342	0.396292	25106	36.3329	295	0.426918	2487	47	4.43758	4.39979	1	1.57209		1.51502
BAB_v1_a0074	78678	82625	+	NA	Autotransporter adhesin BtaE	70761	17.9278	824	0.208766	41349	13.0976	489	0.154894	14	5	4.8498	4.61648	1	1.14914		1.2771
BAB_v1_a0075	82646	83383	+	NA	Invasion associated locus B family protein	19068	25.8725	288	0.390773	15839	26.8913	232	0.393888	2633	38	4.28033	4.19976	1	1.44547		1.42931
BAB_v1_a0076	83462	84682	-	NA	Argininosuccinate synthase	1803	1.47787	40	0.0327869	215	0.220287	10	0.0102459	510	15	3.25624	2.33445	1	0.0864619		0.394078
BAB_v1_a0077	84869	85528	+	NA	putative Homoserine/homoserine lactone efflux protein	19934	30.2489	300	0.455235	16307	30.9431	241	0.457306	1128	22	4.29962	4.2124	1	1.50438		1.49483
BAB_v1_a0078	85532	86044	-	NA	conserved membrane protein of unknown function	14602	28.5195	186	0.363281	8411	20.5146	145	0.353659	2790	42	4.16444	3.9249	1	1.33273		1.47011
BAB_v1_a0079	86069	87304	-	NA	Dual-specificity RNA methyltransferase RlmN	40158	32.5166	516	0.417814	35687	36.157	430	0.435664	5412	50	4.60378	4.55252	1	1.57004		1.52526
BAB_v1_a0080	87564	88166	-	NA	conserved protein of unknown function	754	1.25249	18	0.0299003	2	0.00414938	1	0.00207469	1530	28	2.87795	0.477121	1	0.00179832		0.352663
BAB_v1_a0081	88523	88906	-	NA	conserved protein of unknown function	32342	84.4439	222	0.579634	27757	90.4137	177	0.576547	3266	44	4.50978	4.44339	1	1.96101		1.93168
BAB_v1_a0082	88994	89287	-	NA	Putative pterin-4-alpha-carbinolamine dehydratase	24132	82.3618	155	0.52901	21368	90.9277	119	0.506383	4143	27	4.38261	4.32978	1	1.96345		1.92097
BAB_v1_a0083	89514	89894	+	NA	putative Protein-tyrosine-phosphatase	15130	39.8158	191	0.502632	9628	31.6711	146	0.480263	757	17	4.17987	3.98358	1	1.51416		1.61083
BAB_v1_a0084	89749	90117	+	NA	Protein-tyrosine-phosphatase	24513	66.6114	163	0.442935	21941	74.6293	132	0.44898	2375	48	4.38941	4.34128	1	1.87869		1.83002
BAB_v1_a0085	90027	90617	-	NA	RNA 2',3'-cyclic phosphodiesterase	33940	57.5254	311	0.527119	21650	45.8686	235	0.497881	1815	24	4.53072	4.33548	1	1.67088		1.76734
BAB_v1_a0086	90503	90736	-	NA	protein of unknown function	13880	59.5708	122	0.523605	13285	71.0428	106	0.566845	3602	50	4.14242	4.12339	1	1.85759		1.78226
BAB_v1_a0087	90798	91523	-	NA	Arylesterase precursor	29909	41.2538	317	0.437241	28216	48.5645	278	0.478485	1554	37	4.47582	4.45051	1	1.69517		1.62587
BAB_v1_a0088	91670	92398	+	NA	putative ABC transporter ATP-binding protein YbbA	52772	72.489	367	0.504121	41341	71.0326	293	0.503436	11017	64	4.72241	4.61639	1	1.85753		1.86622
BAB_v1_a0089	92395	94944	+	NA	ABC transporter, permease protein	116931	45.8733	1245	0.488427	89917	44.0986	989	0.485042	9213	45	5.06793	4.95385	1	1.65416		1.67093
BAB_v1_amiscRNA36	95084	95161	+	NA	ybhL	5466	70.987	42	0.545455	3431	56.2459	33	0.540984	594	25	3.73775	3.53555	1	1.75774		1.85725
BAB_v1_a0090	95178	95915	+	NA	Bax1-I family protein YbhL	25730	34.9118	289	0.39213	19917	33.8149	225	0.382003	6244	49	4.41046	4.29925	1	1.54177		1.55524
BAB_v1_a0091	96030	96389	+	NA	GNAT family N-acetyltransferase	13334	37.1421	153	0.426184	12272	42.7596	128	0.445993	1030	22	4.12499	4.08895	1	1.64107		1.5814
BAB_v1_a0092	96386	96568	+	NA	protein of unknown function	12769	70.1593	116	0.637363	11548	79.0959	96	0.657534	2443	39	4.10619	4.06254	1	1.90361		1.85223
BAB_v1_a0093	96588	96989	-	NA	conserved protein of unknown function	8871	22.1222	135	0.336658	6986	21.7632	105	0.327103	4186	57	3.94802	3.84429	1	1.35723		1.36403
BAB_v1_a0094	97539	98273	-	NA	conserved protein of unknown function	24720	33.6785	310	0.422343	20596	35.0272	239	0.406463	2688	39	4.39307	4.3138	1	1.55663		1.54006
BAB_v1_a0095	98550	101237	-	NA	aconitate hydratase 1	1807	0.672497	35	0.0130257	391	0.181945	17	0.00791066	709	22	3.2572	2.59329	1	0.0725973		0.223365
BAB_v1_a0096	101581	102228	+	NA	heme trafficking system ATP-binding protein	9159	14.1561	219	0.338485	6945	13.4333	166	0.321083	4923	51	3.9619	3.84173	1	1.15936		1.18059
BAB_v1_a0097	102228	102893	+	NA	heme trafficking system membrane protein CcmB	11039	16.6	216	0.324812	9565	17.9456	175	0.32833	2798	55	4.04297	3.98073	1	1.27751		1.24551
BAB_v1_a0098	102948	103736	+	NA	heme trafficking system membrane protein CcmC	14811	18.7957	166	0.21066	12104	19.2127	121	0.192063	2049	36	4.17061	4.08296	1	1.30562		1.29657
BAB_v1_a0099	103733	103906	+	NA	Cytochrome c-type biogenesis protein CcmD, interacts with CcmCE	1516	8.76301	42	0.242775	1055	7.58993	35	0.251799	1493	26	3.18099	3.02366	1	0.93399		0.989584
BAB_v1_a0100	103903	104514	+	NA	holocytochrome c synthetase - thiol:disulfide oxidoreductase CcmG	8866	14.5106	121	0.198036	8371	17.1186	105	0.214724	930	33	3.94778	3.92283	1	1.25812		1.19063
BAB_v1_amiscRNA9	104516	104739	+	NA	BASRCI153	1107	4.96413	23	0.103139	818	4.56983	20	0.111732	116	11	3.04454	2.91328	1	0.745842		0.775547
BAB_v1_a0101	104557	104730	-	NA	protein of unknown function	923	5.33526	21	0.121387	817	5.8777	19	0.136691	21	6	2.96567	2.91275	1	0.837443		0.801764
BAB_v1_a0102	104763	106598	-	NA	dihydroxy-acid dehydratase	86978	47.3995	893	0.486649	73870	50.3545	706	0.481254	499	14	4.93941	4.86847	1	1.71058		1.68484
BAB_v1_a0103	106998	107456	-	NA	conserved protein of unknown function	23231	50.7227	242	0.528384	19049	52.0464	191	0.521858	611	17	4.36609	4.27989	1	1.72466		1.71368
BAB_v1_a0104	107456	107830	-	NA	Response regulator receiver protein	8426	22.5294	105	0.280749	6985	23.2833	76	0.253333	6318	62	3.92567	3.84423	1	1.38531		1.37161
BAB_v1_a0105	108008	108244	-	NA	TRANSCRIPTIONAL REGULATORY PROTEIN, ASNC FAMILY	2305	9.76695	63	0.266949	1663	8.84574	50	0.265957	1366	28	3.36286	3.22115	1	0.993249		1.03209
BAB_v1_a0106	108383	108538	+	NA	Diguanylate cyclase	2634	16.9935	52	0.335484	2020	16.4228	40	0.325203	6675	61	3.42078	3.30557	1	1.24112		1.25512
BAB_v1_a0107	108898	109302	+	NA	conserved exported protein of unknown function	26341	65.2005	234	0.579208	18185	56.1265	178	0.549383	1060	23	4.42065	4.25974	1	1.75684		1.82086
BAB_v1_a0108	109388	109873	-	NA	Formate transporter	26768	55.1918	243	0.501031	21859	56.1928	194	0.498715	4822	45	4.42763	4.33965	1	1.75734		1.74967
BAB_v1_a0109	110164	110982	+	NA	PUTATIVE MEMBRANE PROTEIN	27606	33.7482	376	0.459658	24201	37.0046	316	0.48318	1295	26	4.44102	4.38385	1	1.57984		1.54093
BAB_v1_a0110	111260	112288	+	NA	sulfate/thiosulfate ABC transporter periplasmic binding protein Sbp	34857	33.9076	431	0.419261	26531	32.2762	339	0.412409	6643	61	4.5423	4.42377	1	1.52213		1.54292
BAB_v1_a0111	112383	113249	+	NA	sulfate/thiosulfate ABC transporter inner membrane subunit CysU	57022	65.8453	444	0.512702	37016	53.4913	354	0.511561	10703	58	4.75605	4.5684	1	1.73633		1.82507
BAB_v1_a0112	113239	114105	+	NA	sulfate/thiosulfate ABC transporter inner membrane subunit CysW	47137	54.4307	416	0.48037	42005	60.7009	339	0.489884	2783	50	4.67337	4.62331	1	1.79029		1.74375
BAB_v1_a0113	114203	115159	+	NA	Sulfate/thiosulfate import ATP-binding protein CysA	20848	21.8075	320	0.334728	19050	24.9346	268	0.350785	2173	49	4.31909	4.27992	1	1.41388		1.35808
BAB_v1_a0115	115667	122803	+	NA	Cyclic beta-(1,2)-glucan synthase NdvB	120375	16.8687	2209	0.309557	92726	16.2449	1788	0.313245	2941	38	5.08054	4.96721	1	1.23666		1.25209
BAB_v1_a0116	122800	124269	+	NA	protein of unknown function	13865	9.43839	317	0.215793	11861	10.0945	248	0.211064	465	19	4.14195	4.07416	1	1.04511		1.01863
BAB_v1_a0117	124359	125663	+	NA	Nicotinate phosphoribosyltransferase	1269	0.97316	31	0.023773	11	0.0105364	3	0.00287356	649	16	3.1038	1.07918	1	0.00455196		0.295162
BAB_v1_a0118	125705	126535	-	NA	Phenazine biosynthesis protein PhzF like	28873	34.7867	341	0.410843	24206	36.4548	281	0.423193	2138	37	4.46051	4.38394	1	1.57351		1.55372
BAB_v1_a0119	126645	127433	-	NA	UBIQUINONE/MENAQUINONE BIOSYNTHESIS METHYLTRANSFERASE UBIE	19970	25.3426	330	0.418782	16510	26.2063	270	0.428571	2471	26	4.3004	4.21777	1	1.43467		1.42066
BAB_v1_a0120	127456	128382	-	NA	Fructokinase	31911	34.4611	401	0.433045	26895	36.3446	330	0.445946	2751	44	4.50395	4.42969	1	1.57223		1.54975
BAB_v1_a0121	128473	129279	-	NA	Protein FixR	13648	16.933	211	0.261787	10933	16.9767	159	0.246894	1369	27	4.1351	4.03878	1	1.25471		1.25365
BAB_v1_a0122	129400	131691	-	NA	Multimodular transpeptidase-transglycosylase	99396	43.3854	1049	0.457879	84556	46.1298	870	0.474632	993	36	4.99737	4.92715	1	1.6733		1.64724
BAB_v1_a0123	131897	132589	-	NA	25 kDa OUTER-MEMBRANE IMMUNOGENIC PROTEIN	22299	32.224	267	0.385838	19939	35.991	230	0.415162	3013	40	4.3483	4.29973	1	1.5681		1.52145
BAB_v1_a0124	132856	133542	-	NA	25 KDA OUTER-MEMBRANE IMMUNOGENIC PROTEIN PRECURSOR	15249	22.2289	227	0.330904	12754	23.2737	179	0.326642	104	11	4.18327	4.10568	1	1.38514		1.36603
BAB_v1_a0125	133774	134391	-	NA	Ribonuclease D related protein	540	0.875203	17	0.0275527	158	0.320487	6	0.0121704	5010	57	2.7332	2.2014	1	0.120734		0.273048
BAB_v1_a0126	134430	135845	-	NA	Acetylornithine deacetylase/Succinyl-diaminopimelate desuccinylase and related deacylases	55653	39.3307	688	0.486219	47695	42.1706	540	0.477454	808	22	4.7455	4.67848	1	1.63519		1.60564
BAB_v1_a0127	135998	136324	+	NA	conserved protein of unknown function	13159	40.365	164	0.503067	10881	41.85	124	0.476923	2849	35	4.11926	4.03671	1	1.63195		1.61663
BAB_v1_amiscRNA17	136039	136181	-	NA	ar7	6197	43.6408	68	0.478873	3519	30.8684	48	0.421053	3258	48	3.79225	3.54654	1	1.50336		1.64973
BAB_v1_a0128	136406	139342	+	NA	DNA polymerase I	82474	28.0906	1041	0.354564	70429	29.9953	890	0.379046	1624	29	4.91632	4.84776	1	1.4913		1.46375
BAB_v1_a0129	139484	141364	+	NA	ATP-dependent RNA helicase, DEAD/DEAH box family	81843	43.5335	863	0.459043	66594	44.2779	693	0.460771	3370	52	4.91299	4.82344	1	1.65589		1.64869
BAB_v1_a0130	141460	143901	-	NA	DNA gyrase subunit B	337	0.138058	14	0.00573535	259	0.132616	9	0.00460829	491	12	2.52892	2.41497	1	0.0540829		0.0561645
BAB_v1_a0131	143952	144119	-	NA	conserved protein of unknown function	2521	15.0958	50	0.299401	2342	17.609	41	0.308271	130	7	3.40175	3.36977	1	1.26972		1.20671
BAB_v1_a0132	144220	145056	-	NA	S-formylglutathione hydrolase	43897	52.5084	408	0.488038	37748	56.509	327	0.489521	7035	71	4.64244	4.57691	1	1.75974		1.72842
BAB_v1_a0133	145064	145204	-	NA	protein of unknown function	20422	145.871	96	0.685714	20027	178.812	84	0.75	2278	44	4.31012	4.30164	1	2.25482		2.16694
BAB_v1_a0134	145201	145719	-	NA	conserved membrane protein of unknown function	20852	40.2548	265	0.511583	17381	41.9831	222	0.536232	17690	71	4.31917	4.2401	1	1.6333		1.61547
BAB_v1_a0135	145719	146186	-	NA	Protein ElaA	28896	61.8758	225	0.481799	22937	61.4933	179	0.479893	2626	48	4.46085	4.36056	1	1.79583		1.79848
BAB_v1_a0136	146186	147298	-	NA	S-(hydroxymethyl)glutathione dehydrogenase	78268	70.3849	626	0.56295	65639	73.7517	503	0.565169	9478	70	4.89359	4.81717	1	1.87362		1.85361
BAB_v1_a0138	147332	147592	-	NA	DNA-binding transcriptional repressor FrmR	14227	54.7192	123	0.473077	13029	62.6394	104	0.5	3006	30	4.15314	4.11494	1	1.80373		1.74601
BAB_v1_a0139	147609	149600	+	NA	fragment of putative ATP-dependent RNA helicase HrpB (part 1)	118308	59.4214	1034	0.519337	98611	61.9027	847	0.531701	5486	50	5.07302	4.99393	1	1.79867		1.78119
BAB_v1_a0140	149605	150198	+	NA	fragment of putative ATP-dependent RNA helicase HrpB (part 2)	38618	65.1231	363	0.612142	29054	61.1663	296	0.623158	3509	46	4.5868	4.46322	1	1.79356		1.82035
BAB_v1_a0141	150293	151585	+	NA	Sensor histidine kinase RegB	20956	16.2198	395	0.305728	17730	17.147	318	0.307544	2410	46	4.32133	4.24873	1	1.2588		1.23603
BAB_v1_a0142	151655	152023	+	NA	conserved protein of unknown function	0	0	0	0	0	0	0	0	31	1	0	0		0		0
BAB_v1_a0143	152020	152412	+	NA	transposase	512	1.30612	49	0.125	270	0.859873	41	0.130573	0	0	2.71012	2.43297	1	0.269483		0.362882
BAB_v1_a0144	153012	153575	+	NA	Acid tolerance regulatory protein ActR	2080	3.69449	84	0.149201	1301	2.8847	53	0.117517	523	19	3.31827	3.11461	1	0.589358		0.671589
BAB_v1_a0145	153581	154084	-	NA	conserved protein of unknown function	10873	21.6163	176	0.349901	7992	19.8313	140	0.347395	655	26	4.03639	3.90271	1	1.31872		1.35442
BAB_v1_a0146	154345	154965	+	NA	L,D-transpeptidase	32617	52.6081	302	0.487097	26383	53.1915	241	0.485887	2322	25	4.51346	4.42134	1	1.73393		1.72923
BAB_v1_a0147	155055	155627	-	NA	NifU protein	6458	11.2902	161	0.281469	4320	9.43231	117	0.255459	8246	49	3.81017	3.63558	1	1.01838		1.08956
BAB_v1_a0148	155736	156275	-	NA	Universal stress protein UspA and related nucleotide-binding proteins	13874	25.7403	219	0.406308	12715	29.5012	177	0.410673	6059	45	4.14223	4.10435	1	1.48432		1.42717
BAB_v1_a0149	156282	157349	-	NA	Tryptophan--tRNA ligase	2611	2.44705	33	0.0309278	185	0.216882	9	0.010551	976	41	3.41697	2.26951	1	0.0852483		0.537447
BAB_v1_a0150	157446	159035	-	NA	putative lipid II flippase MurJ	2854	1.7961	56	0.0352423	479	0.376869	7	0.00550747	1660	35	3.45561	2.68124	1	0.138892		0.446552
BAB_v1_a0151	159049	161853	-	NA	[Protein-PII] uridylyltransferase / [Protein-PII]-UMP uridylyl-removing enzyme	39966	14.2532	783	0.279244	29057	12.9488	606	0.270053	1088	24	4.6017	4.46327	1	1.14454		1.18336
BAB_v1_a0152	161996	162889	-	NA	NADP-dependent malic enzyme	29720	33.2811	408	0.456887	22509	31.4811	325	0.454545	2062	34	4.47306	4.35238	1	1.51163		1.53505
BAB_v1_a0153	162889	164289	-	NA	NADP-dependent malic enzyme	87091	62.2079	745	0.532143	71985	64.2723	610	0.544643	2407	43	4.93998	4.85725	1	1.81473		1.80077
BAB_v1_a0154	164446	167178	+	NA	DNA mismatch repair protein MutS	100729	36.8701	1220	0.446559	73919	33.8147	976	0.446478	336	7	5.00316	4.86876	1	1.54176		1.5783
BAB_v1_a0155	167484	168377	-	NA	putative L-ornithine N(alpha)-acyltransferase	40364	45.2004	449	0.5028	27247	38.1077	342	0.478322	2246	34	4.606	4.43533	1	1.59226		1.66465
BAB_v1_a0156	168652	169149	-	NA	Lipoprotein signal peptidase	3247	6.5332	37	0.0744467	957	2.41058	13	0.0327456	2773	23	3.51162	2.98137	1	0.532828		0.876979
BAB_v1_a0157	169136	170029	-	NA	macromolecule metabolism; macromolecule synthesis, modification; rna synthesis, modification , dna transcription	8900	9.96641	175	0.195969	5968	8.34685	138	0.193007	877	16	3.94944	3.7759	1	0.970665		1.04006
BAB_v1_a0158	170026	171171	-	NA	SAM dependent methyltransferase	26833	23.4349	351	0.30655	19059	20.7841	281	0.306434	2336	27	4.42869	4.28012	1	1.33814		1.38801
BAB_v1_a0159	171168	171401	-	NA	protein of unknown function	8183	35.1202	92	0.39485	5890	31.4973	78	0.417112	753	14	3.91297	3.77019	1	1.51185		1.55775
BAB_v1_a0160	171284	171607	-	NA	Permeases of the major facilitator superfamily	21377	66.1827	146	0.452012	20247	78.1737	125	0.482625	2422	33	4.32997	4.30638	1	1.89858		1.82726
BAB_v1_a0161	171617	171901	-	NA	Integration host factor subunit beta	743	2.6162	14	0.0492958	168	0.736842	4	0.0175439	2058	30	2.87157	2.22789	1	0.23976		0.558252
BAB_v1_a0162	171948	172931	-	NA	macromolecule metabolism; macromolecule degradation; degradation of proteins, peptides, glycopeptides	48791	49.6348	487	0.495422	43846	55.7128	403	0.512071	1347	32	4.68835	4.64194	1	1.75368		1.70445
BAB_v1_a0163	173393	174115	+	NA	LPS export ABC transporter periplasmic protein LptC	1698	2.3518	47	0.065097	201	0.347751	10	0.017301	1660	40	3.23019	2.30535	1	0.12961		0.525278
BAB_v1_amiscRNA6	174117	174283	+	NA	BASRCI27	2908	17.5181	72	0.433735	1937	14.6742	55	0.416667	1325	33	3.46374	3.28735	1	1.19519		1.2676
BAB_v1_a0164	174403	175053	+	NA	LPS ABC transporter substrate-binding protein LptA	3330	5.12308	39	0.06	146	0.280769	7	0.0134615	1489	28	3.52257	2.16732	1	0.107471		0.78697
BAB_v1_a0165	175065	175898	+	NA	lipopolysaccharide transport system ATP binding protein	2180	2.61705	40	0.0480192	726	1.08846	7	0.0104948	1445	26	3.33866	2.86153	1	0.319825		0.558354
BAB_v1_a0168	176194	177696	+	NA	RNA polymerase sigma-54 factor	54031	35.9727	654	0.435419	44731	37.2138	495	0.411814	2211	35	4.73265	4.65062	1	1.58222		1.56788
BAB_v1_a0169	178446	179039	+	NA	Ribosome hibernation promotion factor	36401	61.3845	353	0.595278	30443	64.0905	287	0.604211	5254	67	4.56113	4.4835	1	1.81352		1.79508
BAB_v1_a0170	179142	179606	+	NA	phosphotransferase system enzyme IIA(Ntr)	4124	8.88793	94	0.202586	2023	5.43817	71	0.19086	3267	33	3.61542	3.30621	1	0.808763		0.995105
BAB_v1_a0171	179687	179932	-	NA	NADH oxidase	9065	37	105	0.428571	8037	40.797	86	0.436548	3208	40	3.95742	3.90515	1	1.62114		1.57978
BAB_v1_a0172	180038	180460	-	NA	small heat shock protein IbpA	10068	23.8578	162	0.383886	5309	15.7071	112	0.331361	3229	54	4.00299	3.72509	1	1.2229		1.39546
BAB_v1_a0173	180732	181229	-	NA	conserved protein of unknown function	23794	47.8753	237	0.476861	19144	48.2217	187	0.471033	1348	26	4.37649	4.28206	1	1.69216		1.68909
BAB_v1_a0174	181334	182080	+	NA	endonuclease III	45227	60.626	368	0.493298	39698	66.6074	304	0.510067	3913	65	4.65541	4.59878	1	1.82999		1.78976
BAB_v1_a0175	182121	182834	-	NA	putative transmembrane protein	25534	35.8121	326	0.457223	20353	35.6445	280	0.490368	1541	26	4.40714	4.30865	1	1.56401		1.56599
BAB_v1_a0176	183094	184086	+	NA	Fructokinase	34898	35.1794	420	0.423387	27434	34.5516	339	0.426952	3357	40	4.54281	4.4383	1	1.55086		1.55846
BAB_v1_a0177	184105	184761	-	NA	Transporter	21630	32.9726	266	0.405488	16982	32.4084	202	0.385496	6046	56	4.33508	4.23001	1	1.52386		1.53113
BAB_v1_a0178	184894	185574	-	NA	Protein GrpE	2631	3.86912	58	0.0852941	401	0.737132	20	0.0367647	1099	21	3.42029	2.60423	1	0.239833		0.68745
BAB_v1_a0179	185680	186804	-	NA	Heat-inducible transcription repressor HrcA	43985	39.1326	534	0.475089	35600	39.5556	424	0.471111	2519	36	4.64331	4.55146	1	1.60805		1.6035
BAB_v1_a0180	186972	187688	+	NA	truncated RNase PH	40992	57.2514	357	0.498603	35354	61.8077	293	0.512238	737	14	4.61271	4.54845	1	1.79801		1.76531
BAB_v1_a0181	187862	188035	+	NA	Lactoylglutathione lyase	2679	15.4855	65	0.375723	2112	15.1942	49	0.352518	2294	33	3.42813	3.3249	1	1.20936		1.2171
BAB_v1_a0182	188044	188265	+	NA	Lactoylglutathione lyase	2571	11.6335	62	0.280543	1881	10.6271	39	0.220339	948	33	3.41027	3.27462	1	1.06547		1.10152
BAB_v1_a0183	188268	188930	+	NA	dITP/XTP pyrophosphatase	20448	30.8882	300	0.453172	17666	33.3321	243	0.458491	1075	20	4.31067	4.24716	1	1.5357		1.50363
BAB_v1_a0184	188927	190141	+	NA	Heme chaperone HemW	45683	37.6301	580	0.477759	38192	39.2922	474	0.487654	3060	48	4.65976	4.58198	1	1.60522		1.58693
BAB_v1_a0185	190153	191064	+	NA	16S rRNA 2'-O-ribose C1402 methyltransferase	42692	46.8628	461	0.506037	34895	47.8669	371	0.508916	4571	59	4.63036	4.54278	1	1.68902		1.68
BAB_v1_a0186	191061	191441	+	NA	conserved protein of unknown function	12062	31.7421	145	0.381579	11087	36.4704	124	0.407895	898	32	4.08146	4.04485	1	1.57369		1.51511
BAB_v1_a0187	191637	193094	+	NA	Uroporphyrinogen-III C-methyltransferase / Precorrin-2 dehydrogenase / Sirohydrochlorin ferrochelatase	70664	48.4997	754	0.517502	60650	52.0601	599	0.514163	4148	47	4.8492	4.78284	1	1.72477		1.6946
BAB_v1_a0188	193112	193414	+	NA	conserved protein of unknown function	15371	50.8974	173	0.572848	13486	55.7273	138	0.570248	4755	67	4.18673	4.12992	1	1.75379		1.71515
BAB_v1_a0189	193435	195105	+	NA	Sulfite reductase (NADPH) hemoprotein beta-component	122959	73.6281	872	0.522156	64444	48.2365	655	0.490269	4091	59	5.08976	4.80919	1	1.69229		1.8729
BAB_v1_a0190	195095	195853	+	NA	Phosphoadenosine phosphosulfate reductase	41113	54.2388	399	0.526385	32841	54.1931	313	0.516502	8058	62	4.61399	4.51643	1	1.74188		1.74224
BAB_v1_a0191	195906	196430	+	NA	Oxidoreductase probably involved in sulfite reduction	322201	614.887	251	0.479008	19616	46.7048	203	0.483333	402900	78	5.50813	4.29263	1	1.67856		2.7895
BAB_v1_a0192	196498	196791	+	NA	Stress-response A/B barrel domain-containing protein	15713	53.628	145	0.494881	11921	50.7277	106	0.451064	2760	50	4.19629	4.07635	1	1.71372		1.73742
BAB_v1_a0193	196792	197370	-	NA	Methylated-DNA--protein-cysteine methyltransferase	15584	26.9619	225	0.389273	9844	21.3074	163	0.352814	3417	40	4.19271	3.99322	1	1.34845		1.44657
BAB_v1_a0194	197628	197873	+	NA	conserved membrane protein of unknown function	784	3.2	16	0.0653061	162	0.822335	6	0.0304569	48	3	2.89487	2.21219	1	0.260628		0.623249
BAB_v1_a0195	197926	198315	-	NA	(U62541) immunoreactive 14 kDa protein BA14k	11087	28.5013	177	0.455013	8347	26.8392	135	0.434084	1420	34	4.04485	3.92158	1	1.44466		1.46984
BAB_v1_a0196	198629	202414	+	NA	cobalamin-dependent methionine synthase	110871	29.2922	1502	0.39683	83681	27.6266	1107	0.365467	3420	47	5.04482	4.92263	1	1.45677		1.48133
BAB_v1_amiscRNA10	202616	202749	+	NA	babR_5UTR	798	6	18	0.135338	624	5.83178	14	0.130841	1	1	2.90255	2.79588	1	0.834534		0.845098
BAB_v1_a0197	202735	203442	+	NA	Transcriptional activator protein SolR	45622	64.529	379	0.536068	35018	61.9788	296	0.523894	623	13	4.65918	4.5443	1	1.79919		1.81643
BAB_v1_a0198	203557	204927	+	NA	Putrescine--pyruvate aminotransferase	54575	39.8358	626	0.456934	43787	39.9516	484	0.441606	2302	42	4.737	4.64136	1	1.61227		1.61104
BAB_v1_a0199	205009	205659	-	NA	protein of unknown function	18884	29.0523	245	0.376923	12813	24.6404	200	0.384615	417	18	4.27612	4.10768	1	1.40892		1.47788
BAB_v1_a0200	205312	206232	+	NA	sulfate adenylyltransferase subunit 2	31761	34.5228	427	0.46413	27450	37.2962	338	0.459239	2164	37	4.50191	4.43856	1	1.58316		1.55051
BAB_v1_a0201	206232	208166	+	NA	Sulfate adenylyltransferase subunit 1 / Adenylyl-sulfate kinase	68241	35.2849	831	0.429679	61239	39.5601	711	0.459302	1612	54	4.83405	4.78704	1	1.6081		1.55973
BAB_v1_a0202	208169	209014	+	NA	3'(2'),5'-bisphosphate nucleotidase CysQ	49967	59.1325	460	0.544379	41521	61.3309	363	0.536189	826	23	4.69869	4.61828	1	1.7947		1.77911
BAB_v1_atRNA1	209147	209223	+	NA	Pro tRNA	6982	91.8684	26	0.342105	1266	21.1	21	0.35	9947	55	3.84404	3.10278	1	1.34439		1.96787
BAB_v1_a0203	209276	210037	-	NA	cAMP-binding proteins - catabolite gene activator and regulatory subunit of cAMP-dependent protein kinases	37345	49.0736	376	0.494087	28549	46.8785	291	0.477833	518	14	4.57224	4.45561	1	1.68014		1.69961
BAB_v1_a0204	210281	211018	+	NA	Monoamine regulon transcriptional regulator	34419	46.7015	402	0.545455	28668	48.6723	337	0.572156	10261	72	4.53681	4.45741	1	1.69611		1.67853
BAB_v1_a0205	211346	212137	+	NA	Glycerol-3-phosphate regulon repressor	30905	39.0708	337	0.426043	25485	40.2607	272	0.4297	4029	45	4.49004	4.4063	1	1.61554		1.60283
BAB_v1_a0206	212219	213730	+	NA	aerobic glycerol 3-phosphate dehydrogenase	65526	43.366	752	0.497684	47931	39.6452	606	0.501241	938	19	4.81642	4.68063	1	1.60901		1.64705
BAB_v1_a0207	213949	214917	+	NA	Transcriptional regulator	63970	66.0847	555	0.573347	51542	66.5917	436	0.563307	2734	44	4.80598	4.71217	1	1.82989		1.82662
BAB_v1_a0208	215066	215935	+	NA	fragment of aldehyde dehydrogenase B (part 1)	35739	41.1266	382	0.439586	29964	43.1137	322	0.463309	1639	49	4.55315	4.47661	1	1.64457		1.62456
BAB_v1_a0209	215935	216582	+	NA	fragment of aldehyde dehydrogenase B (part 2)	24961	38.5796	298	0.460587	19147	37.0348	245	0.473888	6361	46	4.39728	4.28212	1	1.58018		1.59747
BAB_v1_a0211	217063	218097	+	NA	Alcohol dehydrogenase	51661	49.9623	494	0.477756	45832	55.3527	407	0.491546	4146	48	4.71317	4.66118	1	1.75091		1.70725
BAB_v1_a0212	218119	218556	+	NA	conserved protein of unknown function	17239	39.4485	173	0.395881	9696	27.7822	133	0.381089	2109	32	4.23654	3.98664	1	1.45912		1.6069
BAB_v1_a0213	218582	219604	+	NA	Transcriptional regulator, LacI family	105321	103.054	399	0.390411	19863	24.2824	294	0.359413	1307	31	5.02252	4.29807	1	1.40282		2.01726
BAB_v1_a0214	219696	220316	-	NA	ATP-binding lipopolysaccharide transport protein (fragment)	25312	40.8258	289	0.466129	20659	41.6512	244	0.491935	2403	34	4.40334	4.31513	1	1.62993		1.62144
BAB_v1_a0215	220313	220600	-	NA	protein of unknown function	10576	36.8502	134	0.466899	8405	36.7031	103	0.449782	4813	49	4.02436	3.92459	1	1.57638		1.57807
BAB_v1_a0216	220578	221522	-	NA	membrane protein of unknown function	51733	54.8019	478	0.506356	43768	57.8942	383	0.506614	4406	42	4.71378	4.64117	1	1.77007		1.74665
BAB_v1_a0217	222116	223549	+	NA	Alpha-ketoglutaric semialdehyde dehydrogenase	69950	48.8137	704	0.491277	52155	45.4708	558	0.486486	1475	31	4.84479	4.7173	1	1.66718		1.69735
BAB_v1_a0218	223594	224370	-	NA	putative ABC transporter permease protein HI_0355	44042	56.7552	394	0.507732	40853	65.8919	327	0.527419	6606	50	4.64388	4.61123	1	1.82537		1.76159
BAB_v1_a0219	224367	225065	-	NA	Aminopyrimidine aminohydrolase	57106	81.8138	381	0.545845	50854	91.1362	326	0.584229	1458	39	4.75669	4.70633	1	1.96443		1.9181
BAB_v1_a0220	225062	226030	-	NA	Putative thiamine biosynthesis protein HI_0357	48302	49.8988	486	0.502066	34137	44.1047	384	0.496124	7412	55	4.68397	4.53324	1	1.65422		1.70671
BAB_v1_a0221	226054	226665	-	NA	thiamine phosphate synthase	32676	53.4795	315	0.515548	28003	57.2658	252	0.515337	7008	45	4.51424	4.44722	1	1.76541		1.73623
BAB_v1_a0222	226662	227432	-	NA	1-deoxy-D-xylulose 5-phosphate:thiol sulfurtransferase	33481	43.4818	393	0.51039	28042	45.5227	317	0.51461	8079	54	4.52481	4.44782	1	1.66767		1.64818
BAB_v1_a0223	227434	227631	-	NA	Sulfur carrier protein ThiS	9192	46.6599	82	0.416244	4765	30.3503	60	0.382166	3633	48	3.96346	3.67815	1	1.49624		1.67815
BAB_v1_a0224	227628	228632	-	NA	Putative thiamine biosynthesis oxidoreductase ThiO	54516	54.2988	488	0.486056	43919	54.6256	397	0.493781	5904	48	4.73653	4.64266	1	1.74527	4062.79	1.74272
BAB_v1_a0225	228632	229507	-	NA	bifunctional hydroxymethylpyrimidine kinase/phosphomethylpyrimidine kinase	44550	50.9143	452	0.516571	37060	53.0186	362	0.517883	5397	45	4.64886	4.56892	1	1.73254		1.71529
BAB_v1_amiscRNA25	229594	229700	-	NA	TPP	3019	28.4811	44	0.415094	2801	33.3452	38	0.452381	3944	55	3.48001	3.44747	1	1.53587		1.46954
BAB_v1_a0227	229937	232048	+	NA	Sensory box/GGDEF family protein	91340	43.2686	998	0.472762	68257	40.4127	786	0.465364	6006	59	4.96067	4.83415	1	1.61713		1.6461
BAB_v1_a0228	232147	234426	+	NA	Cu(+) exporting P-type ATPase	105784	46.4168	1157	0.507679	83784	45.9594	921	0.505211	3424	52	5.02442	4.92317	1	1.67172		1.67593
BAB_v1_a0229	234406	234855	-	NA	DNA-binding transcriptional dual regulator CueR	11499	25.6102	155	0.345212	8655	24.1086	118	0.328691	3421	49	4.0607	3.93732	1	1.39982		1.42505
BAB_v1_a0230	234961	235707	-	NA	glycine betaine ABC transporter membrane subunit YehW	24257	32.5161	361	0.483914	20192	33.8792	279	0.468121	5569	63	4.38485	4.3052	1	1.54257		1.52525
BAB_v1_a0231	235704	236642	-	NA	glycine betaine ABC transporter ATP binding subunit YehX	45851	48.8817	413	0.440299	40231	53.6413	341	0.454667	3011	50	4.66136	4.60457	1	1.73752		1.69794
BAB_v1_a0232	236639	237850	-	NA	Binding-protein-dependent transport systems inner membrane component	57012	47.0784	603	0.497936	47293	48.806	490	0.505676	2744	43	4.75597	4.67481	1	1.69728		1.68195
BAB_v1_a0233	237872	238810	-	NA	glycine betaine ABC transporter periplasmic binding protein OsmF	33555	35.7729	440	0.469083	27559	36.7453	355	0.473333	4895	62	4.52577	4.44028	1	1.57686		1.56553
BAB_v1_a0234	238972	239622	-	NA	putative signal peptide protein	12413	19.0969	217	0.333846	10233	19.6788	182	0.35	2853	32	4.09391	4.01005	1	1.31553		1.30313
BAB_v1_a0235	239926	241191	-	NA	NADP-specific glutamate dehydrogenase	58536	46.2735	611	0.483004	45711	45.1244	503	0.496545	2324	33	4.76743	4.66003	1	1.66393		1.67462
BAB_v1_a0236	241518	242771	+	NA	Sarcosine oxidase subunit beta	63879	50.9808	677	0.540303	52675	52.5174	554	0.552343	6068	50	4.80536	4.72161	1	1.7285		1.71584
BAB_v1_a0237	242790	243095	+	NA	Sarcosine oxidase subunit delta	11139	36.5213	112	0.367213	10305	42.0612	102	0.416327	2606	28	4.04689	4.01309	1	1.63409		1.57428
BAB_v1_a0238	243092	243652	+	NA	conserved protein of unknown function	22834	40.775	263	0.469643	17108	38.1875	214	0.477679	4113	46	4.3586	4.23322	1	1.59315		1.62092
BAB_v1_a0239	243606	244736	+	NA	protein of unknown function	76012	67.2673	657	0.581416	61015	67.4945	522	0.577434	1496	42	4.88089	4.78544	1	1.83566		1.83421
BAB_v1_a0240	244749	246092	+	NA	Sarcosine oxidase alpha subunit family protein	70430	52.4423	740	0.551005	53729	49.9805	601	0.55907	6206	68	4.84776	4.73022	1	1.7074		1.72789
BAB_v1_a0241	246103	246657	+	NA	Sarcosine oxidase gamma subunit	42450	76.6245	291	0.525271	30542	68.7883	230	0.518018	5410	58	4.62789	4.48491	1	1.84378		1.89
BAB_v1_a0242	246710	247558	-	NA	Purine/pyrimidine phosphoribosyl transferase	45290	53.408	442	0.521226	34630	51.0767	354	0.522124	1475	27	4.65601	4.53947	1	1.71664		1.73566
BAB_v1_a0243	247616	248410	-	NA	Transcriptional regulator, IclR family	71794	90.4207	458	0.576826	61003	95.9167	386	0.606918	2825	41	4.85609	4.78536	1	1.9864		1.96104
BAB_v1_a0244	248568	249887	+	NA	Maltose/maltodextrin ABC transporter, substrate binding periplasmic protein MalE	59100	44.8067	655	0.496588	51025	48.3649	540	0.511848	827	30	4.77159	4.70779	1	1.69342		1.66093
BAB_v1_a0245	249978	250871	+	NA	ABC transporter permease subunit	56801	63.6069	476	0.533035	42888	59.9832	388	0.542657	1697	23	4.75436	4.63235	1	1.78521		1.81028
BAB_v1_a0246	250874	251749	+	NA	Maltose/maltodextrin ABC transporter, permease protein MalG	37985	43.4114	431	0.492571	31841	45.5522	356	0.509299	13228	61	4.57962	4.503	1	1.66794		1.64749
BAB_v1_a0247	251757	252848	+	NA	Uncharacterized ABC transporter ATP-binding protein y4oS	49786	45.6334	536	0.491292	42130	48.2589	426	0.487973	1991	33	4.69712	4.6246	1	1.69248		1.6687
BAB_v1_a0248	252851	253969	+	NA	mandelate racemase/muconate lactonizing enzyme family protein	49472	44.2504	579	0.517889	39318	43.9799	460	0.514541	5596	61	4.69437	4.5946	1	1.65302		1.65562
BAB_v1_a0249	253966	254310	+	NA	putative mutarotase	6819	19.8227	116	0.337209	5055	18.3152	76	0.275362	3669	42	3.83378	3.70381	1	1.2859		1.31854
BAB_v1_a0250	254303	255382	+	NA	oxidoreductase, Gfo/Idh/MocA family	43573	40.3828	480	0.444856	33517	38.8378	383	0.443801	3079	54	4.63923	4.52528	1	1.6003		1.61682
BAB_v1_a0251	255385	255483	+	NA	conserved protein of unknown function	7949	81.1122	62	0.632653	6475	83.0128	45	0.576923	5686	54	3.90037	3.81131	1	1.92435		1.91441
BAB_v1_a0252	255487	256221	+	NA	2-keto-3-deoxy-L-fuconate dehydrogenase	68892	93.8583	430	0.585831	39902	67.8605	315	0.535714	7836	61	4.83818	4.60101	1	1.83797		1.97708
BAB_v1_a0253	256262	257107	+	NA	Ureidoglycolate lyase	38557	45.6296	386	0.456805	34159	50.4564	319	0.471196	20378	62	4.58611	4.53352	1	1.71144		1.66866
BAB_v1_a0254	257121	258398	+	NA	L-fuconate dehydratase	66907	52.3939	638	0.499608	55904	54.7542	524	0.513222	1657	32	4.82548	4.74745	1	1.74628		1.72749
BAB_v1_a0255	258797	259348	-	NA	conserved protein of unknown function	9872	17.9165	198	0.359347	7545	17.1088	152	0.344671	2321	45	3.99445	3.87772	1	1.25789		1.27684
BAB_v1_a0256	260701	261747	+	NA	Phage integrase	41014	39.2103	540	0.516252	35213	42.1208	446	0.533493	3327	62	4.61294	4.54672	1	1.63469		1.60434
BAB_v1_a0257	261744	262190	+	NA	conserved protein of unknown function	11392	25.5426	189	0.423767	9248	25.9775	152	0.426966	2831	51	4.05664	3.96609	1	1.431		1.42394
BAB_v1_a0258	262258	262476	+	NA	conserved protein of unknown function	8561	39.2706	95	0.43578	6946	39.9195	75	0.431034	7780	51	3.93258	3.8418	1	1.61193		1.60499
BAB_v1_a0259	262683	262997	+	NA	conserved protein of unknown function	22478	71.586	181	0.576433	17405	69.0675	137	0.543651	2055	40	4.35178	4.2407	1	1.84552		1.86085
BAB_v1_a0260	262994	263875	+	NA	Virulence-associated protein E	88501	100.455	536	0.6084	77302	109.648	425	0.602837	8506	75	4.94695	4.8882	1	2.04394		2.00627
BAB_v1_a0261	263872	265035	+	NA	conserved protein of unknown function	69034	59.3586	690	0.593293	55837	59.9753	545	0.585392	2836	55	4.83907	4.74693	1	1.78515		1.78074
BAB_v1_a0262	265083	265400	+	NA	protein of unknown function	14264	44.9968	174	0.548896	10355	40.9289	133	0.525692	9727	67	4.15427	4.01519	1	1.62251		1.66273
BAB_v1_a0263	265400	265630	+	NA	protein of unknown function	3718	16.1652	68	0.295652	1638	8.90217	48	0.26087	3035	49	3.57043	3.21458	1	0.995731		1.23465
BAB_v1_a0264	265849	265986	+	NA	protein of unknown function	5813	42.4307	66	0.481752	4964	45.5413	50	0.458716	4889	59	3.76448	3.69592	1	1.66784		1.6378
BAB_v1_a0265	265979	266143	+	NA	conserved protein of unknown function	2879	17.5549	57	0.347561	2080	15.7576	44	0.333333	4985	53	3.45939	3.31827	1	1.22421		1.26846
BAB_v1_a0266	266140	267156	+	NA	conserved protein of unknown function	47142	46.3996	508	0.5	32067	39.4914	405	0.498768	1492	30	4.67342	4.50607	1	1.60736		1.67577
BAB_v1_a0267	267291	267467	+	NA	conserved protein of unknown function	6203	35.2443	88	0.5	5618	40.1286	75	0.535714	1299	28	3.79267	3.74966	1	1.61414		1.55924
BAB_v1_a0268	267464	269584	+	NA	Flagellar protein flgJ (peptidoglycan hydrolase)	120081	56.642	1042	0.491509	110158	64.9517	877	0.517099	4689	60	5.07948	5.04202	1	1.81923		1.76074
BAB_v1_a0269	269581	270507	+	NA	Elastin	41943	45.2948	478	0.516199	33602	45.4081	371	0.501351	1671	29	4.62267	4.52638	1	1.66659		1.66553
BAB_v1_a0270	270701	271615	+	NA	protein of unknown function	54260	59.3654	528	0.577681	41122	56.1776	425	0.580601	6276	60	4.73449	4.61408	1	1.75723		1.78079
BAB_v1_a0271	271598	271780	-	NA	conserved protein of unknown function	5892	32.3736	63	0.346154	3403	23.3082	52	0.356164	9571	65	3.77034	3.53199	1	1.38575		1.5234
BAB_v1_a0272	271816	272121	+	NA	conserved protein of unknown function	16558	54.2885	179	0.586885	11346	46.3102	143	0.583673	2321	31	4.21903	4.05488	1	1.67495		1.74264
BAB_v1_a0273	272163	272642	+	NA	conserved protein of unknown function	15322	31.9875	186	0.388309	10405	27.1671	136	0.355091	10136	73	4.18534	4.01728	1	1.44974		1.51835
BAB_v1_a0275	273220	273426	+	NA	conserved protein of unknown function	13610	66.068	131	0.635922	12035	73.3841	114	0.695122	4832	20	4.13389	4.08048	1	1.87148		1.82652
BAB_v1_a0276	274337	274693	+	NA	conserved protein of unknown function	10551	29.6376	115	0.323034	9537	33.581	91	0.320423	939	20	4.02333	3.97946	1	1.53884		1.48626
BAB_v1_a0277	274690	275238	+	NA	Zinc-dependent metallopeptidase	16735	30.5383	200	0.364964	15502	35.3927	170	0.388128	1305	25	4.22365	4.19042	1	1.56101		1.49884
BAB_v1_a0278	275623	276108	-	NA	Abortive phage infection protein	3476	7.16701	70	0.14433	3437	8.83548	68	0.174807	88	4	3.5412	3.53631	1	0.992795		0.912063
BAB_v1_a0279	276105	276581	-	NA	conserved protein of unknown function	2290	4.81092	81	0.170168	2041	5.37105	72	0.189474	82	4	3.36003	3.31006	1	0.804211		0.764245
BAB_v1_a0280	276645	276890	-	NA	HTH cro/C1-type domain-containing protein	290	1.18367	8	0.0326531	0	0	0	0	3760	38	2.46389	0	1	0		0.339188
BAB_v1_a0281	276986	277213	+	NA	conserved protein of unknown function	5662	24.9427	92	0.405286	3178	17.558	67	0.370166	92	4	3.75305	3.50229	1	1.26853		1.41402
BAB_v1_a0282	277279	277569	+	NA	conserved protein of unknown function	11865	40.9138	120	0.413793	7650	32.9741	95	0.409483	3686	42	4.0743	3.88372	1	1.53115		1.62236
BAB_v1_a0283	277566	278105	+	NA	conserved protein of unknown function	34203	63.4564	316	0.586271	31008	71.9443	265	0.614849	7957	58	4.53408	4.49149	1	1.86299		1.80927
BAB_v1_a0284	278206	278379	+	NA	conserved protein of unknown function	8743	50.5376	113	0.653179	5626	40.4748	84	0.604317	3537	52	3.94171	3.75028	1	1.61778		1.71212
BAB_v1_a0285	278376	278984	+	NA	conserved protein of unknown function	21588	35.5066	271	0.445724	17109	35.2037	212	0.436214	4654	58	4.33423	4.23325	1	1.55875		1.56237
BAB_v1_a0286	278966	279379	+	NA	conserved protein of unknown function	14805	35.8475	186	0.450363	12324	37.2326	142	0.429003	1635	31	4.17044	4.09079	1	1.58243		1.56641
BAB_v1_a0287	279684	280511	-	NA	NAD(+) hydrolase BtpA	567412	686.109	378	0.457074	560163	847.448	287	0.434191	1615	31	5.7539	5.74832	1	2.92863		2.83703
BAB_v1_atRNA40	281231	281306	-	NA	Phe tRNA	0	0	0	0	0	0	0	0	322	15	0	0	1	0		0
BAB_v1_a0288	281491	281706	-	NA	DNA gyrase inhibitor YacG	8427	39.1953	91	0.423256	7459	43.6199	74	0.432749	1352	26	3.92572	3.87274	1	1.64953		1.60418
BAB_v1_a0289	281716	282342	-	NA	dTTP/UTP pyrophosphatase	20129	32.155	293	0.468051	16923	33.846	230	0.46	3805	41	4.30384	4.2285	1	1.54215		1.52055
BAB_v1_a0290	282376	282594	-	NA	translation initiation factor IF-1	218	1	7	0.0321101	120	0.689655	5	0.0287356	1686	37	2.34044	2.08279	1	0.227798		0.30103
BAB_v1_a0291	282706	283179	-	NA	Arsenate reductase	12828	27.1205	183	0.386892	9337	24.6359	141	0.372032	2180	26	4.10819	3.97025	1	1.40885		1.44902
BAB_v1_a0292	283186	283668	-	NA	conserved protein of unknown function	26439	54.8527	249	0.516598	17773	46.044	193	0.5	3479	42	4.42226	4.24979	1	1.6725		1.74704
BAB_v1_a0293	283675	284967	-	NA	Histidinol dehydrogenase	99435	76.9621	776	0.600619	78697	76.1093	608	0.588008	4490	53	4.99754	4.89596	1	1.88711		1.89188
BAB_v1_a0294	285042	285482	-	NA	conserved protein of unknown function	13193	29.9841	222	0.504545	11341	32.2188	186	0.528409	3996	63	4.12038	4.05469	1	1.52138		1.49114
BAB_v1_a0295	285753	287093	-	NA	UDP-N-acetylglucosamine 1-carboxyvinyltransferase	3489	2.60373	55	0.0410448	39	0.0363806	8	0.00746269	1839	32	3.54283	1.60206	1	0.0155193		0.556752
BAB_v1_a0296	287265	287504	-	NA	conserved protein of unknown function	12465	52.1548	132	0.552301	9678	50.6702	107	0.560209	2778	52	4.09573	3.98583	1	1.71324		1.72554
BAB_v1_atRNA2	287593	287667	+	NA	Thr tRNA	175	2.36486	9	0.121622	125	2.08333	6	0.1	1883	10	2.24551	2.10037	1	0.48902		0.526968
BAB_v1_a0297	287747	289513	+	NA	site-specific recombinase, phage integrase family	193387	109.506	1194	0.676104	149359	105.778	972	0.688385	5008	60	5.28643	5.17423	1	2.02848		2.04338
BAB_v1_a0298	289608	289796	+	NA	conserved protein of unknown function	15768	83.8723	133	0.707447	9388	62.5867	103	0.686667	5294	44	4.1978	3.97262	1	1.80337		1.92877
BAB_v1_a0299	289786	290031	+	NA	BRO family protein	16829	68.6898	136	0.555102	11956	60.6904	96	0.48731	4137	70	4.22608	4.07762	1	1.79022		1.84317
BAB_v1_a0300	290044	290238	+	NA	conserved protein of unknown function	11563	59.6031	116	0.597938	9972	63.9231	93	0.596154	5040	55	4.06311	3.99883	1	1.8124		1.78249
BAB_v1_a0301	290830	291447	+	NA	Site-specific recombinase	0	0	0	0	0	0	0	0	0	0	0	0	1	0		0
BAB_v1_a0302	291413	291826	-	NA	protein of unknown function	0	0	0	0	0	0	0	0	0	0	0	0	1	0		0
BAB_v1_a0303	291984	293045	+	NA	conserved protein of unknown function	30	0.0282752	8	0.00754006	30	0.0353357	8	0.00942285	0	0	1.49136	1.49136	1	0.0150812		0.0121094
BAB_v1_a0304	293509	293823	-	NA	protein of unknown function	0	0	0	0	0	0	0	0	0	0	0	0	1	0		0
BAB_v1_a0305	294349	294633	-	NA	Predicted protein	16776	59.0704	149	0.524648	14955	65.5921	126	0.552632	2111	24	4.22471	4.17482	1	1.82342		1.77866
BAB_v1_a0306	294747	295007	-	NA	HTH cro/C1-type domain-containing protein	9086	34.9462	123	0.473077	8045	38.6779	105	0.504808	3935	57	3.95842	3.90558	1	1.59855		1.55565
BAB_v1_a0307	295091	295480	+	NA	conserved protein of unknown function	33174	85.2802	241	0.619537	27956	89.8907	191	0.614148	1128	21	4.52081	4.44649	1	1.95852		1.93591
BAB_v1_a0308	296073	296915	+	NA	Urease accessory protein UreD 1	68782	81.6888	505	0.599762	43598	64.6855	390	0.578635	1985	34	4.83748	4.63948	1	1.81747		1.91745
BAB_v1_a0309	297068	297370	+	NA	Urease subunit gamma 1	14999	49.6656	181	0.599338	13347	55.1529	161	0.665289	8739	39	4.17609	4.12542	1	1.74937		1.70471
BAB_v1_a0310	297396	297524	+	NA	protein of unknown function	5234	40.8906	73	0.570312	4491	44.0294	66	0.647059	5853	53	3.71892	3.65244	1	1.6535		1.62212
BAB_v1_a0311	297537	297842	+	NA	Urease subunit beta 1	11189	36.6852	163	0.534426	8647	35.2939	129	0.526531	6720	67	4.04883	3.93692	1	1.55983		1.57617
BAB_v1_a0312	297861	299573	+	NA	Urease subunit alpha 1	101778	59.4498	935	0.546145	71968	52.5314	738	0.538686	4287	41	5.00766	4.85715	1	1.72861		1.78139
BAB_v1_amiscRNA15	298016	298302	-	NA	5_ureB_sRNA	13272	46.4056	142	0.496503	9687	42.4868	107	0.469298	4379	52	4.12297	3.98623	1	1.63836		1.67583
BAB_v1_a0313	299589	300104	+	NA	Urease accessory protein UreE 1	29130	56.5631	293	0.568932	24098	58.6326	230	0.559611	4315	49	4.46436	4.382	1	1.77548		1.76014
BAB_v1_a0314	300049	300762	+	NA	Urease accessory protein UreF 1	45397	63.6704	408	0.57223	40068	70.1716	347	0.607706	8804	77	4.65704	4.60281	1	1.85231		1.81071
BAB_v1_a0315	300759	301385	+	NA	Urease accessory protein UreG 1	23431	37.4297	264	0.421725	18077	36.154	201	0.402	5512	37	4.36981	4.25715	1	1.57001		1.58467
BAB_v1_atRNA39	301506	301582	-	NA	Arg tRNA	0	0	0	0	0	0	0	0	220	9	0	0	1	0		0
BAB_v1_a0316	301741	303294	-	NA	Sensory Transduction Protein Kinase	47717	30.7257	613	0.39472	42076	33.8504	492	0.395817	2972	23	4.67868	4.62404	1	1.54221		1.50141
BAB_v1_a0317	303651	304802	+	NA	putative Co/Zn/Cd efflux system membrane fusion protein	58711	51.0087	599	0.520417	42577	46.2291	466	0.505972	4236	63	4.76873	4.62919	1	1.67421		1.71608
BAB_v1_a0318	304817	307948	+	NA	RND multidrug efflux transporter; Acriflavin resistance protein	161899	51.7084	1509	0.481955	121331	48.4355	1224	0.488623	8875	57	5.20925	5.08398	1	1.69404		1.72188
BAB_v1_a0319	308071	308601	-	NA	fragment of phenylhydantoinase (part 2)	19766	37.2943	234	0.441509	13851	32.6675	190	0.448113	8470	71	4.29594	4.14151	1	1.52721		1.58313
BAB_v1_a0320	308632	309540	-	NA	fragment of phenylhydantoinase (part 1)	41884	46.1278	430	0.473568	31849	43.8691	339	0.466942	3283	43	4.62206	4.50311	1	1.65195		1.67328
BAB_v1_a0321	309592	310839	-	NA	N-carbamoyl-L-amino-acid hydrolase	76051	60.9872	720	0.577386	58308	58.4835	576	0.577733	8722	63	4.88111	4.76574	1	1.7744		1.7923
BAB_v1_a0322	311058	311741	+	NA	HTH-type transcriptional regulator RutR	18313	26.8126	274	0.401171	14933	27.2998	222	0.40585	17851	53	4.26278	4.17418	1	1.45178		1.44424
BAB_v1_a0323	311738	312241	+	NA	NUDIX hydrolase	12009	23.8748	200	0.397614	8083	20.0571	157	0.389578	2027	29	4.07954	3.90763	1	1.3234		1.39576
BAB_v1_a0324	312171	313481	-	NA	NAD-dependent dihydropyrimidine dehydrogenase subunit PreA	82976	63.3405	680	0.519084	68392	65.2595	552	0.526718	3282	34	4.91896	4.83501	1	1.82125		1.80848
BAB_v1_a0325	313500	314981	-	NA	Pyridine nucleotide-disulphide oxidoreductase associated with reductive pyrimidine catabolism	74550	50.3376	764	0.515868	58212	49.1241	617	0.520675	2427	30	4.87245	4.76502	1	1.70005		1.71044
BAB_v1_a0326	315169	315621	-	NA	carbon monoxide dehydrogenase G protein	22418	49.5973	265	0.586283	16199	44.7486	214	0.59116	400	12	4.35062	4.20952	1	1.66038		1.70413
BAB_v1_a0327	315772	317421	+	NA	glucose-6-phosphate isomerase	3092	1.87508	104	0.0630685	1726	1.30857	71	0.0538287	2168	22	3.49038	3.23729	1	0.363343		0.458649
BAB_v1_a0328	317555	318616	+	NA	Succinylglutamate desuccinylase/aspartoacylase	51917	48.9321	525	0.494816	44903	52.8893	421	0.495878	5691	59	4.71532	4.65229	1	1.7315		1.69838
BAB_v1_a0329	318613	319362	+	NA	Phosphoglycolate phosphatase	15425	20.5941	289	0.385848	11577	19.3272	223	0.372287	2957	49	4.18825	4.06363	1	1.30808		1.33434
BAB_v1_a0330	319335	320207	-	NA	Hydrolases of the alpha/beta superfamily	27168	31.156	333	0.381881	23300	33.3811	288	0.412607	2037	49	4.43407	4.36737	1	1.53632		1.50726
BAB_v1_a0331	320233	321978	-	NA	fatty acyl-CoA synthetase	96524	55.3146	863	0.494556	70062	50.1518	698	0.499642	2087	34	4.98464	4.84549	1	1.70886		1.75062
BAB_v1_a0332	322329	322958	-	NA	HTH-type transcriptional repressor BepR	16076	25.558	240	0.381558	13561	26.9602	195	0.387674	2216	36	4.20621	4.13232	1	1.44654		1.4242
BAB_v1_a0333	323131	324324	+	NA	Efflux pump periplasmic linker BepD	99079	83.0503	618	0.518022	83131	87.0482	512	0.536126	4168	51	4.99599	4.91977	1	1.94472		1.92454
BAB_v1_a0334	324321	327476	+	NA	multidrug efflux pump RND permease AcrB	180832	57.316	1605	0.508716	144975	57.4614	1304	0.516845	10351	49	5.25728	5.1613	1	1.76687		1.76579
BAB_v1_a0335	327587	327754	-	NA	conserved protein of unknown function	3417	20.4611	53	0.317365	3023	22.7293	48	0.360902	6141	38	3.53377	3.48058	1	1.37529		1.33165
BAB_v1_a0336	328184	329026	-	NA	ABC transporter, periplasmic amino acid-binding protein	35706	42.4062	425	0.504751	31723	47.0668	346	0.513353	1426	34	4.55275	4.50139	1	1.68184		1.63755
BAB_v1_a0337	329295	331187	+	NA	Glycosyl transferase, group 2 family protein	88746	46.9059	892	0.471459	74473	49.1896	708	0.467635	310	13	4.94815	4.872	1	1.70061		1.68039
BAB_v1_a0338	331115	332074	-	NA	Polyphosphate:ADP phosphotransferase	38233	39.8676	416	0.433785	31083	40.5254	323	0.421121	6971	53	4.58245	4.49254	1	1.61831		1.61138
BAB_v1_a0339	332207	333523	+	NA	Phosphate regulon sensor protein PhoR	48763	37.054	587	0.446049	38333	36.4382	472	0.448669	3401	44	4.6881	4.58358	1	1.57332		1.5804
BAB_v1_a0340	333653	334195	-	NA	Pollen allergen Poa pIX/Phl pVI, C-terminal	424	0.782288	11	0.0202952	0	0	0	0	1105	22	2.62839	0	1	0		0.250978
BAB_v1_a0341	334799	336010	+	NA	Acetylornithine aminotransferase	1422	1.17424	34	0.028076	57	0.0588235	5	0.00515996	8957	53	3.1532	1.76343	1	0.0248236		0.337307
BAB_v1_a0342	336015	336953	+	NA	Ornithine carbamoyltransferase	1591	1.69616	28	0.0298507	20	0.0266667	3	0.004	1254	23	3.20194	1.32222	1	0.0114295		0.430746
BAB_v1_a0343	336955	337977	+	NA	33 kDa chaperonin	42517	41.6018	482	0.471624	33347	40.7665	393	0.48044	1565	22	4.62857	4.52307	1	1.62083		1.62943
BAB_v1_a0344	338018	338410	-	NA	Protein ApaG	23284	59.398	220	0.561224	18978	60.4395	179	0.570064	1571	37	4.36708	4.27827	1	1.78845		1.78102
BAB_v1_a0345	338779	340203	-	NA	O-succinylhomoserine sulfhydrylase	39357	27.6383	551	0.386938	32533	28.5377	443	0.388596	753	16	4.59503	4.51234	1	1.47038		1.45695
BAB_v1_amiscRNA22	340067	340146	-	NA	SAM_alpha	793	10.038	25	0.316456	670	10.6349	20	0.31746	1983	14	2.89982	2.82672	1	1.06576		1.04289
BAB_v1_a0347	340403	341494	+	NA	Deoxycytidine triphosphate deaminase	337	0.308891	21	0.0192484	32	0.0366552	6	0.00687285	4595	41	2.52892	1.51851	1	0.0156343		0.116903
BAB_v1_a0348	341585	342601	+	NA	AraC family transcriptional regulator	31818	31.3169	392	0.385827	25267	31.117	300	0.369458	3578	46	4.50269	4.40257	1	1.50673		1.50943
BAB_v1_a0349	342688	342954	+	NA	conserved protein of unknown function	7874	29.6015	121	0.454887	6229	29.3821	98	0.462264	2633	45	3.89625	3.79449	1	1.48262		1.48574
BAB_v1_a0350	342991	343473	+	NA	SCP domain-containing protein	19718	40.9087	228	0.473029	16657	43.1528	180	0.466321	1507	30	4.29488	4.22162	1	1.64496		1.6223
BAB_v1_a0351	343645	345015	+	NA	putative multidrug resistance protein NorM	65481	47.7964	665	0.485401	57094	52.0931	538	0.490876	1431	29	4.81612	4.7566	1	1.72504		1.68839
BAB_v1_a0352	345017	346111	-	NA	Dihydroorotate dehydrogenase (quinone)	9353	8.54936	203	0.185558	6721	7.67237	149	0.170091	2930	47	3.971	3.8275	1	0.938138		0.979974
BAB_v1_a0353	346108	346461	-	NA	conserved protein of unknown function	13939	39.4873	165	0.467422	10965	38.7456	130	0.459364	1623	28	4.14426	4.04005	1	1.59929		1.60732
BAB_v1_a0354	346715	347170	+	NA	conserved exported protein of unknown function	18017	39.5978	207	0.454945	15367	42.3333	167	0.460055	2890	35	4.25571	4.18662	1	1.63682		1.6085
BAB_v1_a0355	347261	348211	-	NA	putative proline iminopeptidase	51818	54.5453	449	0.472632	45021	59.2382	380	0.5	2176	42	4.71449	4.65342	1	1.77987		1.74465
BAB_v1_a0356	348441	349082	+	NA	Glycerol metabolism activator	18562	28.9579	283	0.441498	15229	29.6862	225	0.438596	2181	36	4.26865	4.1827	1	1.48694		1.47651
BAB_v1_a0357	349119	352634	-	NA	Sensor histidine kinase	195819	55.7095	1843	0.524324	153272	54.5258	1465	0.521167	9409	66	5.29186	5.18547	1	1.74449		1.75366
BAB_v1_a0358	352803	352970	+	NA	protein of unknown function	6722	40.2515	57	0.341317	6323	47.5414	45	0.338346	2293	31	3.82756	3.80099	1	1.68611		1.61544
BAB_v1_a0359	353157	353573	+	NA	large conductance mechanosensitive channel	7364	17.7019	155	0.372596	6842	20.6084	138	0.415663	2089	34	3.86717	3.83525	1	1.33462		1.27189
BAB_v1_a0360	353649	354926	-	NA	5-aminolevulinate synthase	4303	3.36962	60	0.0469851	95	0.093046	7	0.00685602	449	13	3.63387	1.98227	1	0.0386385		0.640443
BAB_v1_a0361	355072	355776	-	NA	Chitooligosaccharide deacetylase	41938	59.571	379	0.538352	37391	66.2961	318	0.56383	3565	38	4.62262	4.57278	1	1.82799		1.78226
BAB_v1_a0362	355782	356501	-	NA	Glycosyl transferase, family 25	19959	27.7594	329	0.45758	16161	28.1061	274	0.476522	2113	31	4.30016	4.2085	1	1.46398		1.45878
BAB_v1_a0363	356631	357305	-	NA	Urease operon 23 kDa accessory protein	33836	50.2018	274	0.406528	25872	47.9111	198	0.366667	3064	34	4.52939	4.41285	1	1.68941		1.70929
BAB_v1_a0364	357259	357600	+	NA	protein of unknown function	15052	44.1408	156	0.457478	10606	38.8498	114	0.417582	2426	35	4.17762	4.02559	1	1.60043		1.65457
BAB_v1_a0365	357397	357582	-	NA	conserved protein of unknown function	3913	21.1514	65	0.351351	2510	16.8456	49	0.328859	7792	56	3.59262	3.39985	1	1.25153		1.3454
BAB_v1_a0366	357673	358563	-	NA	LysR family regulatory protein CidR	61427	69.0191	475	0.533708	44040	61.8539	380	0.533708	4051	47	4.78837	4.64386	1	1.79833		1.84522
BAB_v1_a0367	358685	359104	+	NA	Holin-like protein CidA	24848	59.3031	230	0.548926	16016	47.809	178	0.531343	3832	56	4.39531	4.20458	1	1.6885		1.78034
BAB_v1_a0368	359091	359798	+	NA	CidA-associated membrane protein CidB	33005	46.6832	361	0.510608	23182	41.0301	281	0.497345	6967	62	4.51859	4.36517	1	1.62356		1.67837
BAB_v1_amiscRNA29	360019	360126	+	NA	ar14	1543	14.4206	33	0.308411	1151	13.5412	25	0.294118	1033	26	3.18865	3.06145	1	1.1626		1.1881
BAB_v1_amiscRNA13	360137	360227	-	NA	BSnc115	6338	70.4222	55	0.611111	5784	80.3333	47	0.652778	1250	30	3.80202	3.7623	1	1.91027		1.85383
BAB_v1_a0369	360338	361585	+	NA	Esterase/lipase/thioesterase	60436	48.4651	536	0.429832	53276	53.4363	438	0.439318	1392	34	4.7813	4.72654	1	1.73589		1.6943
BAB_v1_a0370	361672	362553	+	NA	pantothenate synthetase	41557	47.1703	436	0.494892	32537	46.1518	349	0.495035	3463	45	4.61865	4.51239	1	1.6735		1.68278
BAB_v1_a0371	362555	363382	+	NA	3-methyl-2-oxobutanoate hydroxymethyltransferase	35707	43.1765	345	0.41717	31283	47.3268	279	0.422088	7513	58	4.55277	4.49532	1	1.68419		1.64519
BAB_v1_a0372	363567	364343	-	NA	Ferredoxin--NADP reductase	3647	4.69974	34	0.0438144	96	0.154839	3	0.00483871	509	11	3.56205	1.98677	1	0.0625213		0.755855
BAB_v1_a0373	364521	364706	-	NA	Superoxide dismutase	4479	24.2108	69	0.372973	3616	24.2685	56	0.375839	3331	51	3.65128	3.55835	1	1.40258		1.40159
BAB_v1_a0374	365135	366232	+	NA	Carboxynorspermidine/carboxyspermidine decarboxylase	11681	10.6481	75	0.0683683	891	1.01596	39	0.0444698	657	15	4.06752	2.95036	1	0.304483		1.06626
BAB_v1_a0375	366413	367654	+	NA	Carboxynorspermidine synthase	10355	8.34408	301	0.242546	6599	6.64552	223	0.224572	509	6	4.01519	3.81954	1	0.883407		0.970536
BAB_v1_a0376	367670	367885	-	NA	conserved protein of unknown function	10944	50.9023	99	0.460465	8665	50.6725	85	0.497076	3380	38	4.03922	3.93782	1	1.71326		1.71519
BAB_v1_a0377	367910	368938	-	NA	Not a Proline racemase, nor 4-hydroxyproline epimerase (missing catalytic residues)	46000	44.7471	449	0.43677	32469	39.5	348	0.423358	7562	57	4.66277	4.51148	1	1.60746		1.66036
BAB_v1_a0378	369391	369513	+	NA	protein of unknown function	5573	45.6803	71	0.581967	5179	52.8469	61	0.622449	1139	35	3.74617	3.71433	1	1.73116		1.66913
BAB_v1_a0379	369535	370806	+	NA	putative multidrug resistance protein NorM	65531	51.5586	656	0.516129	56525	55.5801	545	0.53589	5633	56	4.81645	4.75225	1	1.75266		1.72064
BAB_v1_a0380	370852	371373	-	NA	Invasion protein B homolog BAB1_0368	29819	57.2342	271	0.520154	28159	67.5276	248	0.594724	4940	53	4.47451	4.44963	1	1.83587		1.76518
BAB_v1_a0381	371615	372988	+	NA	Sensor histidine kinase MctS	70122	51.0721	679	0.494538	55871	50.838	541	0.492266	5733	43	4.84586	4.74719	1	1.71465		1.71661
BAB_v1_a0382	372985	373626	+	NA	Transcriptional regulatory protein MctR	13721	21.4056	238	0.371295	10520	20.5068	190	0.37037	3514	39	4.13742	4.02206	1	1.33258		1.35036
BAB_v1_a0383	373714	373803	-	NA	protein of unknown function	311	3.49438	17	0.191011	194	2.73239	13	0.183099	408	14	2.49415	2.29003	1	0.571988		0.65267
BAB_v1_a0384	373914	374396	+	NA	TRAP transporter small permease subunit	18137	37.6286	218	0.452282	15877	41.1321	185	0.479275	2809	54	4.25859	4.2008	1	1.62461		1.58691
BAB_v1_a0385	374412	375977	+	NA	TRAP dicarboxylate transporter	59973	38.3214	760	0.485623	50604	40.3863	626	0.499601	4258	45	4.77796	4.70419	1	1.61686		1.59463
BAB_v1_a0386	376039	377166	+	NA	Alpha-keto acid-binding periplasmic protein TakP	42863	38.0328	506	0.44898	38072	42.2553	422	0.468368	2374	39	4.63209	4.58062	1	1.63604		1.59143
BAB_v1_a0387	377249	378067	-	NA	Allantoin catabolism protein	35514	43.4156	395	0.482885	31466	48.1131	324	0.495413	2239	52	4.55041	4.49786	1	1.6912		1.64754
BAB_v1_a0388	378080	379507	-	NA	putative Chitooligosaccharide deacetylase ; uricase	63863	44.7533	691	0.484233	51562	45.1902	549	0.481157	2071	50	4.80526	4.71234	1	1.66455		1.66042
BAB_v1_a0389	380055	381533	+	NA	Xanthine dehydrogenase, iron-sulfur cluster and FAD-binding subunit A (1.17.1.4)	61191	41.4012	724	0.489851	44676	37.797	555	0.469543	3103	47	4.78669	4.65008	1	1.5888		1.62738
BAB_v1_a0390	381546	383663	+	NA	Xanthine dehydrogenase, molybdenum binding subunit	101720	48.0491	1060	0.500709	78441	46.3325	849	0.501477	3273	60	5.00741	4.89455	1	1.67516		1.69063
BAB_v1_a0391	383688	383849	+	NA	Xanthine dehydrogenase, molybdenum binding subunit	10061	62.4907	75	0.465839	9112	70.6357	59	0.457364	2749	51	4.00268	3.95966	1	1.85513		1.80271
BAB_v1_a0392	383842	384726	+	NA	XdhC protein (assists in molybdopterin insertion into xanthine dehydrogenase)	28382	32.1063	373	0.421946	21329	30.1257	296	0.418079	5197	36	4.45306	4.32899	1	1.49312		1.51991
BAB_v1_a0393	384807	385721	-	NA	Transcriptional regulator, LysR family	22257	24.3512	370	0.404814	20302	27.735	319	0.435792	3705	41	4.34749	4.30756	1	1.45841		1.404
BAB_v1_a0394	385902	387152	+	NA	Cysteine desulfurase	70657	56.5256	669	0.5352	44404	44.404	532	0.532	3655	35	4.84916	4.64743	1	1.65709		1.75986
BAB_v1_a0395	387149	388453	+	NA	Guanine deaminase	63884	48.9908	660	0.506135	50680	48.5441	514	0.492337	6922	60	4.8054	4.70485	1	1.69499		1.69889
BAB_v1_a0396	388533	389819	+	NA	Putative hydroxypyruvate reductase	39247	30.5187	543	0.42224	28949	28.1605	420	0.40856	3209	34	4.59382	4.46165	1	1.4648		1.49857
BAB_v1_a0397	389800	389958	-	NA	Nitrogen fixation protein FixS	1889	11.9557	35	0.221519	1286	10.2063	29	0.230159	3972	47	3.27646	3.10958	1	1.04946		1.11246
BAB_v1_a0398	389955	392213	-	NA	Nitrogen fixation protein FixI	10694	4.73605	351	0.155447	7849	4.34607	278	0.153931	1049	23	4.02918	3.89487	1	0.728035		0.758613
BAB_v1_a0399	392210	392707	-	NA	Type cbb3 cytochrome oxidase biogenesis protein CcoH	3166	6.37022	96	0.193159	2879	7.25189	81	0.20403	587	21	3.50065	3.45939	1	0.916553		0.867481
BAB_v1_a0400	392707	394257	-	NA	Nitrogen fixation protein FixG	13053	8.42129	318	0.205161	11238	9.0629	264	0.212903	340	15	4.11574	4.05073	1	1.00272		0.97411
BAB_v1_a0401	394409	395272	-	NA	Cbb3-type cytochrome c oxidase subunit FixPc	5549	6.4299	151	0.174971	5010	7.25036	137	0.198263	21315	53	3.74429	3.69992	1	0.916473		0.870983
BAB_v1_a0402	395265	395423	-	NA	Cytochrome c oxidase subunit CcoQ	990	6.26582	31	0.196203	990	7.85714	31	0.246032	556	13	2.99607	2.99607	1	0.947294		0.861285
BAB_v1_a0403	395438	396169	-	NA	Cytochrome c oxidase subunit CcoO	7633	10.4419	195	0.266758	6499	11.1094	154	0.263248	871	25	3.88275	3.81291	1	1.08312		1.0585
BAB_v1_a0404	396184	397809	-	NA	Cytochrome c oxidase subunit 1 homolog, bacteroid	16841	10.3637	435	0.267692	13241	10.1776	341	0.262106	984	31	4.22639	4.12195	1	1.04835		1.05552
BAB_v1_a0405	398027	398485	-	NA	Iron-responsive regulator Irr	19292	42.1223	239	0.521834	16341	44.6475	200	0.546448	2336	39	4.2854	4.21331	1	1.65942		1.6347
BAB_v1_a0407	398916	399530	+	NA	OUTER MEMBRANE PROTEIN	32092	52.2671	356	0.579805	26068	52.9837	279	0.567073	5265	65	4.50641	4.41612	1	1.73226		1.72646
BAB_v1_a0408	399579	400736	-	NA	putative VANILLIN dehydrogenase oxidoreductase protein	62848	54.3198	569	0.491789	43338	46.8519	451	0.487568	5674	57	4.7983	4.63688	1	1.6799		1.74288
BAB_v1_a0409	400514	401023	-	NA	protein of unknown function	32159	63.1807	267	0.524558	26205	64.3857	211	0.518428	3394	48	4.50732	4.4184	1	1.81548		1.8074
BAB_v1_a0410	401222	402307	+	NA	DNA-binding transcriptional dual regulator/DNA repair protein Ada	40971	37.7613	469	0.432258	27822	32.0161	337	0.387802	6939	62	4.61249	4.4444	1	1.51873		1.5884
BAB_v1_a0411	402489	402839	+	NA	putative reductase YffB	17268	49.3371	179	0.511429	15247	54.4536	148	0.528571	8004	61	4.23727	4.18321	1	1.74393		1.70189
BAB_v1_a0412	402817	402906	+	NA	protein of unknown function	2749	30.8876	41	0.460674	1923	27.0845	31	0.43662	5702	52	3.43933	3.28421	1	1.44847		1.50362
BAB_v1_a0413	403176	404219	+	NA	INTEGRAL MEMBRANE PROTEIN	55804	53.5034	544	0.521572	49467	59.2419	459	0.549701	1211	26	4.74667	4.69432	1	1.7799		1.73642
BAB_v1_a0414	404369	405553	+	NA	Tetracycline resistance protein	51969	43.8927	551	0.465372	47286	49.8797	474	0.5	2490	35	4.71575	4.67474	1	1.70654		1.65218
BAB_v1_a0415	405775	407022	+	NA	peptide antibiotic/peptide nucleic acid transporter	50399	40.4162	578	0.463512	42497	42.6249	481	0.482447	1195	30	4.70243	4.62837	1	1.63973		1.61717
BAB_v1_a0416	407061	408059	-	NA	putative secreted protein	40153	40.2335	471	0.471944	35046	43.9173	375	0.469925	2021	45	4.60373	4.54465	1	1.65241		1.61525
BAB_v1_a0417	408305	408976	+	NA	TPR_21 domain-containing protein	19679	29.3279	263	0.391952	15747	29.324	212	0.394786	2112	29	4.29403	4.19723	1	1.48179		1.48184
BAB_v1_a0418	408998	410449	+	NA	GTPase Der	1493	1.02895	30	0.0206754	162	0.139535	10	0.00861326	4916	44	3.17435	2.21219	1	0.0567276		0.30727
BAB_v1_a0419	410608	411924	+	NA	Putative heat shock protein YegD	52718	40.0593	590	0.448328	30623	29.1093	424	0.403042	12230	74	4.72197	4.48606	1	1.4787		1.61341
BAB_v1_a0420	412360	413649	+	NA	Hydrolase_2 domain-containing protein	73620	57.114	673	0.52211	56750	55.0436	553	0.536372	2283	42	4.867	4.75397	1	1.74853		1.76428
BAB_v1_a0421	413920	414318	+	NA	ATP synthase protein I	56	0.140704	2	0.00502513	0	0	0	0	305	2	1.75587	0	1	0		0.0571728
BAB_v1_a0422	414426	415175	+	NA	ATP synthase subunit a	2067	2.75968	31	0.0413885	2016	3.36561	29	0.048414	51	2	3.31555	3.30471	1	0.640045		0.575151
BAB_v1_a0423	415243	415470	+	NA	ATP synthase subunit c	28	0.123348	3	0.0132159	28	0.154696	3	0.0165746	0	0	1.4624	1.4624	1	0.0624677		0.0505143
BAB_v1_a0424	415642	416268	+	NA	ATP synthase subunit b	315	0.503195	17	0.0271565	113	0.226	9	0.018	21	3	2.49969	2.0569	1	0.0884905		0.177015
BAB_v1_a0425	416279	416758	+	NA	ATP synthase subunit b 2	3176	6.63048	44	0.091858	1572	4.10444	25	0.0652742	227	11	3.50202	3.19673	1	0.707948		0.882552
BAB_v1_a0426	416881	417543	-	NA	Ribonuclease HII	23479	35.4668	276	0.416918	20758	39.166	228	0.430189	1686	34	4.3707	4.31721	1	1.60386		1.5619
BAB_v1_a0427	417720	418892	-	NA	Radical SAM domain protein	46487	39.6647	513	0.437713	37482	39.9595	406	0.432836	2824	37	4.66734	4.57383	1	1.61235		1.60922
BAB_v1_a0428	419028	419534	+	NA	GLYCOSYLTRANSFERASE	24934	49.2767	257	0.507905	19617	48.5569	192	0.475248	2145	30	4.39681	4.29265	1	1.6951		1.70137
BAB_v1_a0429	419614	419850	-	NA	exported protein of unknown function	9566	40.5339	108	0.457627	8723	46.3989	91	0.484043	2142	37	3.98078	3.94072	1	1.67577		1.6184
BAB_v1_a0431	420030	420257	-	NA	conserved exported protein of unknown function	7070	31.1454	107	0.471366	5972	32.9945	85	0.469613	1527	35	3.84948	3.77619	1	1.53141		1.50712
BAB_v1_a0432	420664	421563	-	NA	4-diphosphocytidyl-2-C-methyl-D-erythritol kinase	1562	1.73749	31	0.0344828	60	0.0834492	3	0.00417246	657	17	3.19396	1.78533	1	0.0348086		0.437352
BAB_v1_a0433	421593	421778	-	NA	conserved protein of unknown function	8827	47.7135	91	0.491892	7746	51.9866	74	0.496644	2180	37	3.94586	3.88913	1	1.72417		1.68765
BAB_v1_a0434	422245	424455	-	NA	Na(+)/H(+) antiporter NhaA	42744	19.3412	481	0.217647	29515	16.694	371	0.209842	2091	33	4.63089	4.47006	1	1.24783		1.30838
BAB_v1_a0435	424745	425527	-	NA	Methyltransferase small	34944	44.6854	418	0.534527	27522	43.9649	344	0.549521	2650	34	4.54339	4.4397	1	1.65287		1.65978
BAB_v1_a0436	425524	425751	-	NA	conserved protein of unknown function	8801	38.7709	119	0.524229	5615	31.0221	96	0.530387	4682	45	3.94458	3.74943	1	1.50545		1.59957
BAB_v1_a0437	426020	427036	+	NA	Octaprenyl diphosphate synthase	1920	1.88976	32	0.0314961	5	0.00615764	2	0.00246305	3584	46	3.28353	0.778151	1	0.00266603		0.460862
BAB_v1_a0438	427340	429205	+	NA	TPR domain protein	95846	51.392	941	0.504558	80592	53.9799	759	0.508372	7283	60	4.98158	4.9063	1	1.7402		1.71926
BAB_v1_a0439	429333	430283	+	NA	glycine--tRNA ligase subunit alpha	2547	2.68105	26	0.0273684	0	0	0	0	5579	30	3.4062	0	1	0		0.565972
BAB_v1_a0440	430402	432735	+	NA	Glycine--tRNA ligase beta subunit	1816	0.778397	34	0.0145735	229	0.122657	11	0.00589181	843	24	3.25935	2.36173	1	0.050247		0.250029
BAB_v1_a0441	432874	433845	+	NA	Threonylcarbamoyl-AMP synthase	2740	2.82183	64	0.0659114	495	0.637066	26	0.033462	941	30	3.43791	2.69548	1	0.214066		0.582272
BAB_v1_a0442	433871	435283	+	NA	D-2-hydroxyglutarate dehydrogenase	23404	16.5751	415	0.293909	19626	17.3681	342	0.302655	4953	42	4.36931	4.29285	1	1.26407		1.2449
BAB_v1_a0443	435321	435638	-	NA	Type II toxin-antitoxin system RelE/ParE family toxin	10690	33.7224	137	0.432177	9523	37.6403	118	0.466403	400	21	4.02902	3.97882	1	1.58704		1.54061
BAB_v1_a0444	435635	435862	-	NA	RHH_1 domain-containing protein	2383	10.4978	57	0.251101	1799	9.93923	49	0.270718	6542	55	3.37731	3.25527	1	1.03899		1.06061
BAB_v1_a0445	436206	436772	+	NA	conserved protein of unknown function	16190	28.6042	238	0.420495	13004	28.7699	204	0.451327	1818	36	4.20927	4.11411	1	1.47378		1.47135
BAB_v1_a0446	436915	437667	-	NA	Enoyl-CoA hydratase	30937	41.1396	306	0.406915	22452	37.2957	234	0.388704	625	18	4.49049	4.35127	1	1.58315		1.62469
BAB_v1_a0447	437670	439448	-	NA	3-methylmercaptopropionyl-CoA dehydrogenase	79535	44.7328	853	0.479753	72708	51.1308	738	0.518987	6393	50	4.90056	4.86159	1	1.71709		1.66023
BAB_v1_a0448	439766	440911	+	NA	RESPONSE REGULATOR PROTEIN	59993	52.3956	592	0.517031	48818	53.2366	494	0.538713	5480	58	4.77811	4.68859	1	1.73429		1.72751
BAB_v1_a0449	440924	442207	-	NA	phosphoribosylamine--glycine ligase	15246	11.8831	398	0.31021	12249	11.927	310	0.30185	4062	38	4.18318	4.08814	1	1.1115		1.11002
BAB_v1_a0450	442352	443353	+	NA	4-hydroxybenzoate octaprenyltransferase	7518	7.51049	72	0.0719281	921	1.14981	8	0.00998752	4480	42	3.87616	2.96473	1	0.332401		0.929955
BAB_v1_a0451	443393	444004	-	NA	Pyridoxine/pyridoxamine 5'-phosphate oxidase	3856	6.31097	103	0.168576	1528	3.12474	62	0.126789	2706	30	3.58625	3.18441	1	0.615397		0.863975
BAB_v1_a0452	443913	444209	-	NA	protein of unknown function	11460	38.7162	143	0.483108	10398	44.0593	124	0.525424	470	20	4.05922	4.01699	1	1.65378		1.59897
BAB_v1_a0453	444368	444748	+	NA	17kDa_Anti_2 domain-containing protein	15197	39.9921	184	0.484211	11912	39.1842	152	0.5	2366	42	4.18179	4.07602	1	1.60406		1.6127
BAB_v1_a0454	444893	445834	+	NA	DnaJ-class molecular chaperone CbpA	36860	39.1711	433	0.460149	30106	39.9814	336	0.446215	888	25	4.56657	4.47867	1	1.61259		1.60391
BAB_v1_a0455	445978	446796	+	NA	enoyl-[acyl-carrier-protein] reductase	1150	1.40587	22	0.0268949	44	0.0672783	1	0.00152905	3353	45	3.06108	1.65321	1	0.0282777		0.381272
BAB_v1_a0456	446911	447501	+	NA	Phosphoglycerate mutase family protein	22528	38.1831	263	0.445763	19737	41.8157	211	0.447034	3516	34	4.35274	4.2953	1	1.6316		1.5931
BAB_v1_a0457	447763	447972	+	NA	cold shock protein CspA	3617	17.3062	71	0.339713	2912	17.4371	60	0.359281	148	11	3.55847	3.46434	1	1.26569		1.2626
BAB_v1_amiscRNA35	447913	448073	+	NA	ar35	2676	16.725	55	0.34375	1876	14.6562	42	0.328125	1661	35	3.42765	3.27346	1	1.19469		1.24859
BAB_v1_a0458	448076	448318	+	NA	conserved protein of unknown function	4663	19.2686	72	0.297521	3155	16.2629	58	0.298969	1590	35	3.66876	3.49914	1	1.23711		1.30682
BAB_v1_a0459	448442	448654	+	NA	conserved protein of unknown function	6335	29.8821	78	0.367925	5556	32.6824	63	0.370588	2140	38	3.80182	3.74484	1	1.5274		1.48971
BAB_v1_a0460	448731	449411	+	NA	putative lipoprotein	38500	56.6176	304	0.447059	35430	65.1287	252	0.463235	1178	23	4.58547	4.54938	1	1.82039		1.76056
BAB_v1_a0461	449556	449807	-	NA	conserved exported protein of unknown function	9413	37.502	117	0.466135	6367	31.6766	87	0.432836	1306	31	3.97377	3.804	1	1.51424		1.58548
BAB_v1_a0462	450082	451176	+	NA	chorismate synthase	2287	2.09049	50	0.0457038	238	0.271689	11	0.0125571	1865	28	3.35946	2.3784	1	0.104381		0.490028
BAB_v1_a0463	451312	452427	+	NA	3,4-dihydroxy-2-butanone 4-phosphate synthase / GTP cyclohydrolase-2	52941	47.4807	526	0.471749	49056	55.0572	455	0.510662	1244	29	4.7238	4.6907	1	1.74863		1.68557
BAB_v1_a0464	452643	453593	+	NA	Acetylspermidine deacetylase ; Deacetylases, including yeast histone deacetylase and acetoin utilization protein	36795	38.7316	457	0.481053	24219	31.8671	344	0.452632	1271	31	4.5658	4.38417	1	1.51676		1.59914
BAB_v1_a0465	453598	453852	+	NA	Exodeoxyribonuclease 7 small subunit	9496	37.3858	119	0.468504	6647	32.5833	92	0.45098	10067	78	3.97759	3.82269	1	1.52612		1.58417
BAB_v1_a0466	453859	454377	-	NA	SNARE associated Golgi protein	19051	36.778	205	0.395753	13033	31.4807	155	0.374396	3645	38	4.27994	4.11508	1	1.51163		1.57724
BAB_v1_a0467	454619	454879	-	NA	Transglycosylase associated protein	3557	13.6808	76	0.292308	3184	15.3077	65	0.3125	1091	38	3.55121	3.50311	1	1.21239		1.16675
BAB_v1_a0468	455042	455593	+	NA	conserved protein of unknown function	27561	50.02	317	0.575318	24929	56.5283	262	0.594104	1039	24	4.44031	4.39672	1	1.75988		1.70774
BAB_v1_a0469	455712	456668	+	NA	Pirin-like protein CC_3178	41054	42.9435	479	0.501046	34849	45.6139	391	0.51178	2457	42	4.61337	4.5422	1	1.66852		1.64289
BAB_v1_a0470	456811	458742	+	NA	1-deoxy-D-xylulose-5-phosphate synthase	4734	2.45158	67	0.034697	163	0.105502	12	0.00776699	4444	40	3.67532	2.21484	1	0.0435594		0.538018
BAB_v1_a0471	458748	459509	+	NA	16S/23S rRNA (cytidine-2'-O)-methyltransferase TlyA	37883	49.7806	391	0.513798	30158	49.5205	321	0.527094	4515	55	4.57846	4.47942	1	1.70347		1.7057
BAB_v1_a0472	459506	460753	+	NA	23S rRNA (Uracil-5-)-methyltransferase rumA	51110	40.9864	614	0.492382	40527	40.6489	485	0.486459	1691	29	4.70851	4.60776	1	1.6196		1.62311
BAB_v1_a0473	460865	461467	-	NA	Cytokinin riboside 5'-monophosphate phosphoribohydrolase	23996	39.8605	263	0.436877	20942	43.4481	226	0.46888	9758	61	4.38016	4.32104	1	1.64785		1.6113
BAB_v1_a0474	461597	461962	+	NA	Membrane-bound lysozyme inhibitor of c-type lysozyme	25487	69.8274	207	0.567123	17456	59.5768	166	0.566553	2759	41	4.40634	4.24197	1	1.78231		1.8502
BAB_v1_a0475	462149	463363	+	NA	LysM domain protein	54512	44.9028	599	0.49341	46002	47.3272	482	0.495885	4775	64	4.7365	4.66279	1	1.68419		1.66184
BAB_v1_a0476	463565	465451	+	NA	ATM1-type heavy metal exporter	112261	59.5233	982	0.520679	89994	59.6777	779	0.516578	1981	28	5.05023	4.95422	1	1.78303		1.78192
BAB_v1_a0477	465556	466254	+	NA	Phosphatidylserine decarboxylase proenzyme	3941	5.64613	103	0.147564	2209	3.95878	71	0.12724	1027	22	3.59572	3.34439	1	0.695375		0.822569
BAB_v1_a0478	466259	467095	+	NA	CDP-diacylglycerol--serine O-phosphatidyltransferase	4180	5	67	0.0801435	692	1.03593	28	0.0419162	2212	41	3.62128	2.84073	1	0.308762		0.778151
BAB_v1_a0479	467180	467947	-	NA	Ribitol-5-phosphate dehydrogenase	6777	8.83572	185	0.241199	5198	8.47961	157	0.256117	5063	44	3.8311	3.71592	1	0.97679		0.992806
BAB_v1_a0480	467989	469479	-	NA	amidophosphoribosyltransferase	16814	11.2846	346	0.232215	10965	9.19883	268	0.224832	3249	40	4.2257	4.04005	1	1.00855		1.08936
BAB_v1_a0481	469761	470339	-	NA	Colicin V production protein	3272	5.6609	95	0.16436	1380	2.98701	53	0.114719	2798	29	3.51495	3.14019	1	0.600648		0.823533
BAB_v1_a0482	470465	471868	-	NA	DNA repair protein RadA	53466	38.1083	604	0.430506	42782	38.0962	474	0.422084	2318	37	4.72809	4.63127	1	1.59213		1.59227
BAB_v1_a0483	471896	473401	-	NA	Replicative DNA helicase	1578	1.0485	30	0.0199336	8	0.006639	1	0.000829876	1529	34	3.19838	0.954243	1	0.00287375		0.311437
BAB_v1_a0484	473600	474880	-	NA	Cyclopropane-fatty-acyl-phospholipid synthase	38690	30.2266	536	0.41875	30596	29.8789	417	0.407227	6603	49	4.58761	4.48568	1	1.48966		1.49452
BAB_v1_a0485	475139	475354	-	NA	protein of unknown function	12190	56.6977	118	0.548837	10213	59.7251	102	0.596491	971	22	4.08604	4.0092	1	1.78337		1.76116
BAB_v1_a0486	475254	475823	-	NA	50S ribosomal protein L9	21813	38.3357	246	0.432337	19780	43.4725	207	0.454945	6025	63	4.33874	4.29625	1	1.64809		1.59479
BAB_v1_a0487	475853	476809	-	NA	putative membrane protein	31787	33.25	398	0.416318	27427	35.8992	316	0.413613	1579	27	4.50226	4.43819	1	1.56702		1.53466
BAB_v1_a0488	476960	477208	-	NA	30S ribosomal subunit protein S18	1179	4.75403	2	0.00806452	0	0	0	0	1292	32	3.07188	0	1	0		0.759972
BAB_v1_a0489	477211	477657	-	NA	30S ribosomal protein S6	3	0.00672646	1	0.00224215	3	0.00842697	1	0.00280899	0	0	0.60206	0.60206	1	0.00364445		0.00291148
BAB_v1_a0490	478063	479007	+	NA	[acyl-carrier-protein] S-malonyltransferase	1422	1.50636	43	0.0455508	55	0.0727513	4	0.00529101	3277	42	3.1532	1.74819	1	0.0304991		0.399043
BAB_v1_a0491	479077	479814	+	NA	3-oxoacyl-[acyl-carrier-protein] reductase FabG	2185	2.96472	26	0.0352782	2	0.00339559	2	0.00339559	466	19	3.33965	0.477121	1	0.00147219		0.598213
BAB_v1_a0492	480088	480324	+	NA	acyl carrier protein	22	0.0932203	1	0.00423729	0	0	0	0	157	3	1.36173	0	1	0		0.0387077
BAB_v1_a0493	480648	481910	+	NA	beta-ketoacyl-[acyl carrier protein] synthase II	1610	1.27575	30	0.0237718	142	0.140594	9	0.00891089	2675	51	3.2071	2.15534	1	0.0571311		0.357125
BAB_v1_a0494	482057	483373	+	NA	Endolytic murein transglycosylase	9214	7.00152	220	0.167173	4779	4.54278	134	0.127376	6312	50	3.9645	3.67943	1	0.743727		0.903172
BAB_v1_a0495	483431	483670	+	NA	Protein yicc	9235	38.6402	101	0.422594	8286	43.3822	89	0.465969	796	33	3.96548	3.9184	1	1.64721		1.59814
BAB_v1_a0496	483558	484457	+	NA	Protein YicC	25996	28.9166	381	0.423804	19282	26.8178	301	0.418637	2544	40	4.41492	4.28517	1	1.44432		1.47591
BAB_v1_a0497	484511	485128	+	NA	guanylate kinase	2198	3.5624	37	0.0599676	134	0.271805	3	0.00608519	308	19	3.34223	2.13033	1	0.104421		0.659193
BAB_v1_a0498	485155	486567	-	NA	metalloprotease TldD	45791	32.4299	606	0.429178	36114	31.9593	489	0.432743	5445	53	4.66079	4.55769	1	1.51798		1.52413
BAB_v1_a0499	486708	487334	-	NA	Invasion associated locus B family protein	6864	10.9649	147	0.234824	4976	9.952	118	0.236	6767	51	3.83664	3.69697	1	1.03949		1.07791
BAB_v1_a0500	487735	488622	+	NA	putative cytochrome c oxidase subunit 2	42856	48.3157	449	0.506201	33608	47.402	340	0.479549	7504	60	4.63202	4.52646	1	1.68486		1.69298
BAB_v1_a0501	488695	488871	+	NA	protein of unknown function	6084	34.5682	83	0.471591	5593	39.95	71	0.507143	7112	58	3.78426	3.74772	1	1.61225		1.55106
BAB_v1_a0502	488760	490418	+	NA	cytochrome bo3 ubiquinol oxidase subunit 1	86124	51.9445	802	0.483715	77085	58.1335	661	0.498492	2890	27	4.93513	4.88698	1	1.77183		1.72382
BAB_v1_a0503	490741	491583	+	NA	Protoheme IX farnesyltransferase	56281	66.842	444	0.527316	47286	70.1573	364	0.540059	3987	56	4.75037	4.67474	1	1.85222		1.8315
BAB_v1_a0504	491787	492203	+	NA	Cytochrome c oxidase assembly protein CtaG (modular protein)	18420	44.2788	204	0.490385	13767	41.4669	152	0.457831	2819	44	4.26531	4.13887	1	1.62805		1.6559
BAB_v1_a0505	492145	492387	+	NA	Cytochrome c oxidase assembly protein CtaG	15215	62.8719	113	0.466942	14777	76.1701	95	0.489691	3868	43	4.1823	4.16962	1	1.88745		1.80531
BAB_v1_a0506	492530	493474	+	NA	Cytochrome c oxidase subunit 3	68245	72.2934	433	0.458686	63911	84.5384	371	0.490741	2518	44	4.83408	4.80558	1	1.93216		1.86507
BAB_v1_a0507	493588	493884	+	NA	conserved protein of unknown function	13929	47.0574	161	0.543919	11423	48.4025	126	0.533898	2739	45	4.14395	4.05782	1	1.69375		1.68176
BAB_v1_a0508	493973	494722	+	NA	SURF1-like protein	24649	32.9092	311	0.41522	18861	31.4875	230	0.383973	7087	50	4.39182	4.27559	1	1.51172		1.53032
BAB_v1_a0509	494913	495872	+	NA	4-hydroxy-3-methylbut-2-enyl diphosphate reductase	4074	4.24818	49	0.0510949	315	0.410691	10	0.0130378	89	5	3.61013	2.49969	1	0.149432		0.720008
BAB_v1_a0510	495878	496858	+	NA	Homoserine kinase	855	0.872449	34	0.0346939	80	0.102041	10	0.0127551	3901	37	2.93247	1.90849	1	0.0421977		0.27241
BAB_v1_a0511	496855	497319	+	NA	ribonuclease HI	9531	20.5409	179	0.385776	8093	21.7554	147	0.395161	730	21	3.97918	3.90816	1	1.35708		1.33326
BAB_v1_a0512	497349	497834	-	NA	Glutathione-dependent peroxiredoxin	17015	35.0825	226	0.465979	14906	38.3188	195	0.501285	1548	34	4.23086	4.17339	1	1.5946		1.5573
BAB_v1_a0513	498014	498814	-	NA	THIO:disulfide Interchange Protein	18893	23.6163	269	0.33625	14289	22.3266	219	0.342187	2800	46	4.27632	4.15503	1	1.36785		1.39122
BAB_v1_a0514	498949	499551	+	NA	Putative transcriptional regulator	27022	44.887	246	0.408638	22808	47.3195	194	0.40249	870	21	4.43173	4.35811	1	1.68412		1.66169
BAB_v1_a0516	499665	502559	-	NA	Sensory box/GGDEF domain/EAL domain protein	57519	19.8753	984	0.340014	46880	20.2418	778	0.335924	7330	59	4.75982	4.671	1	1.32719		1.31963
BAB_v1_a0517	502556	503176	-	NA	Putative [ribosomal protein S5]-alanine N-acetyltransferase	26024	41.9742	310	0.5	21139	42.619	252	0.508065	1410	30	4.41539	4.3251	1	1.63968		1.63321
BAB_v1_a0518	503347	504639	-	NA	Mitochondrial processing peptidase-like protein	26130	20.2245	458	0.354489	23161	22.3994	386	0.373308	1504	20	4.41716	4.36478	1	1.36921		1.32684
BAB_v1_a0519	504693	504914	-	NA	protein of unknown function	6	0.0271493	2	0.00904977	0	0	0	0	2676	37	0.845098	0	1	0		0.0116336
BAB_v1_a0520	504911	506083	-	NA	Threonine synthase	1203	1.02645	16	0.0136519	25	0.0266525	1	0.0010661	0	0	3.08063	1.41497	1	0.0114234		0.306736
BAB_v1_a0521	506445	507023	+	NA	putative lipoprotein	22300	38.5813	296	0.512111	19276	41.7229	241	0.521645	13700	59	4.34832	4.28504	1	1.63066		1.59749
BAB_v1_a0522	507337	508971	+	NA	EAL domain protein	61151	37.4241	744	0.455324	52916	40.4557	611	0.467125	437	14	4.78641	4.7236	1	1.61758		1.5846
BAB_v1_a0523	508878	509069	+	NA	protein of unknown function	3669	19.2094	61	0.319372	2866	18.732	42	0.27451	3325	49	3.56467	3.45743	1	1.29517		1.30555
BAB_v1_a0524	509100	509285	+	NA	conserved protein of unknown function	3550	19.1892	58	0.313514	2916	19.5705	42	0.281879	2677	32	3.55035	3.46494	1	1.31324		1.30512
BAB_v1_a0525	509327	510013	-	NA	Hydrolase, haloacid dehalogenase-like family	29324	42.7464	334	0.48688	24068	43.9197	270	0.492701	6006	35	4.46724	4.38146	1	1.65244		1.64094
BAB_v1_a0526	510161	511867	-	NA	Voltage gated chloride channel family protein	104528	61.2708	900	0.52755	91111	66.7969	717	0.52566	4819	42	5.01924	4.95958	1	1.83121		1.79428
BAB_v1_a0527	512177	513337	+	NA	Modification methylase BabI	409	0.352586	15	0.012931	16	0.0172414	4	0.00431034	453	8	2.61278	1.23045	1	0.00742402		0.131165
BAB_v1_a0528	513420	514037	-	NA	Hydrolase, haloacid dehalogenase-like family	25093	40.6694	329	0.533225	21107	42.8134	255	0.517241	940	28	4.39957	4.32445	1	1.64161		1.61982
BAB_v1_a0529	514034	515110	-	NA	A/G-specific adenine glycosylase	64583	60.0214	578	0.537175	54656	63.5535	466	0.54186	3666	60	4.81012	4.73765	1	1.80992		1.78548
BAB_v1_a0530	515384	515911	+	NA	Argininosuccinate synthase	290	0.550285	16	0.0303605	13	0.0308789	3	0.00712589	2378	37	2.46389	1.14613	1	0.0132076		0.190411
BAB_v1_a0531	515968	516102	+	NA	conserved protein of unknown function	4103	30.6194	60	0.447761	3526	32.6481	45	0.416667	2151	41	3.61321	3.54741	1	1.52696		1.49995
BAB_v1_a0532	516149	516802	+	NA	Periplasmic thiol:disulfide interchange protein DsbA	3121	4.77948	98	0.150077	2692	5.14723	77	0.147228	2403	36	3.49443	3.43024	1	0.788679		0.761889
BAB_v1_a0533	516881	520339	+	NA	Chromosome partition protein Smc	175294	50.6923	1655	0.4786	141377	51.1124	1350	0.488069	4595	43	5.24377	5.15038	1	1.71694		1.71343
BAB_v1_a0534	520381	521238	+	NA	Metal cation efflux system protein CzcD	55274	64.4971	469	0.547258	42318	61.7781	385	0.562044	2386	31	4.74253	4.62654	1	1.79781		1.81622
BAB_v1_a0535	521348	521689	-	NA	Glyoxalase family protein	10720	31.437	134	0.392962	10026	36.7253	126	0.461538	2279	37	4.03024	4.00117	1	1.57663		1.51104
BAB_v1_a0536	521953	524616	+	NA	Pyruvate, phosphate dikinase	200449	75.2719	1508	0.566279	156683	73.5256	1220	0.572501	11160	76	5.30201	5.19502	1	1.87231		1.88236
BAB_v1_a0537	524830	525648	+	NA	POLYSACCHARIDE DEACETYLASE	37021	45.2579	384	0.469438	32352	49.4679	319	0.487768	423	14	4.56846	4.50991	1	1.70302		1.66519
BAB_v1_a0539	525943	526260	-	NA	conserved protein of unknown function	24074	75.9432	174	0.548896	18198	71.9289	139	0.549407	4967	40	4.38157	4.26005	1	1.8629		1.88617
BAB_v1_a0540	526613	527401	+	NA	conserved membrane protein of unknown function	36272	46.0305	417	0.529188	28949	45.9508	322	0.511111	2277	40	4.55958	4.46165	1	1.67164		1.67238
BAB_v1_a0541	527402	527908	-	NA	protein of unknown function	18991	37.5316	245	0.48419	17009	42.1015	212	0.524752	2788	52	4.27857	4.2307	1	1.63449		1.58582
BAB_v1_a0542	527862	528311	-	NA	protein of unknown function	18053	40.2071	203	0.452116	17316	48.234	182	0.506964	5416	61	4.25657	4.23847	1	1.69226		1.61497
BAB_v1_a0543	528512	529111	+	NA	Biotin transporter	13794	23.0284	245	0.409015	10342	21.5908	203	0.4238	2401	36	4.13972	4.01465	1	1.35393		1.38072
BAB_v1_a0544	529247	529756	+	NA	Ureidoglycolate lyase	13354	26.2358	221	0.434185	9090	22.3342	165	0.405405	6153	59	4.12564	3.95861	1	1.36799		1.43514
BAB_v1_a0545	529768	530124	+	NA	5-hydroxyisourate hydrolase	16674	46.8371	197	0.553371	11079	39.0106	154	0.542254	3142	48	4.22207	4.04454	1	1.60217		1.67976
BAB_v1_a0546	530195	531031	+	NA	conserved protein of unknown function	33146	39.6483	399	0.477273	25599	38.3219	308	0.461078	9466	54	4.52044	4.40824	1	1.59463		1.60904
BAB_v1_a0547	531568	533436	+	NA	Polysaccharide biosynthesis protein CapD	95268	51	875	0.468415	85483	57.2175	747	0.5	4300	52	4.97895	4.93188	1	1.76505		1.716
BAB_v1_a0548	533423	534430	-	NA	Undecaprenyl-phosphate alpha-N-acetylglucosaminyltransferase	44758	44.4469	486	0.482622	41152	51.1205	410	0.509317	2004	32	4.65088	4.6144	1	1.71701		1.6575
BAB_v1_atRNA3	534808	534882	+	NA	Gln tRNA	0	0	0	0	0	0	0	0	831	15	0	0	1	0		0
BAB_v1_a0549	535687	536226	+	NA	p1 ISBm3	27377	50.7922	248	0.460111	20911	48.5174	192	0.445476	2864	35	4.4374	4.3204	1	1.69476		1.71426
BAB_v1_a0550	536640	536870	+	NA	protein of unknown function	7513	32.6652	98	0.426087	6043	32.8424	83	0.451087	7359	60	3.87587	3.78132	1	1.52946		1.52718
BAB_v1_a0551	537121	537246	+	NA	transposase	3224	25.792	65	0.52	2184	21.6238	54	0.534653	3677	44	3.50853	3.33945	1	1.35456		1.42801
BAB_v1_a0552	537402	537590	-	NA	protein of unknown function	10671	56.7606	105	0.558511	6887	45.9133	78	0.52	8199	59	4.02825	3.83809	1	1.6713		1.76163
BAB_v1_a0553	537514	537963	+	NA	protein of unknown function	23287	51.8641	215	0.478842	20783	57.8914	185	0.51532	8428	61	4.36713	4.31773	1	1.77005		1.72316
BAB_v1_a0554	538299	538712	-	NA	protein of unknown function	561	1.35835	11	0.0266344	75	0.226586	3	0.00906344	749	17	2.74974	1.88081	1	0.088698		0.372609
BAB_v1_a0555	539106	539960	-	NA	wbkB protein	12959	15.1745	212	0.248244	6236	9.11696	148	0.216374	759	11	4.11261	3.79498	1	1.00505		1.20883
BAB_v1_a0556	539957	540715	-	NA	ABC transporter	20810	27.4538	329	0.434037	15917	26.2657	265	0.437294	5323	33	4.31829	4.20189	1	1.43562		1.45414
BAB_v1_a0557	540712	541494	-	NA	Transport permease protein	14660	18.7468	235	0.300512	7108	11.3546	167	0.266773	4688	54	4.16616	3.85181	1	1.09183		1.2955
BAB_v1_a0558	541361	541531	+	NA	protein of unknown function	1366	8.03529	36	0.211765	1067	7.84559	32	0.235294	758	15	3.13577	3.02857	1	0.946727		0.955942
BAB_v1_a0559	541509	542612	-	NA	GDP-perosamine synthase	32917	29.8432	421	0.381686	26051	29.5028	340	0.385051	868	27	4.51743	4.41584	1	1.48434		1.48916
BAB_v1_a0560	542755	542937	+	NA	protein of unknown function	10451	57.4231	106	0.582418	10235	70.1027	97	0.664384	3196	40	4.0192	4.01013	1	1.85189		1.76658
BAB_v1_a0561	542945	543709	-	NA	GDP-mannose 4,6 dehydratase	47089	61.6348	412	0.539267	40065	65.4657	340	0.555556	5024	48	4.67293	4.60278	1	1.8226		1.79682
BAB_v1_a0562	544228	544656	+	NA	transposase	2847	6.65187	60	0.140187	1901	5.55848	49	0.143275	2090	37	3.45454	3.27921	1	0.816803		0.883768
BAB_v1_a0563	544575	544949	+	NA	transposase	23139	61.869	160	0.427807	22372	74.5733	144	0.48	5	2	4.36436	4.34972	1	1.87837		1.79844
BAB_v1_a0564	544979	545365	+	NA	transposase	20989	54.3756	208	0.53886	12096	39.2727	161	0.522727	6259	59	4.32201	4.08268	1	1.60501		1.74332
BAB_v1_a0565	545548	545814	+	NA	protein of unknown function	6947	26.1165	75	0.281955	5972	28.1698	64	0.301887	5985	60	3.84186	3.77619	1	1.46493		1.43323
BAB_v1_a0566	545841	546209	+	NA	conserved protein of unknown function	20	0.0543478	9	0.0244565	20	0.0680272	9	0.0306122	34	1	1.32222	1.32222	1	0.0285823		0.0229839
BAB_v1_a0567	546206	546598	+	NA	transposase	305	0.778061	8	0.0204082	0	0	0	0	0	0	2.48572	0	1	0		0.249947
BAB_v1_a0568	546599	546838	+	NA	transposase	4413	18.4644	56	0.23431	3343	17.5026	44	0.230366	305	8	3.64483	3.52427	1	1.26723		1.28924
BAB_v1_a0569	546969	548087	+	NA	Mannosyltransferase WbkA	45419	40.6252	432	0.386404	42879	47.9631	381	0.426174	1085	20	4.65725	4.63225	1	1.68987		1.61936
BAB_v1_a0570	548145	548513	+	NA	transposase	17845	48.4918	198	0.538043	14549	49.4864	164	0.557823	1777	27	4.25154	4.16286	1	1.70317		1.69453
BAB_v1_a0571	548609	548950	+	NA	protein of unknown function	17629	51.6979	174	0.510264	16868	61.7875	151	0.553114	1863	36	4.24625	4.22709	1	1.79787		1.72179
BAB_v1_a0572	549232	549414	-	NA	protein of unknown function	4700	25.8242	67	0.368132	4262	29.1918	55	0.376712	2621	40	3.67219	3.62972	1	1.47989		1.42853
BAB_v1_a0573	549706	550185	+	NA	protein of unknown function	4295	8.9666	61	0.127349	3348	8.74151	48	0.125326	1083	21	3.63306	3.52492	1	0.988626		0.998547
BAB_v1_a0574	550104	550520	+	NA	transposase	10150	24.399	119	0.286058	9722	29.2831	105	0.316265	1	1	4.00651	3.9878	1	1.4812		1.40482
BAB_v1_a0575	550880	551179	+	NA	transposase	22231	74.3512	144	0.481605	19769	82.7155	119	0.497908	4997	48	4.34698	4.29601	1	1.92281		1.87709
BAB_v1_a0576	551345	552700	+	NA	Phosphomannomutase	56203	41.4782	626	0.461993	49400	45.614	537	0.495845	1578	34	4.74977	4.69374	1	1.66852		1.62817
BAB_v1_a0577	552834	554195	+	NA	Mannose-1-phosphate guanylyltransferase	64581	47.4511	658	0.483468	60729	55.7658	569	0.522498	1766	44	4.81011	4.7834	1	1.75409		1.6853
BAB_v1_a0578	554228	555400	+	NA	Mannose-6-phosphate isomerase	44969	38.3695	578	0.493174	35728	38.0896	453	0.482942	2402	46	4.65292	4.55302	1	1.59206		1.59516
BAB_v1_a0579	555483	556592	+	NA	Glycosyltransferase	35956	32.422	515	0.464382	26635	30.0282	407	0.45885	2940	33	4.55578	4.42547	1	1.49176		1.52403
BAB_v1_a0580	557251	558819	+	NA	ribose ABC transporter ATP binding subunit	65895	42.0249	793	0.50574	56701	45.2161	647	0.515949	4207	56	4.81886	4.7536	1	1.66479		1.63372
BAB_v1_a0581	558840	559841	+	NA	Ribose ABC transport system, permease protein RbsC (TC 3.A.1.2.1)	93668	93.5744	568	0.567433	42909	53.5693	461	0.575531	9719	67	4.9716	4.63256	1	1.73695		1.97577
BAB_v1_a0582	559920	560882	+	NA	Ribose ABC transporter, periplasmic ribose-binding protein rbsB (TC 3.A.1.2.1)	71306	74.1227	529	0.549896	55074	71.5247	444	0.576623	3410	38	4.85313	4.74095	1	1.86049		1.87577
BAB_v1_a0583	560940	561992	+	NA	Inosose isomerase	32342	30.7433	484	0.460076	25357	30.1152	379	0.450119	1255	33	4.50978	4.40411	1	1.49297		1.50165
BAB_v1_a0584	561958	563097	+	NA	Uncharacterized oxidoreductase y4hM	47871	42.029	559	0.490781	39586	43.4533	445	0.488474	4236	62	4.68008	4.59755	1	1.6479		1.63376
BAB_v1_a0585	563139	564452	-	NA	xylose isomerase	42383	32.2795	550	0.418888	35793	34.0561	442	0.420552	3218	33	4.6272	4.55381	1	1.54476		1.52218
BAB_v1_a0586	564493	565944	-	NA	xylulokinase	81037	55.8491	690	0.475534	69311	59.6994	551	0.474591	4609	53	4.90869	4.84081	1	1.78318		1.75472
BAB_v1_a0587	565977	567008	-	NA	Novel Xylose regulator from LacI family	37223	36.1038	421	0.408341	30496	36.9648	324	0.392727	1337	31	4.57082	4.48426	1	1.57938		1.56942
BAB_v1_a0588	567270	567788	-	NA	protein of unknown function	16116	31.112	237	0.457529	11397	27.529	184	0.444444	3839	55	4.20728	4.05683	1	1.45529		1.50667
BAB_v1_a0589	567695	568264	-	NA	AraC family transcriptional regulator	28382	49.8805	306	0.537786	23494	51.6352	241	0.52967	2395	45	4.45306	4.37098	1	1.72128		1.70655
BAB_v1_a0590	568802	569206	-	NA	fragment of betaine aldehyde dehydrogenase (part 2)	21514	53.2525	206	0.509901	16502	50.9321	163	0.503086	5189	63	4.33274	4.21756	1	1.71544		1.73442
BAB_v1_a0591	569181	570266	-	NA	fragment of betaine aldehyde dehydrogenase (part 1)	71288	65.7032	491	0.452535	51431	59.1841	375	0.43153	4048	46	4.85302	4.71123	1	1.77948		1.82415
BAB_v1_a0592	570418	572100	-	NA	choline dehydrogenase	67421	40.0838	755	0.44887	55488	41.2244	601	0.446508	4132	43	4.8288	4.74421	1	1.62556		1.61367
BAB_v1_a0593	570452	570865	-	NA	Choline dehydrogenase	8884	21.5109	143	0.346247	7395	22.3414	107	0.323263	6172	42	3.94866	3.869	1	1.36813		1.35239
BAB_v1_a0594	572103	572699	-	NA	HTH-type transcriptional regulator BetI	43380	72.7852	299	0.501678	38366	80.6008	233	0.489496	3337	44	4.6373	4.58396	1	1.91169		1.86797
BAB_v1_a0595	572742	572879	+	NA	protein of unknown function	2949	21.5255	35	0.255474	2583	23.6972	29	0.266055	2401	39	3.46982	3.41229	1	1.39265		1.35268
BAB_v1_a0596	572821	573141	+	NA	protein of unknown function	7381	23.0656	102	0.31875	4888	19.0938	77	0.300781	326	9	3.86817	3.68922	1	1.30306		1.3814
BAB_v1_a0597	572924	573913	+	NA	L-asparaginase II protein	30936	31.2801	406	0.410516	22613	28.5879	307	0.388116	3788	35	4.49048	4.35438	1	1.47111		1.50893
BAB_v1_a0598	573958	574428	+	NA	Transcription elongation factor GreB	30065	63.9681	265	0.56383	25773	68.5452	212	0.56383	3907	54	4.47808	4.41118	1	1.84227		1.8127
BAB_v1_a0599	574425	574814	-	NA	Death on curing protein, Doc toxin	21338	54.8535	168	0.431877	20425	65.6752	147	0.472669	713	23	4.32917	4.31018	1	1.82396		1.74705
BAB_v1_a0600	574811	575041	-	NA	Prevent host death protein, Phd antitoxin	992	4.31304	24	0.104348	587	3.19022	16	0.0869565	1080	27	2.99695	2.76938	1	0.622237		0.725343
BAB_v1_a0601	575102	576094	-	NA	MAGNESIUM AND COBALT TRANSPORT PROTEIN CORA	51007	51.4183	515	0.519153	39876	50.2217	419	0.527708	1425	34	4.70764	4.60072	1	1.70945		1.71948
BAB_v1_a0602	576250	576927	+	NA	Transcriptional regulator, GntR family	29392	43.4151	312	0.460857	26525	49.0296	257	0.475046	2004	34	4.46824	4.42367	1	1.69923		1.64753
BAB_v1_a0603	576924	577712	+	NA	fragment of 2-nitroimidazole exporter (part 1)	38241	48.5292	441	0.559645	25754	40.8794	328	0.520635	3938	54	4.58254	4.41086	1	1.622		1.69486
BAB_v1_a0604	577651	578202	+	NA	fragment of 2-nitroimidazole exporter (part 2)	33563	60.9129	310	0.562613	28874	65.4739	257	0.582766	2321	39	4.52587	4.46052	1	1.82265		1.79178
BAB_v1_a0605	578259	578621	-	NA	conserved protein of unknown function	27254	75.2873	187	0.516575	23529	81.1345	151	0.52069	3058	49	4.43545	4.37162	1	1.91453		1.88245
BAB_v1_a0606	578957	580468	+	NA	ATPase	61851	40.9338	758	0.501655	52909	43.7626	616	0.509512	1912	37	4.79135	4.72354	1	1.65092		1.62256
BAB_v1_a0607	580658	581374	-	NA	PROTEIN YBIS PRECURSOR	29151	40.7137	362	0.505587	26169	45.75	313	0.547203	4702	41	4.46467	4.4178	1	1.66978		1.62028
BAB_v1_a0608	581433	581675	+	NA	conserved protein of unknown function	9858	40.7355	99	0.409091	7468	38.4948	74	0.381443	6374	61	3.99383	3.87326	1	1.59654		1.62051
BAB_v1_a0609	581677	582330	-	NA	(S)-2-haloacid dehalogenase 1	31835	48.7519	359	0.54977	25076	47.9465	276	0.527725	3012	34	4.50292	4.39928	1	1.68972		1.69681
BAB_v1_a0610	582553	583152	+	NA	superoxide dismutase (Fe)	1089	1.81803	28	0.0467446	95	0.19833	10	0.0208768	786	16	3.03743	1.98227	1	0.0785764		0.449946
BAB_v1_a0611	583324	583659	-	NA	Metallophosphoesterase	25499	76.1164	207	0.61791	20300	76.03	161	0.602996	1667	33	4.40654	4.30752	1	1.88666		1.88715
BAB_v1_a0612	583777	585885	-	NA	Dipeptidyl aminopeptidase BI	100346	47.6025	1004	0.476281	75571	44.8227	791	0.469158	4404	36	5.0015	4.87836	1	1.66108		1.68666
BAB_v1_a0613	586458	586886	+	NA	Transcriptional regulatory protein MucR	605	1.41355	34	0.0794393	389	1.13743	24	0.0701754	117	8	2.78247	2.59106	1	0.329891		0.382657
BAB_v1_a0614	587094	587405	-	NA	conserved protein of unknown function	8746	28.1222	122	0.392283	7275	29.2169	102	0.409639	1102	34	3.94186	3.86189	1	1.48025		1.46422
BAB_v1_a0615	587586	588041	+	NA	Chromosomal replication initiator protein DnaA	19642	43.1692	220	0.483516	16187	44.5923	179	0.493113	1633	27	4.29321	4.20919	1	1.65889		1.64512
BAB_v1_a0616	588038	588832	+	NA	conserved protein of unknown function	39996	50.3728	420	0.528967	30736	48.327	331	0.52044	3377	36	4.60203	4.48766	1	1.69309		1.71073
BAB_v1_a0617	588943	590259	+	NA	Indole-3-acetamide hydrolase	62880	47.7812	587	0.446049	51472	48.9278	474	0.45057	2710	45	4.79852	4.71158	1	1.69834		1.68825
BAB_v1_a0618	590300	590725	-	NA	Uncharacterized SufE-like protein R01000	943	2.21882	22	0.0517647	29	0.085044	3	0.00879765	1936	32	2.97497	1.47712	1	0.0354473		0.507697
BAB_v1_a0619	590805	591254	-	NA	conserved exported protein of unknown function	6226	13.8664	150	0.334076	4444	12.3788	110	0.306407	1678	40	3.79428	3.64787	1	1.12642		1.1722
BAB_v1_a0620	591545	593374	+	NA	Histidine kinase	33636	18.3904	616	0.336796	27804	19.0048	503	0.343814	2383	44	4.52682	4.44412	1	1.30113		1.28759
BAB_v1_a0621	593349	594317	+	NA	Peptidoglycan-binding protein	17875	18.4659	324	0.334711	13287	17.1667	245	0.316537	1952	30	4.25227	4.12346	1	1.25928		1.28927
BAB_v1_a0622	594331	594678	+	NA	ATP-dependent Zn proteases	9791	28.2161	155	0.446686	8961	32.3502	128	0.462094	3634	53	3.99087	3.9524	1	1.5231		1.46562
BAB_v1_a0623	594689	595765	-	NA	conserved protein of unknown function	28603	26.5827	427	0.39684	19318	22.4628	344	0.4	1173	33	4.45643	4.28598	1	1.37038		1.44064
BAB_v1_a0624	595963	596505	-	NA	conserved protein of unknown function	21153	39.0277	254	0.468635	17290	39.8387	195	0.449309	3084	40	4.32539	4.23782	1	1.61107		1.60236
BAB_v1_a0625	596498	597109	-	NA	conserved protein of unknown function	35446	58.0131	335	0.548282	33133	67.7566	292	0.597137	3509	37	4.54958	4.52027	1	1.83731		1.77095
BAB_v1_a0626	597116	599290	-	NA	Multimodular transpeptidase-transglycosylase	119221	54.8395	1082	0.4977	102274	58.7782	889	0.51092	4924	36	5.07636	5.00977	1	1.77654		1.74694
BAB_v1_amiscRNA7	599389	599564	+	NA	BSR1350	3072	17.5543	56	0.32	3057	21.9928	53	0.381295	398	16	3.48756	3.48544	1	1.36159		1.26844
BAB_v1_a0627	599630	600142	+	NA	conserved protein of unknown function	22847	44.623	262	0.511719	19625	47.8659	218	0.531707	1151	30	4.35885	4.29283	1	1.68901		1.65918
BAB_v1_a0628	600048	600878	+	NA	Terminase_6 domain-containing protein	27724	33.4024	406	0.489157	23713	35.7123	338	0.509036	8060	63	4.44287	4.375	1	1.56481		1.53659
BAB_v1_a0629	600643	601329	+	NA	protein of unknown function	41667	60.7391	372	0.542274	34721	63.3595	304	0.554745	3391	51	4.6198	4.5406	1	1.80861		1.79056
BAB_v1_a0630	601361	602554	+	NA	HK97 family portal protein	47837	40.0981	583	0.488684	38312	40.1173	467	0.489005	5188	39	4.67977	4.58335	1	1.61402		1.61382
BAB_v1_a0631	602551	602928	+	NA	conserved membrane protein of unknown function	14877	39.4615	178	0.472149	11458	38.0664	141	0.468439	6412	52	4.17254	4.05915	1	1.5918		1.60704
BAB_v1_a0632	602915	603583	+	NA	Phage prohead protease, HK97 family	35160	52.6347	318	0.476048	32327	60.5375	273	0.511236	841	25	4.54606	4.50958	1	1.78914		1.72945
BAB_v1_a0633	603605	604879	+	NA	Phage major capsid protein, HK97 family	56186	44.102	603	0.473312	49542	48.5706	503	0.493137	2196	32	4.74964	4.69498	1	1.69522		1.6542
BAB_v1_a0634	605044	605610	+	NA	conserved protein of unknown function	40933	72.3198	282	0.498233	39072	86.4425	250	0.553097	1451	34	4.61208	4.59188	1	1.94172		1.86522
BAB_v1_a0635	605607	605945	+	NA	putative Phage head-tail adaptor	11136	32.9467	164	0.485207	8101	30.0037	126	0.466667	2165	34	4.04677	3.90859	1	1.49141		1.5308
BAB_v1_a0636	605942	606475	+	NA	conserved protein of unknown function	28745	53.9306	306	0.574109	25216	59.0539	256	0.599532	4517	56	4.45858	4.40169	1	1.77854		1.73981
BAB_v1_a0637	606516	606929	+	NA	conserved protein of unknown function	15735	38.0993	172	0.416465	11341	34.2628	133	0.401813	2283	52	4.19689	4.05469	1	1.54732		1.59217
BAB_v1_a0638	606926	607267	+	NA	conserved protein of unknown function	21934	64.3226	196	0.57478	15669	57.3956	144	0.527473	2079	45	4.34114	4.19507	1	1.76638		1.81506
BAB_v1_a0639	607311	607481	+	NA	Phage tail assembly chaperone	3127	18.3941	64	0.376471	2675	19.6691	53	0.389706	7054	61	3.49527	3.42749	1	1.31532		1.28767
BAB_v1_a0640	607486	607836	+	NA	protein of unknown function	20627	58.9343	190	0.542857	19071	68.1107	164	0.585714	1693	36	4.31446	4.2804	1	1.83955		1.77768
BAB_v1_a0641	607778	608032	+	NA	protein of unknown function	12444	48.9921	133	0.523622	9389	46.0245	106	0.519608	9994	60	4.09499	3.97267	1	1.67232		1.6989
BAB_v1_a0642	608035	608667	+	NA	conserved protein of unknown function	26662	42.1867	275	0.435127	21182	41.8617	220	0.434783	7188	63	4.42591	4.32599	1	1.63207		1.63535
BAB_v1_a0643	608664	609350	+	NA	Bacteriophage protein	44644	65.0787	372	0.542274	35203	64.2391	307	0.560219	5132	50	4.64977	4.54659	1	1.81451		1.82006
BAB_v1_a0644	609347	609538	+	NA	protein of unknown function	5823	30.4869	79	0.413613	4296	28.0784	61	0.398693	4873	50	3.76522	3.63317	1	1.46357		1.49813
BAB_v1_a0645	609535	609957	+	NA	NLP/P60 family protein	15040	35.6398	216	0.511848	13646	40.3728	180	0.532544	3238	45	4.17728	4.13504	1	1.61671		1.56395
BAB_v1_a0646	609961	611181	+	NA	protein of unknown function	101603	83.2811	667	0.546721	92637	94.915	544	0.557377	3300	41	5.00691	4.96679	1	1.98189		1.92573
BAB_v1_a0647	611221	613824	+	NA	conserved protein of unknown function	142370	54.6946	1419	0.54514	122197	58.6639	1144	0.549208	4596	57	5.15342	5.08706	1	1.77571		1.74581
BAB_v1_a0648	613889	614095	+	NA	conserved protein of unknown function	13710	66.5534	103	0.5	10425	63.5671	76	0.463415	3369	40	4.13707	4.01812	1	1.81001		1.82965
BAB_v1_a0649	614253	614552	+	NA	conserved exported protein of unknown function	3430	11.4716	75	0.250836	2119	8.86611	49	0.205021	782	30	3.53542	3.32634	1	0.994146		1.09592
BAB_v1_a0650	614631	615320	+	NA	DNA-binding transcriptional dual regulator PhoP	29639	43.0174	333	0.483309	24982	45.3394	271	0.491833	4175	53	4.47188	4.39764	1	1.66595		1.64362
BAB_v1_a0651	615395	616705	+	NA	SENSOR PROTEIN PHOQ	70008	53.4412	544	0.415267	50527	48.2128	437	0.416985	2004	44	4.84515	4.70353	1	1.69208		1.73593
BAB_v1_a0652	616799	617251	+	NA	putative 17 kDa surface antigen	11326	25.0575	175	0.387168	6508	17.9779	122	0.337017	3304	35	4.05411	3.81351	1	1.27825		1.41593
BAB_v1_a0653	617352	618491	+	NA	Cytochrome c-type biogenesis protein CycH	24035	21.1018	357	0.313433	14364	15.7673	285	0.312843	4819	59	4.38086	4.15731	1	1.22446		1.34443
BAB_v1_a0654	618488	618985	+	NA	periplasmic heme chaperone	5699	11.4668	111	0.22334	2582	6.50378	75	0.188917	8568	47	3.75587	3.41212	1	0.87528		1.09576
BAB_v1_a0655	619005	620996	+	NA	holocytochrome c synthetase membrane subunit CcmF	27318	13.7207	496	0.249121	14382	9.02825	366	0.229755	5362	38	4.43646	4.15785	1	1.00123		1.16793
BAB_v1_a0656	620993	621469	+	NA	Cytochrome c-type biogenesis protein CcmH	2396	5.03361	72	0.151261	1894	4.98421	53	0.139474	3226	40	3.37967	3.27761	1	0.777007		0.780577
BAB_v1_a0657	621611	623152	+	NA	putative periplasmic serine endoprotease DegP-like	46158	29.9533	632	0.410123	40388	32.7559	545	0.442011	1458	28	4.66426	4.60626	1	1.52835		1.49071
BAB_v1_a0658	623246	623953	+	NA	Transcriptional activator protein CzcR	34077	48.1994	310	0.438472	32687	57.8531	280	0.495575	2625	44	4.53247	4.51439	1	1.76977		1.69196
BAB_v1_a0659	623950	625356	+	NA	Histidine kinase	7926	5.63727	189	0.134424	3523	3.13434	125	0.11121	4434	44	3.89911	3.54704	1	0.616406		0.821989
BAB_v1_a0660	625479	628430	+	NA	Glutamine synthetase adenylyl-L-tyrosine phosphorylase / Glutamine synthetase adenylyl transferase	60290	20.4304	952	0.322603	50051	21.1991	734	0.310885	591	19	4.78025	4.69942	1	1.34633		1.33103
BAB_v1_a0661	628475	630586	-	NA	LPSA PROTEIN	3438	1.62861	101	0.0478446	1621	0.959739	62	0.0367081	3373	57	3.53643	3.21005	1	0.292198		0.419726
BAB_v1_a0662	630857	633208	-	NA	Two-component sensor histidine kinase PleC	51704	21.9923	755	0.32114	34627	18.4088	557	0.296119	7582	49	4.71353	4.53943	1	1.288		1.36158
BAB_v1_a0663	633599	636250	-	NA	Aminopeptidase N	100181	37.7899	1179	0.444738	68266	32.1858	932	0.439415	2241	45	5.00079	4.83421	1	1.52095		1.58872
BAB_v1_a0664	636476	637435	+	NA	conserved membrane protein of unknown function	47988	50.0396	520	0.542231	39348	51.3012	422	0.550196	582	21	4.68114	4.59493	1	1.71851		1.70791
BAB_v1_a0665	637440	638696	-	NA	TRANSPORTER, MFS superfamily	52092	41.4745	630	0.501592	41019	40.8556	496	0.494024	6741	67	4.71678	4.613	1	1.62175		1.62813
BAB_v1_a0666	638858	639730	-	NA	Uracil-DNA glycosylase, family 4	2375	2.72362	25	0.0286697	5	0.00716332	1	0.00143266	2105	29	3.37585	0.778151	1	0.0030999		0.570966
BAB_v1_a0667	640119	641810	+	NA	Electron transfer flavoprotein-ubiquinone oxidoreductase	413	0.244234	20	0.0118273	81	0.059867	7	0.00517369	2021	32	2.617	1.91381	1	0.0252514		0.0949021
BAB_v1_a0668	641926	642894	-	NA	AP endonuclease family 1 domain protein	37331	38.5651	435	0.44938	29494	38.1059	346	0.447028	1159	22	4.57208	4.46975	1	1.59224		1.59731
BAB_v1_a0669	643063	644565	-	NA	AMP nucleosidase	63286	42.1345	752	0.500666	56232	46.782	630	0.524126	10930	72	4.80131	4.74999	1	1.67926		1.63482
BAB_v1_a0670	644606	644773	-	NA	conserved protein of unknown function	7983	47.8024	95	0.568862	6235	46.8797	69	0.518797	4249	51	3.90222	3.79491	1	1.68015		1.68844
BAB_v1_a0671	644770	644937	-	NA	conserved protein of unknown function	5716	34.2275	81	0.48503	4706	35.3835	62	0.466165	4147	54	3.75717	3.67274	1	1.5609		1.54688
BAB_v1_a0672	645132	645842	+	NA	Disulfide-bond oxidoreductase YfcG	21749	30.6324	292	0.411268	19026	33.4965	252	0.443662	3891	53	4.33746	4.27937	1	1.53777		1.50013
BAB_v1_a0673	645901	646248	-	NA	conserved exported protein of unknown function	11870	34.2075	141	0.40634	11086	40.0217	119	0.429603	1275	36	4.07449	4.04481	1	1.61301		1.54664
BAB_v1_a0674	646748	647005	+	NA	FOG: TPR repeat, SEL1 subfamily	13902	54.0934	106	0.412451	11522	56.2049	84	0.409756	1269	36	4.14311	4.06157	1	1.75743		1.7411
BAB_v1_a0675	647069	647833	-	NA	Transporter	18645	24.4045	322	0.421466	13761	22.4853	266	0.434641	3726	30	4.27059	4.13868	1	1.3708		1.40491
BAB_v1_a0676	648239	648400	-	NA	protein of unknown function	1857	11.5342	41	0.254658	1326	10.2791	33	0.255814	304	12	3.26905	3.12287	1	1.05227		1.0981
BAB_v1_a0677	648490	649140	+	NA	Antifreeze protein	30990	47.6769	292	0.449231	26872	51.6769	236	0.453846	7943	63	4.49124	4.42932	1	1.72162		1.68732
BAB_v1_a0678	649185	649559	-	NA	conserved membrane protein of unknown function	19165	51.2433	185	0.494652	17332	57.7733	159	0.53	1897	33	4.28253	4.23887	1	1.76918		1.71803
BAB_v1_a0679	649577	650710	-	NA	Biosynthetic Aromatic amino acid aminotransferase beta	42866	37.8341	534	0.471315	30666	33.8104	413	0.455347	5236	39	4.63212	4.48667	1	1.54171		1.58921
BAB_v1_a0680	651073	651999	-	NA	Tyrosine recombinase xerC	30462	32.8963	374	0.403888	21037	28.4284	290	0.391892	2733	37	4.48377	4.323	1	1.46877		1.53015
BAB_v1_a0681	652273	653238	-	NA	Porin Omp2a	35954	37.258	339	0.351295	33736	43.6429	306	0.39586	5229	48	4.55576	4.52811	1	1.64975		1.58272
BAB_v1_atRNA38	653419	653509	-	NA	Ser tRNA	3	0.0333333	2	0.0222222	3	0.0416667	2	0.0277778	207	12	0.60206	0.60206	1	0.0177288		0.0142404
BAB_v1_a0682	653471	653560	-	NA	protein of unknown function	267	3	7	0.0786517	199	2.80282	4	0.056338	92	7	2.42813	2.30103	1	0.580105		0.60206
BAB_v1_a0683	654078	655166	+	NA	Porin Omp2b	180	0.165441	10	0.00919118	2	0.00229885	2	0.00229885	53	3	2.25768	0.477121	1	0.000997232		0.0664904
BAB_v1_a0684	655310	655951	+	NA	OUTER MEMBRANE PORIN F PRECURSOR	18159	28.3292	237	0.369735	13354	26.0312	184	0.358674	4564	45	4.25912	4.12564	1	1.43187		1.4673
BAB_v1_a0685	656007	656189	+	NA	conserved protein of unknown function	2400	13.1868	48	0.263736	1484	10.1644	37	0.253425	1283	33	3.38039	3.17173	1	1.04783		1.15188
BAB_v1_a0686	656268	656924	+	NA	ATP synthase subunit E	13469	20.532	226	0.344512	11246	21.4618	175	0.333969	1871	40	4.12937	4.05104	1	1.35145		1.33308
BAB_v1_a0687	656987	659086	-	NA	Soluble lytic murein transglycosylase precursor	54077	25.7632	841	0.400667	37908	22.5777	612	0.364503	1724	50	4.73302	4.57874	1	1.3725		1.42754
BAB_v1_a0688	659360	659566	+	NA	protein of unknown function	4101	19.9078	66	0.320388	3475	21.189	55	0.335366	2259	42	3.613	3.54108	1	1.34614		1.32031
BAB_v1_a0689	659520	660401	+	NA	4-hydroxy-tetrahydrodipicolinate synthase	660	0.749149	23	0.0261067	47	0.0666667	7	0.00992908	1915	38	2.8202	1.68124	1	0.0280287		0.242827
BAB_v1_a0690	660492	660968	+	NA	SsrA-binding protein	455	0.955882	19	0.039916	238	0.626316	14	0.0368421	516	22	2.65896	2.3784	1	0.211205		0.291343
BAB_v1_a0691	661204	661875	-	NA	Type-5 uracil-DNA glycosylase	15717	23.4232	236	0.351714	13539	25.2123	192	0.357542	5359	42	4.1964	4.13162	1	1.4185		1.3878
BAB_v1_a0692	661906	662481	-	NA	NYN domain-containing protein	393	0.683478	20	0.0347826	251	0.546841	14	0.0305011	2810	37	2.5955	2.4014	1	0.189446		0.226208
BAB_v1_a0693	662878	663279	+	NA	DNA-directed RNA polymerase subunit omega	839	2.09227	36	0.0897756	779	2.42679	31	0.0965732	240	4	2.92428	2.89209	1	0.534888		0.490277
BAB_v1_a0694	663520	665772	+	NA	GTP pyrophosphokinase rsh	25726	11.4236	612	0.271758	19666	10.9134	496	0.27525	2558	43	4.41039	4.29374	1	1.07604		1.09425
BAB_v1_a0695	665780	666358	+	NA	Orotate phosphoribosyltransferase	6405	11.0813	146	0.252595	4416	9.55844	107	0.231602	2518	44	3.80659	3.64513	1	1.0236		1.08211
BAB_v1_a0696	666518	666988	+	NA	protein of unknown function	14612	31.0894	209	0.444681	12174	32.3777	175	0.465426	1286	32	4.16474	4.08547	1	1.52346		1.50636
BAB_v1_a0697	666954	667274	+	NA	protein of unknown function	8588	26.8375	128	0.4	7780	30.3906	106	0.414062	4965	55	3.93394	3.89104	1	1.4968		1.44463
BAB_v1_a0698	667655	668989	+	NA	Oxygen-independent coproporphyrinogen III oxidase	83841	62.8493	675	0.505997	56287	52.7032	550	0.514981	6152	59	4.92346	4.75042	1	1.73		1.80516
BAB_v1_a0699	669173	670384	-	NA	fosmidomycin efflux pump	70911	58.5557	653	0.539224	55383	57.1548	505	0.521156	1114	33	4.85072	4.74338	1	1.76459		1.77492
BAB_v1_a0700	670636	671475	+	NA	TRANSCRIPTIONAL REGULATOR, ARAC FAMILY	44615	53.1764	426	0.507747	39289	58.5529	367	0.546945	1185	31	4.64949	4.59428	1	1.7749		1.73381
BAB_v1_a0701	671525	672100	+	NA	conserved membrane protein of unknown function	8491	14.767	173	0.30087	5809	12.6558	127	0.276688	1290	33	3.92901	3.76418	1	1.13532		1.19775
BAB_v1_a0702	672097	672501	+	NA	Holo-[acyl-carrier-protein] synthase	1144	2.83168	24	0.0594059	304	0.938272	8	0.0246914	1641	32	3.05881	2.4843	1	0.287415		0.58339
BAB_v1_a0703	672612	673394	+	NA	Signal peptidase I	563	0.719949	30	0.0383632	33	0.0527157	8	0.0127796	5909	36	2.75128	1.53148	1	0.0223111		0.235516
BAB_v1_a0704	673396	674100	+	NA	Ribonuclease 3	873	1.24006	26	0.0369318	1	0.00177305	1	0.00177305	511	21	2.94151	0.30103	1	0.000769344		0.350259
BAB_v1_a0705	674245	675180	+	NA	GTPase Era	4090	4.37433	86	0.0919786	2184	2.92369	52	0.0696118	2539	37	3.61183	3.33945	1	0.593695		0.730324
BAB_v1_a0706	675207	675950	+	NA	DNA repair protein RecO	12741	17.148	237	0.318977	8406	14.1277	177	0.297479	1779	27	4.10524	3.92464	1	1.17977		1.25883
BAB_v1_a0707	675928	676437	-	NA	TYR_PHOSPHATASE_2 domain-containing protein	23425	46.0216	276	0.54224	18932	46.516	217	0.53317	1611	29	4.3697	4.27722	1	1.67684		1.6723
BAB_v1_a0708	676434	677054	-	NA	conserved protein of unknown function	24902	40.1645	261	0.420968	22146	44.6492	209	0.421371	5266	58	4.39625	4.34531	1	1.65943		1.61452
BAB_v1_a0709	677054	677917	-	NA	Folate-dependent protein for Fe/S cluster synthesis/repair in oxidative stress	4749	5.5029	116	0.134415	1438	2.08104	67	0.0969609	2195	39	3.67669	3.15806	1	0.488698		0.813107
BAB_v1_a0710	678003	679337	+	NA	Dihydroorotase	11237	8.42354	309	0.231634	8088	7.57303	242	0.226592	3576	49	4.05069	3.90789	1	0.933135		0.974214
BAB_v1_a0711	679386	680150	-	NA	conserved protein of unknown function	30543	39.9777	367	0.480366	24662	40.2974	286	0.46732	4358	51	4.48493	4.39205	1	1.61592		1.61255
BAB_v1_a0712	680199	680465	-	NA	conserved protein of unknown function	9782	36.7744	116	0.43609	6947	32.7689	90	0.424528	4373	60	3.99047	3.84186	1	1.52852		1.5772
BAB_v1_a0713	680622	680957	-	NA	conserved protein of unknown function	11493	34.3075	167	0.498507	8869	33.2172	128	0.479401	3968	48	4.06047	3.94792	1	1.53424		1.54787
BAB_v1_a0714	681085	681528	-	NA	MutT/nudix family protein	19792	44.6772	223	0.503386	13302	37.4704	175	0.492958	2615	45	4.29651	4.12395	1	1.58513		1.6597
BAB_v1_a0715	681614	682417	+	NA	Abasic site processing protein	30888	38.4658	353	0.439601	25329	39.3919	266	0.413686	3068	50	4.4898	4.40364	1	1.60629		1.59622
BAB_v1_a0716	682449	683063	+	NA	Lysine exporter LysE	45978	74.8827	359	0.584691	39444	80.1707	294	0.597561	4428	62	4.66256	4.59599	1	1.9094		1.88014
BAB_v1_a0718	683574	685094	+	NA	Cysteine--tRNA ligase	3960	2.60526	57	0.0375	245	0.20148	5	0.00411184	3511	55	3.5978	2.39094	1	0.0797166		0.556937
BAB_v1_a0719	685381	685584	+	NA	conserved protein of unknown function	0	0	0	0	0	0	0	0	0	0	0	0	1	0		0
BAB_v1_a0720	685718	687331	+	NA	(R)-citramalate synthase	86824	53.8277	827	0.512709	79315	61.4369	725	0.56158	0	0	4.93864	4.89936	1	1.79544		1.739
BAB_v1_a0721	687578	688498	+	NA	Protein RarD	59036	64.1696	466	0.506522	53881	73.2079	391	0.53125	475	17	4.77112	4.73144	1	1.87045		1.81404
BAB_v1_a0722	688631	690364	+	NA	Peptidase, M23/M37 family	91974	53.0721	775	0.447201	80361	57.9387	633	0.456381	2962	47	4.96367	4.90505	1	1.7704		1.73297
BAB_v1_a0723	690432	691262	-	NA	Ribosomal RNA small subunit methyltransferase A	14266	17.188	263	0.316867	11683	17.5949	213	0.320783	1774	40	4.15433	4.06759	1	1.26939		1.25978
BAB_v1_a0724	691259	692290	-	NA	4-hydroxythreonine-4-phosphate dehydrogenase	8225	7.97769	225	0.218235	4535	5.49697	169	0.204848	1307	32	3.91519	3.65667	1	0.812711		0.953165
BAB_v1_a0725	692355	693311	-	NA	Survival protein SurA precursor (Peptidyl-prolyl cis-trans isomerase SurA)	832	0.870293	17	0.0177824	193	0.252618	6	0.0078534	2214	29	2.92065	2.2878	1	0.0978186		0.27191
BAB_v1_a0726	693639	696038	-	NA	LPS-assembly protein LptD	587	0.244685	24	0.0100042	128	0.0667014	6	0.00312663	2499	33	2.76938	2.11059	1	0.0280429		0.0950596
BAB_v1_a0727	696038	697126	-	NA	putative permeases	2528	2.32353	33	0.0303309	2427	2.78966	27	0.0310345	292	9	3.40295	3.38525	1	0.5786		0.5216
BAB_v1_a0728	697123	698289	-	NA	putative Membrane protein	2877	2.46741	32	0.0274443	2419	2.59549	11	0.0118026	99	5	3.45909	3.38382	1	0.555759		0.540005
BAB_v1_a0729	698741	700234	+	NA	putative cytosol aminopeptidase	48344	32.3804	625	0.41862	44606	37.3272	540	0.451883	1375	36	4.68435	4.6494	1	1.58351		1.52349
BAB_v1_a0730	700306	700755	+	NA	DNA polymerase III chi subunit	2101	4.67929	44	0.0979955	1190	3.31476	27	0.0752089	1293	31	3.32263	3.07591	1	0.634957		0.754294
BAB_v1_a0731	700755	701318	+	NA	conserved protein of unknown function	33019	58.6483	300	0.53286	29560	65.5432	243	0.538803	2084	42	4.51878	4.47072	1	1.8231		1.7756
BAB_v1_a0732	701395	703278	-	NA	ABC transporter, ATP-binding protein	74185	39.3972	779	0.413702	65379	43.3835	634	0.420703	2696	36	4.87032	4.81544	1	1.64722		1.60635
BAB_v1_a0733	703321	703833	-	NA	DINB PROTEIN	17780	34.7266	242	0.472656	14799	36.0951	197	0.480488	1863	36	4.24996	4.17026	1	1.56932		1.55299
BAB_v1_a0734	704062	704484	+	NA	nucleoside diphosphate kinase	118	0.279621	7	0.0165877	58	0.171598	3	0.00887574	2553	21	2.07555	1.77085	1	0.0687785		0.107081
BAB_v1_a0735	704581	705396	-	NA	glycoprotein/polysaccharide metabolism	36880	45.2515	365	0.447853	31618	48.5684	296	0.454685	2606	40	4.5668	4.49995	1	1.6952		1.66513
BAB_v1_a0736	705634	706125	-	NA	molybdopterin synthase catalytic subunit	13444	27.3809	200	0.407332	11098	28.2392	157	0.399491	3030	43	4.12856	4.04528	1	1.46597		1.45303
BAB_v1_a0737	706127	706384	-	NA	Molybdenum cofactor biosynthesis protein D; Molybdopterin converting factor subunit 1	2504	9.74319	76	0.29572	1475	7.19512	52	0.253659	2831	46	3.39881	3.16909	1	0.913555		1.03113
BAB_v1_a0738	706389	706973	-	NA	phosphatidylglycerophosphate synthase	977	1.67295	28	0.0479452	41	0.0876068	4	0.00854701	534	23	2.99034	1.62325	1	0.0364719		0.42699
BAB_v1_a0739	707011	707211	+	NA	protein of unknown function	3318	16.59	71	0.355	2411	15.0687	55	0.34375	907	25	3.52101	3.38238	1	1.20598		1.24527
BAB_v1_a0740	707092	709164	-	NA	UvrABC system protein C	102139	49.2949	1037	0.500483	93772	56.5573	878	0.529554	1386	35	5.0092	4.97208	1	1.7601		1.70152
BAB_v1_a0741	709164	709982	-	NA	FolM Alternative dihydrofolate reductase 1	37859	46.2824	398	0.486553	34500	52.7523	333	0.509174	2034	39	4.57818	4.53783	1	1.7304		1.6747
BAB_v1_a0742	710321	710962	+	NA	25 kDa outer-membrane immunogenic protein	17584	27.4321	234	0.365055	15609	30.4269	210	0.409357	4584	40	4.24514	4.1934	1	1.4973		1.45381
BAB_v1_a0743	711059	711322	-	NA	protein of unknown function	9263	35.2205	101	0.38403	8090	38.3412	88	0.417062	2144	40	3.9668	3.908	1	1.59485		1.55895
BAB_v1_a0744	711378	711656	-	NA	putative Glutathione transferase	5908	21.2518	113	0.406475	5302	23.8829	96	0.432432	2580	38	3.77151	3.72452	1	1.3959		1.34737
BAB_v1_a0745	711711	712400	-	NA	RIBONUCLEASE PRECURSOR	19937	28.9361	290	0.4209	13679	24.8258	206	0.373866	5035	46	4.29968	4.13609	1	1.41205		1.4762
BAB_v1_a0746	712413	712883	-	NA	Cytoplasmic protein	23843	50.7298	250	0.531915	21272	56.5745	215	0.571809	5551	65	4.37738	4.32783	1	1.76023		1.71374
BAB_v1_a0747	712966	713838	-	NA	Ribosomal RNA large subunit methyltransferase J	30764	35.2798	410	0.470183	25478	36.5014	345	0.494269	1947	32	4.48806	4.40618	1	1.57405		1.55967
BAB_v1_a0748	713994	714839	+	NA	Integral membrane protein	47004	55.626	402	0.47574	42421	62.6603	335	0.49483	2727	46	4.67214	4.62759	1	1.80387		1.75302
BAB_v1_a0749	714917	717043	+	NA	putative oxidoreductase, molybdopterin-binding	97424	45.825	1005	0.472719	72662	42.7424	778	0.457647	1102	23	4.98867	4.86131	1	1.6409		1.67048
BAB_v1_a0750	717270	717794	-	NA	conserved exported protein of unknown function	20541	39.2004	240	0.458015	16453	39.1738	171	0.407143	1941	17	4.31264	4.21627	1	1.60394		1.60423
BAB_v1_a0751	717970	718587	-	NA	phosphoribosylglycinamide formyltransferase 1	6176	10.0097	167	0.270665	2989	6.06288	112	0.227181	4143	25	3.79078	3.47567	1	0.848982		1.04178
BAB_v1_a0752	718584	719663	-	NA	phosphoribosylformylglycinamide cyclo-ligase	17515	16.2326	323	0.299351	8215	9.51912	233	0.269988	1331	46	4.24343	3.91466	1	1.02198		1.23635
BAB_v1_a0753	720060	722036	+	NA	Chromosomal replication initiator protein DnaA	56699	28.6938	683	0.345648	47737	30.2133	568	0.359494	2810	42	4.75358	4.67886	1	1.49434		1.47267
BAB_v1_a0754	722033	722902	+	NA	UDP-glucose 4-epimerase	47738	54.9344	427	0.491369	42365	60.9568	354	0.509353	5668	36	4.67887	4.62702	1	1.79209		1.74768
BAB_v1_a0755	722899	723684	-	NA	conserved protein of unknown function	26848	34.2013	390	0.496815	24141	38.38	331	0.526232	2300	40	4.42893	4.38277	1	1.59528		1.54656
BAB_v1_a0756	723757	724461	-	NA	3-oxoacyl-(acyl-carrier protein) reductase	40368	57.3409	399	0.566761	29944	53.0922	320	0.567376	4138	50	4.60605	4.47632	1	1.73313		1.76597
BAB_v1_a0757	724872	725006	+	NA	conserved protein of unknown function	1391	10.3806	41	0.30597	1215	11.25	34	0.314815	833	19	3.14364	3.08493	1	1.08814		1.05617
BAB_v1_a0758	725159	726832	-	NA	Glycolate permease GlcA	116032	69.3556	1002	0.598924	82407	61.5437	826	0.616878	666	19	5.06458	4.91597	1	1.79618		1.8473
BAB_v1_atRNA4	727131	727207	+	NA	Pro tRNA	209	2.75	6	0.0789474	0	0	0	0	1154	22	2.32222	0	1	0		0.574031
BAB_v1_a0759	727366	727671	+	NA	putative oxidoreductase	1970	6.45902	42	0.137705	1146	4.67755	31	0.126531	554	22	3.29469	3.05956	1	0.754161		0.872682
BAB_v1_atRNA5	727769	727845	+	NA	Arg tRNA	154	2.02632	6	0.0789474	13	0.216667	1	0.0166667	945	22	2.19033	1.14613	1	0.0851716		0.480914
BAB_v1_a0760	728237	728827	+	NA	conserved protein of unknown function	40602	68.8169	383	0.649153	32837	69.5699	302	0.639831	3539	47	4.60856	4.51638	1	1.84862		1.84396
BAB_v1_a0761	729048	729659	-	NA	putative exonuclease	30142	49.3322	322	0.527005	27888	57.0307	275	0.562372	5391	63	4.47919	4.44543	1	1.76366		1.70185
BAB_v1_a0762	729984	730529	-	NA	Adenylate kinase	24273	44.5376	282	0.517431	19388	44.3661	224	0.512586	3950	48	4.38514	4.28756	1	1.65673		1.65837
BAB_v1_a0763	730526	732061	-	NA	acetyltransferase, GNAT family	58237	37.9394	690	0.449511	51232	41.7539	576	0.469438	4470	56	4.76521	4.70955	1	1.63098		1.59039
BAB_v1_a0764	732036	732830	-	NA	Transcriptional regulator, Cro/CI family	34020	42.8463	305	0.384131	32422	50.978	265	0.416667	1351	28	4.53175	4.51085	1	1.71582		1.64193
BAB_v1_a0765	733379	733534	-	NA	protein of unknown function	2414	15.5742	41	0.264516	2042	16.6016	34	0.276423	0	0	3.38292	3.31027	1	1.24555		1.21943
BAB_v1_a0766	733816	734550	+	NA	Tn7_Tnp_TnsA_N domain-containing protein	45644	62.1853	404	0.550409	36179	61.5289	322	0.547619	1797	43	4.65939	4.55847	1	1.79608		1.80062
BAB_v1_a0767	734550	736664	+	NA	transposase	110905	52.4622	1055	0.499054	86004	50.8298	827	0.488771	10287	70	5.04496	4.93452	1	1.71458		1.72805
BAB_v1_a0768	736630	737535	+	NA	Transposition protein	44803	49.5061	464	0.512707	38298	52.8248	381	0.525517	7890	69	4.65132	4.58319	1	1.73098		1.70334
BAB_v1_a0769	737603	738637	+	NA	protein of unknown function	37541	36.3066	473	0.457447	28704	34.6667	356	0.429952	3791	48	4.57452	4.45796	1	1.55226		1.57179
BAB_v1_a0770	738627	739442	+	NA	protein of unknown function	21987	26.9779	322	0.395092	14677	22.5453	233	0.357911	2436	51	4.34219	4.16667	1	1.3719		1.44682
BAB_v1_a0772	739918	741225	+	NA	Beta and gamma crystallin	21709	16.6098	419	0.320581	18323	17.534	359	0.343541	970	34	4.33666	4.26302	1	1.26797		1.24575
BAB_v1_a0773	741631	741885	+	NA	protein of unknown function	8949	35.2323	107	0.42126	8018	39.3039	95	0.465686	8218	39	3.95182	3.90412	1	1.60535		1.5591
BAB_v1_a0774	741904	742392	+	NA	protein of unknown function	19989	40.9611	207	0.42418	18605	47.7051	174	0.446154	2713	42	4.30081	4.26965	1	1.68757		1.62285
BAB_v1_a0775	742483	743052	+	NA	protein of unknown function	30473	53.5554	311	0.546573	26320	57.8462	256	0.562637	8964	47	4.48393	4.4203	1	1.76972		1.73684
BAB_v1_a0776	743141	744019	+	NA	TIR domain-containing protein	50735	57.7847	482	0.548975	32966	46.9601	367	0.522792	2466	44	4.70532	4.51808	1	1.68088		1.76926
BAB_v1_a0777	744306	744917	-	NA	Bacterial SH3-like region	24397	39.9296	283	0.463175	23827	48.726	269	0.550102	651	16	4.38735	4.37709	1	1.69658		1.61204
BAB_v1_a0778	745077	745325	-	NA	Gly-zipper_YMGG domain-containing protein	10416	42	107	0.431452	8810	44.4949	91	0.459596	4594	47	4.01774	3.94503	1	1.65796		1.63347
BAB_v1_a0779	745428	745688	-	NA	protein of unknown function	10618	40.8385	131	0.503846	8832	42.4615	95	0.456731	4843	56	4.02608	3.94611	1	1.63811		1.62158
BAB_v1_a0780	745570	746739	-	NA	Putative cystathionine beta-lyase	40896	34.9837	577	0.493584	32803	35.0834	452	0.483422	2765	33	4.61169	4.51593	1	1.55731		1.55611
BAB_v1_a0781	746950	747717	+	NA	PA-phosphatase related phosphoesterase	50118	65.3429	362	0.471969	43975	71.7374	306	0.499184	2465	48	4.7	4.64322	1	1.86176		1.82179
BAB_v1_a0782	748173	748397	+	NA	exported protein of unknown function	14173	63.2723	153	0.683036	11869	65.9389	127	0.705556	3014	49	4.15149	4.07445	1	1.82568		1.80802
BAB_v1_a0783	748361	749194	+	NA	putative ABC transporter periplasmic binding protein YhdW	41973	50.3878	441	0.529412	36017	53.9985	345	0.517241	8204	79	4.62298	4.55652	1	1.74035		1.71086
BAB_v1_a0784	749491	750174	+	NA	putative ABC transporter membrane subunit YhdX (fragment)	27761	40.6457	302	0.442167	15032	27.4808	230	0.420475	7076	53	4.44345	4.17705	1	1.45455		1.61957
BAB_v1_a0786	750077	750685	+	NA	protein of unknown function	30049	49.4227	333	0.547697	25737	52.9568	271	0.557613	4850	45	4.47784	4.41057	1	1.73205		1.70263
BAB_v1_a0785	750231	750608	+	NA	protein of unknown function	21378	56.7056	212	0.562334	16047	53.3123	175	0.581395	4063	57	4.32999	4.20542	1	1.7349		1.76122
BAB_v1_a0787	750813	751844	+	NA	putative ABC transporter membrane subunit YhdY	46545	45.1455	515	0.499515	38380	46.5212	411	0.498182	8564	65	4.66788	4.58412	1	1.67689		1.66413
BAB_v1_a0788	751859	752674	+	NA	putative ABC transporter ATP-binding subunit YhdZ	33282	40.8368	371	0.455215	28550	43.8556	303	0.465438	5070	56	4.52222	4.45562	1	1.65182		1.62156
BAB_v1_a0789	752722	753909	-	NA	Salicylate hydroxylase	3000	2.52738	42	0.0353833	416	0.438356	17	0.0179136	3016	54	3.47727	2.62014	1	0.157866		0.547452
BAB_v1_a0790	753957	754211	-	NA	zf-CHCC domain-containing protein	2581	10.1614	67	0.26378	1505	7.37745	42	0.205882	4033	26	3.41196	3.17782	1	0.923112		1.04772
BAB_v1_a0791	754497	756737	+	NA	Polyphosphate kinase	137894	61.5598	1180	0.526786	122304	68.25	982	0.547991	2573	50	5.13955	5.08744	1	1.84042		1.7963
BAB_v1_a0792	756734	758272	+	NA	Exopolyphosphatase	16486	10.7191	382	0.248375	13344	10.8488	297	0.241463	1834	32	4.21714	4.12532	1	1.07367		1.06889
BAB_v1_a0793	758394	759551	-	NA	Ribonuclease D	16070	13.8894	152	0.131374	5744	6.20973	87	0.0940541	18513	73	4.20604	3.75929	1	0.857919		1.17288
BAB_v1_a0794	759778	761565	+	NA	Aspartate--tRNA(Asp/Asn) ligase	1787	1	40	0.0223839	91	0.0636809	9	0.00629811	8638	36	3.25237	1.96379	1	0.0268114		0.30103
BAB_v1_a0795	761606	762802	-	NA	conserved exported protein of unknown function	45058	37.6739	546	0.456522	41069	42.9592	471	0.492678	1725	22	4.65378	4.61352	1	1.64305		1.58742
BAB_v1_a0796	763202	765514	+	NA	DNA topoisomerase 4 subunit A	1133	0.490052	44	0.0190311	107	0.0578378	8	0.00432432	2098	32	3.05461	2.03342	1	0.0244191		0.173201
BAB_v1_a0797	765693	766442	-	NA	Aspartate/glutamate leucyltransferase	42015	56.0948	347	0.463284	38758	64.7045	298	0.497496	1659	34	4.62341	4.58837	1	1.8176		1.7566
BAB_v1_a0798	766563	767033	-	NA	RDD family protein	57886	123.162	273	0.580851	53622	142.612	229	0.609043	980	31	4.76258	4.72935	1	2.15719		2.09399
BAB_v1_a0799	767180	768217	-	NA	Delta-aminolevulinic acid dehydratase	1337	1.2893	29	0.0279653	623	0.751508	11	0.013269	2324	39	3.12646	2.79518	1	0.243412		0.359702
BAB_v1_a0800	768385	769434	+	NA	3-hydroxyisobutyryl-CoA hydrolase	42727	40.7312	494	0.470925	25123	29.944	363	0.432658	9444	55	4.63071	4.40009	1	1.49058		1.62046
BAB_v1_a0801	769448	769882	+	NA	Permeases of the major facilitator superfamily	22563	51.9885	205	0.47235	19836	57	166	0.477011	9619	66	4.35342	4.29748	1	1.76343		1.72418
BAB_v1_a0802	770197	770712	+	NA	MarR family transcriptional regulator	29308	56.9087	277	0.537864	17400	42.3358	220	0.53528	3373	53	4.467	4.24057	1	1.63685		1.76274
BAB_v1_a0803	771074	772375	+	NA	L,D-transpeptidase family protein	49773	38.2575	657	0.504996	35916	34.5014	514	0.493756	1791	34	4.697	4.5553	1	1.55025		1.59392
BAB_v1_a0804	772606	773922	+	NA	serine hydroxymethyltransferase	1418	1.07751	27	0.0205167	72	0.0684411	1	0.00095057	749	15	3.15198	1.86332	1	0.0287506		0.317543
BAB_v1_a0805	774164	774640	+	NA	NrdR transcriptional repressor	8419	17.687	150	0.315126	7981	21.0026	131	0.344737	2985	39	3.92531	3.90211	1	1.34247		1.27154
BAB_v1_a0806	774642	775763	+	NA	Diaminohydroxyphosphoribosylaminopyrimidine deaminase,5-amino-6-(5-phosphoribosylamino)uracil reductase	2872	2.562	26	0.0231936	35	0.039019	3	0.00334448	293	13	3.45834	1.5563	1	0.0166235		0.551694
BAB_v1_a0807	775763	776371	+	NA	Riboflavin synthase	3176	5.22368	42	0.0690789	213	0.438272	10	0.0205761	2837	23	3.50202	2.33041	1	0.157841		0.794048
BAB_v1_a0808	776466	776927	+	NA	6,7-dimethyl-8-ribityllumazine synthase 1	9698	21.0369	174	0.37744	8752	23.7182	149	0.403794	1459	23	3.98673	3.94216	1	1.39302		1.34315
BAB_v1_a0809	776933	777448	+	NA	Transcription antitermination protein NusB	3027	5.87767	38	0.0737864	410	0.997567	14	0.0340633	2323	34	3.48116	2.61384	1	0.300501		0.837441
BAB_v1_a0810	777899	780055	+	NA	K(+)-insensitive pyrophosphate-energized proton pump	111604	51.7644	1136	0.526902	97816	56.7378	914	0.530162	3606	44	5.04768	4.99041	1	1.76146		1.72234
BAB_v1_a0811	780127	780633	-	NA	SmpA/OmlA	7115	14.0613	96	0.189723	3490	8.63861	45	0.111386	1089	21	3.85224	3.54295	1	0.984015		1.17786
BAB_v1_a0812	780735	781289	+	NA	Ubiquinol-cytochrome C chaperone	11075	19.991	202	0.364621	8153	18.3626	148	0.333333	3550	32	4.04438	3.91137	1	1.28696		1.32203
BAB_v1_a0813	781409	781966	+	NA	conserved protein of unknown function	16851	30.2531	211	0.378815	14291	32.1146	174	0.391011	6685	33	4.22665	4.15509	1	1.52002		1.49489
BAB_v1_a0814	782085	783125	+	NA	Phosphate acyltransferase	2943	2.82981	40	0.0384615	55	0.0661058	5	0.00600962	756	20	3.46894	1.74819	1	0.0278003		0.583177
BAB_v1_a0815	783373	784344	+	NA	beta-ketoacyl-[acyl carrier protein] synthase III	654	0.673532	23	0.0236869	138	0.177606	8	0.010296	1896	23	2.81624	2.14301	1	0.0710001		0.223634
BAB_v1_a0816	784463	784786	+	NA	Integration host factor subunit alpha	2079	6.43653	23	0.0712074	1831	7.0695	18	0.0694981	462	11	3.31806	3.26293	1	0.906847		0.87137
BAB_v1_a0817	785320	785862	+	NA	Transcriptional regulator, MerR family	7987	14.7362	117	0.215867	3806	8.76959	77	0.177419	1851	28	3.90244	3.58058	1	0.989876		1.1969
BAB_v1_a0818	785912	786229	-	NA	guanidinium exporter	7937	25.0379	126	0.397476	7188	28.4111	107	0.422925	2223	42	3.89971	3.85667	1	1.46851		1.41561
BAB_v1_atRNA37	786289	786365	-	NA	Pro tRNA	1665	21.9079	34	0.447368	1452	24.2	30	0.5	580	20	3.22167	3.16227	1	1.4014		1.35999
BAB_v1_a0819	786575	788113	-	NA	Undecaprenyl-phosphate glucose phosphotransferase	35086	22.8127	601	0.390767	29004	23.5805	464	0.377236	1665	37	4.54515	4.46247	1	1.39059		1.37681
BAB_v1_a0820	788467	789057	-	NA	Polysaccharide export protein	13907	23.5712	232	0.39322	12198	25.8432	188	0.398305	1728	38	4.14326	4.08632	1	1.42883		1.39043
BAB_v1_a0821	789268	789840	+	NA	Exopolysaccharide transport protein family protein	10282	17.9755	219	0.382867	8410	18.3624	189	0.412664	3966	46	4.01212	3.92485	1	1.28696		1.27819
BAB_v1_a0822	789908	790126	-	NA	conserved protein of unknown function	5271	24.1789	86	0.394495	4043	23.2356	63	0.362069	937	24	3.72198	3.60681	1	1.38445		1.40104
BAB_v1_a0823	790478	791629	+	NA	Heme A synthase	50200	43.6142	548	0.476108	39742	43.1509	453	0.491857	2806	51	4.70071	4.59926	1	1.64494		1.64947
BAB_v1_a0824	791708	792640	-	NA	N-acetyl-gamma-glutamyl-phosphate reductase	192	0.206009	9	0.00965665	83	0.11126	4	0.00536193	1225	23	2.28556	1.92428	1	0.0458157		0.0813504
BAB_v1_a0825	792730	793680	-	NA	Agmatinase	39924	42.0253	450	0.473684	30025	39.5066	341	0.448684	503	10	4.60124	4.4775	1	1.60753		1.63372
BAB_v1_a0826	793771	794247	-	NA	30S ribosomal subunit protein S9	582	1.22269	15	0.0315126	95	0.25	7	0.0184211	2838	39	2.76567	1.98227	1	0.09691		0.346879
BAB_v1_a0827	794250	794714	-	NA	50S ribosomal subunit protein L13	0	0	0	0	0	0	0	0	1	1	0	0	1	0		0
BAB_v1_a0828	794500	794928	+	NA	protein of unknown function	684	1.59813	16	0.0373832	358	1.04678	10	0.0292398	0	0	2.83569	2.55509	1	0.311072		0.414661
BAB_v1_a0829	794950	795396	-	NA	Phenylacetic acid degradation-related protein	21151	47.4238	247	0.553812	18943	53.2107	204	0.573034	713	16	4.32535	4.27747	1	1.73408		1.68506
BAB_v1_a0830	795630	796913	+	NA	O-acetyl-L-homoserine sulfhydrylase	41730	32.5253	595	0.463757	33784	32.8958	464	0.451801	2282	40	4.62046	4.52872	1	1.53015		1.52537
BAB_v1_a0831	796985	797374	-	NA	conserved protein of unknown function	17159	44.1105	191	0.491003	14825	47.6688	141	0.453376	2586	49	4.23452	4.17102	1	1.68725		1.65428
BAB_v1_a0833	798000	798509	+	NA	conserved protein of unknown function	7889	15.499	173	0.339882	6405	15.7371	142	0.348894	1163	27	3.89708	3.80659	1	1.22368		1.21746
BAB_v1_a0834	798506	798901	+	NA	conserved protein of unknown function	4609	11.6684	26	0.0658228	3735	11.8571	10	0.031746	1515	32	3.6637	3.57241	1	1.10914		1.10272
BAB_v1_a0835	799156	799290	+	NA	conserved protein of unknown function	2206	16.4627	46	0.343284	1806	16.7222	39	0.361111	1268	32	3.3438	3.25696	1	1.24852		1.24211
BAB_v1_a0836	799347	799748	-	NA	conserved protein of unknown function	6346	15.8254	126	0.314214	5537	17.2492	98	0.305296	1743	32	3.80257	3.74335	1	1.26124		1.22597
BAB_v1_atRNA36	799937	800012	-	NA	Val tRNA	43	0.573333	5	0.0666667	43	0.728814	5	0.0847458	792	19	1.64345	1.64345	1	0.237748		0.196821
BAB_v1_atRNA6	800422	800498	+	NA	Asp tRNA	1933	25.4342	23	0.302632	916	15.2667	19	0.316667	2226	58	3.28646	2.96237	1	1.2113		1.42217
BAB_v1_a0838	800611	800814	-	NA	conserved protein of unknown function	8410	41.4286	108	0.53202	7599	46.6196	88	0.539877	1058	20	3.92485	3.88081	1	1.67779		1.62766
BAB_v1_a0839	801322	801687	+	NA	NADH-quinone oxidoreductase subunit A 1	72	0.19726	5	0.0136986	19	0.0648464	2	0.00682594	135	5	1.86332	1.30103	1	0.027287		0.0781886
BAB_v1_a0840	801678	802259	+	NA	NADH-quinone oxidoreductase subunit B	139	0.239243	5	0.00860585	102	0.219355	3	0.00645161	19	1	2.14613	2.01284	1	0.0861301		0.0931564
BAB_v1_a0841	802372	802980	+	NA	NADH-quinone oxidoreductase subunit C	158	0.259868	8	0.0131579	22	0.0452675	4	0.00823045	189	4	2.2014	1.36173	1	0.0192274		0.100325
BAB_v1_a0842	802998	804188	+	NA	NADH-quinone oxidoreductase subunit D	20	0.0168067	2	0.00168067	20	0.0210084	2	0.00210084	187	9	1.32222	1.32222	1	0.00902932		0.00723841
BAB_v1_a0843	804188	804901	+	NA	NADH-quinone oxidoreductase subunit E 1	355	0.497896	16	0.0224404	205	0.359019	11	0.0192644	0	0	2.55145	2.31387	1	0.133226		0.175482
BAB_v1_a0844	804905	806212	+	NA	NADH:quinone oxidoreductase subunit F	295	0.225708	21	0.0160673	52	0.0497608	6	0.00574163	201	10	2.47129	1.72428	1	0.0210903		0.0883869
BAB_v1_a0845	806347	808431	+	NA	NADH-quinone oxidoreductase chain 3	1477	0.708733	22	0.0105566	138	0.0827338	15	0.00899281	92	6	3.16967	2.14301	1	0.0345217		0.232674
BAB_v1_a0846	808451	809623	+	NA	NADH-quinone oxidoreductase subunit H	163	0.139078	15	0.0127986	163	0.173774	15	0.0159915	622	7	2.21484	2.21484	1	0.0695845		0.0565537
BAB_v1_a0847	809577	809999	+	NA	NADH-quinone oxidoreductase subunit I	34	0.0805687	1	0.00236967	34	0.100592	1	0.00295858	0	0	1.54407	1.54407	1	0.0416262		0.0336524
BAB_v1_a0848	810173	810790	+	NA	NADH-quinone oxidoreductase subunit J	179	0.290113	13	0.0210697	123	0.249493	10	0.020284	36	2	2.25527	2.09342	1	0.0967338		0.110628
BAB_v1_a0849	810801	811109	+	NA	NADH-quinone oxidoreductase subunit K	96	0.311688	6	0.0194805	94	0.382114	5	0.0203252	75	4	1.98677	1.97772	1	0.140544		0.117831
BAB_v1_a0850	811117	813102	+	NA	NADH-quinone oxidoreductase chain 12	11354	5.7199	32	0.0161209	11343	7.13845	31	0.0195091	0	0	4.05519	4.05477	1	0.910542		0.827363
BAB_v1_a0851	813102	814610	+	NA	NADH-quinone oxidoreductase subunit M	817	0.541777	26	0.0172414	718	0.595357	18	0.0149254	11	1	2.91275	2.85673	1	0.202858		0.188022
BAB_v1_a0852	814632	816068	+	NA	NADH-quinone oxidoreductase subunit N 1	365	0.254178	14	0.0097493	0	0	0	0	1720	11	2.56348	0	1	0		0.0983593
BAB_v1_a0853	816094	816891	+	NA	Biotin-protein ligase	2275	2.85445	54	0.0677541	175	0.274725	10	0.0156986	670	17	3.35717	2.24551	1	0.105417		0.585963
BAB_v1_a0854	817085	818761	+	NA	Ribonuclease J	63642	37.9726	807	0.481504	55160	41.1642	670	0.5	1299	30	4.80375	4.74163	1	1.62494		1.59076
BAB_v1_a0855	818801	819205	+	NA	Ethylmalonyl-CoA/methylmalonyl-CoA epimerase	11239	27.8193	158	0.391089	8056	24.8642	131	0.404321	4774	55	4.05077	3.90617	1	1.4127		1.45968
BAB_v1_a0856	819208	819477	+	NA	conserved protein of unknown function	6115	22.7323	106	0.394052	5603	26.0605	88	0.409302	2919	34	3.78647	3.7485	1	1.43234		1.37534
BAB_v1_amiscRNA16	819860	820007	-	NA	ar9	1327	9.02721	38	0.258503	1142	9.76068	31	0.264957	557	13	3.1232	3.05805	1	1.03184		1.00118
BAB_v1_a0857	820006	820098	+	NA	conserved protein of unknown function	204	2.21739	6	0.0652174	151	2.04054	4	0.0540541	1272	32	2.31175	2.18184	1	0.482951		0.507504
BAB_v1_a0858	820325	821653	+	NA	Proline--tRNA ligase	7450	5.60994	33	0.0248494	4237	3.98964	7	0.00659134	516	12	3.87221	3.62716	1	0.698069		0.820198
BAB_v1_a0859	821650	822963	+	NA	Lipoprotein releasing system transmembrane protein LolC	419	0.319117	20	0.0152323	91	0.0865842	5	0.00475737	3208	22	2.62325	1.96379	1	0.0360634		0.120283
BAB_v1_a0860	822963	823646	+	NA	lipoprotein release complex - ATP binding subunit	1888	2.76428	34	0.0497804	2	0.00365631	2	0.00365631	0	0	3.27623	0.477121	1	0.00158502		0.575681
BAB_v1_a0862	824305	827796	+	NA	DNA polymerase III subunit alpha	3111	0.891149	63	0.0180464	1474	0.527748	37	0.0132474	2428	33	3.49304	3.16879	1	0.184052		0.276726
BAB_v1_a0863	827837	828034	+	NA	conserved protein of unknown function	3107	15.7716	41	0.208122	2837	18.0701	36	0.229299	2275	38	3.49248	3.45301	1	1.28035		1.22457
BAB_v1_a0864	828079	828492	-	NA	conserved exported protein of unknown function	16950	41.0412	160	0.387409	14314	43.2447	116	0.350453	738	21	4.2292	4.15579	1	1.64586		1.62367
BAB_v1_a0865	828764	828979	-	NA	protein of unknown function	3873	18.014	83	0.386047	3313	19.3743	70	0.409357	582	20	3.58816	3.52035	1	1.30908		1.27907
BAB_v1_a0866	828969	829406	-	NA	Extensin family protein	10885	24.9085	175	0.400458	9682	27.7421	150	0.429799	1356	32	4.03687	3.98601	1	1.45852		1.41344
BAB_v1_a0867	829422	829736	-	NA	Eukaryotic translation initiation factor 4B	11970	38.121	119	0.378981	10111	40.123	89	0.353175	2133	49	4.07813	4.00484	1	1.61408		1.59241
BAB_v1_a0868	830071	830688	+	NA	30S ribosomal protein S4	1005	1.62885	18	0.0291734	93	0.188641	4	0.00811359	0	0	3.0026	1.97313	1	0.0750507		0.419766
BAB_v1_amiscRNA1	830729	831163	+	NA	BASRCI408	7043	16.2281	139	0.320276	5794	16.6494	111	0.318966	1571	28	3.84782	3.76305	1	1.24673		1.23624
BAB_v1_a0869	831217	832098	+	NA	tRNA cytosine(32) 2-sulfurtransferase TtcA	24779	28.126	344	0.390465	18172	25.7759	268	0.380142	2670	28	4.3941	4.25943	1	1.42774		1.46428
BAB_v1_a0870	832085	832912	+	NA	Inositol monophosphatase and related sulfite synthesis enzyme	18650	22.5514	327	0.395405	16782	25.3888	270	0.408472	5212	47	4.2707	4.22487	1	1.42142		1.37202
BAB_v1_a0871	832953	833126	+	NA	conserved protein of unknown function	809	4.6763	22	0.127168	499	3.58993	16	0.115108	522	26	2.90849	2.69897	1	0.661806		0.754065
BAB_v1_a0872	833127	834392	-	NA	Bcr/CflA family efflux transporter	28855	22.8103	463	0.366008	24350	24.0375	362	0.357354	831	23	4.46024	4.38652	1	1.39859		1.37676
BAB_v1_amiscRNA3	834394	834622	+	NA	BASRCI414	1386	6.07895	50	0.219298	1208	6.63736	40	0.21978	932	33	3.14208	3.08243	1	0.882943		0.849969
BAB_v1_a0873	834663	834995	-	NA	putative monothiol glutaredoxin 2	2395	7.21386	55	0.165663	2213	8.31955	52	0.195489	1109	24	3.37949	3.34518	1	0.969395		0.914547
BAB_v1_a0874	835180	835413	-	NA	YrbA protein	4426	18.9957	82	0.351931	3860	20.6417	71	0.379679	1763	47	3.64611	3.5867	1	1.33529		1.30094
BAB_v1_a0875	835683	837938	-	NA	Phosphoribosylformylglycinamidine synthase subunit PurL	37364	16.5694	674	0.298891	22482	12.4692	527	0.292291	1955	41	4.57246	4.35185	1	1.12934		1.24476
BAB_v1_a0876	838092	838493	-	NA	Cytoplasmic protein	17576	43.8304	212	0.528678	11681	36.3894	166	0.517134	3315	47	4.24494	4.06752	1	1.57275		1.65157
BAB_v1_a0877	838553	839200	-	NA	Glutathione S-transferase family protein	32527	50.2736	325	0.502318	27230	52.6692	264	0.510638	10369	70	4.51226	4.43506	1	1.72973		1.70989
BAB_v1_a0879	839452	840123	-	NA	Phosphoribosylformylglycinamidine synthase subunit PurQ	11179	16.6602	241	0.359165	9968	18.5624	208	0.387337	963	32	4.04844	3.99865	1	1.29142		1.247
BAB_v1_a0880	840146	840388	-	NA	Phosphoribosylformylglycinamidine synthase subunit PurS	13721	56.6983	117	0.483471	12429	64.067	98	0.505155	1013	26	4.13742	4.09447	1	1.81336		1.76116
BAB_v1_a0881	840504	841268	-	NA	Phosphoribosylaminoimidazole-succinocarboxamide synthase	8082	10.5785	180	0.235602	5756	9.40523	134	0.218954	2728	36	3.90757	3.7602	1	1.01725		1.06365
BAB_v1_a0882	841524	841901	+	NA	protein of unknown function	18435	48.8992	187	0.496021	14934	49.6146	150	0.498339	3488	44	4.26567	4.17421	1	1.70428		1.69809
BAB_v1_a0883	841913	842680	+	NA	2-dehydro-3-deoxyglucarate aldolase	21592	28.1512	311	0.405476	17285	28.1974	253	0.412724	2731	45	4.33431	4.23769	1	1.46534		1.46466
BAB_v1_a0884	842729	843304	-	NA	conserved protein of unknown function	32366	56.2887	294	0.511304	28041	61.0915	233	0.507625	1896	31	4.5101	4.44781	1	1.79303		1.75807
BAB_v1_a0885	843564	844439	+	NA	Glyoxalase family protein	42851	48.9726	441	0.504	35567	50.8827	343	0.490701	2443	43	4.63197	4.55106	1	1.71502		1.69873
BAB_v1_a0886	844666	845967	-	NA	Adenylosuccinate lyase	1106	0.850115	53	0.0407379	475	0.456292	28	0.0268972	7632	59	3.04415	2.67761	1	0.163248		0.267199
BAB_v1_a0887	845994	846671	-	NA	ribulose-phosphate 3-epimerase	3378	4.98966	36	0.0531758	2	0.00369686	2	0.00369686	954	22	3.52879	0.477121	1	0.00160256		0.777402
BAB_v1_a0888	846829	847755	-	NA	Lipid A biosynthesis lauroyl acyltransferase	2092	2.25918	37	0.0399568	884	1.19459	20	0.027027	1318	22	3.32077	2.94694	1	0.341354		0.513108
BAB_v1_a0889	847769	848797	-	NA	Alcohol dehydrogenase	1583	1.53988	35	0.0340467	145	0.176399	9	0.0109489	795	16	3.19976	2.16435	1	0.0705547		0.404814
BAB_v1_a0890	848879	850156	-	NA	3-oxoacyl-(acyl-carrier-protein) synthase, KASII	1394	1.09162	38	0.0297572	185	0.181195	8	0.00783546	1495	30	3.14457	2.26951	1	0.0723216		0.320483
BAB_v1_a0891	850158	851339	-	NA	Beta-ketoacyl synthase	2285	1.9348	36	0.0304826	5	0.00529101	2	0.0021164	1093	26	3.35908	0.778151	1	0.0022918		0.467579
BAB_v1_a0892	851487	851768	-	NA	Acyl carrier protein AcpXL	982	3.49466	14	0.0498221	18	0.08	1	0.00444444	1475	25	2.99255	1.27875	1	0.0334238		0.652697
BAB_v1_a0894	851976	852731	-	NA	Secretion activator protein	32784	43.4225	366	0.484768	27507	45.6169	310	0.514096	3690	41	4.51568	4.43946	1	1.66854		1.6476
BAB_v1_a0895	852947	853969	+	NA	Aldose 1-epimerase	31146	30.4755	454	0.444227	27500	33.6186	379	0.463325	7967	57	4.49342	4.43935	1	1.53931		1.49797
BAB_v1_a0896	853944	854882	-	NA	2-dehydro-3-deoxygluconokinase	44877	47.8433	502	0.535181	38236	50.9813	415	0.553333	1310	36	4.65203	4.58248	1	1.71585		1.6888
BAB_v1_a0897	855071	855802	+	NA	Protein RcsF	29353	40.1546	375	0.512996	23155	39.5812	301	0.51453	1428	32	4.46767	4.36466	1	1.60832		1.61442
BAB_v1_a0898	855806	856945	+	NA	Alpha-D-ribose 1-methylphosphonate 5-triphosphate diphosphatase	55109	48.3837	592	0.519754	43774	48.0505	469	0.514819	4058	44	4.74123	4.64123	1	1.69064		1.69358
BAB_v1_a0899	856942	857625	-	NA	Hexitol phosphatase A	35093	51.3807	336	0.491947	29375	53.702	279	0.510055	4684	59	4.54523	4.46799	1	1.738		1.71917
BAB_v1_a0900	857881	858669	+	NA	Bacterial extracellular solute-binding protein, family 3	38523	48.8871	409	0.519036	34292	54.4317	342	0.542857	4307	50	4.58573	4.53521	1	1.74376		1.69799
BAB_v1_a0901	858861	859883	+	NA	tRNA-dihydrouridine synthase A	11730	11.4775	142	0.138943	2215	2.70782	86	0.105134	990	18	4.06934	3.34557	1	0.569119		1.09613
BAB_v1_a0902	859880	860584	-	NA	CblY, a non-orthologous displasment for Alpha-ribazole-5'-phosphate phosphatase	33493	47.5753	320	0.454545	26448	46.8936	267	0.473404	9059	41	4.52497	4.42241	1	1.68028		1.68642
BAB_v1_a0903	860661	861581	-	NA	Adenosylcobinamide-GDP ribazoletransferase	34095	37.0598	423	0.459783	30714	41.731	363	0.493207	1850	45	4.5327	4.48735	1	1.63074		1.58047
BAB_v1_a0904	861735	862754	+	NA	Nicotinate-nucleotide--dimethylbenzimidazole phosphoribosyltransferase	43552	42.7399	419	0.411187	38478	47.2123	344	0.422086	2331	39	4.63902	4.58522	1	1.68316		1.64088
BAB_v1_a0905	862862	863341	-	NA	DNA-binding transcriptional activator DecR	8192	17.1023	155	0.323591	7049	18.4047	127	0.331593	1091	37	3.91344	3.84819	1	1.28791		1.25773
BAB_v1_a0906	863440	864111	-	NA	Uracil-DNA glycosylase	22645	33.7481	325	0.484352	20882	38.8864	267	0.497207	268	7	4.35499	4.31979	1	1.60082		1.54093
BAB_v1_a0907	864208	864801	-	NA	Nuclease domain-containing protein	11631	19.6138	219	0.369309	8777	18.4779	178	0.374737	4640	54	4.06565	3.9434	1	1.28954		1.31416
BAB_v1_a0908	865433	866200	+	NA	Exopolysaccharide production negative regulator	1852	2.4146	33	0.0430248	10	0.0163132	2	0.00326264	267	8	3.26788	1.04139	1	0.00702757		0.53334
BAB_v1_a0909	866259	867098	-	NA	Exodeoxyribonuclease III	26701	31.8248	379	0.451728	19153	28.544	306	0.456036	2802	45	4.42654	4.28226	1	1.47047		1.5162
BAB_v1_a0910	867210	867917	+	NA	putative membrane protein	22750	32.1782	310	0.438472	16683	29.5274	242	0.428319	1129	30	4.357	4.2223	1	1.48469		1.52085
BAB_v1_a0911	867997	868323	-	NA	Iron-sulfur cluster insertion protein ErpA 2	1221	3.7454	32	0.0981595	432	1.66154	18	0.0692308	521	15	3.08707	2.63649	1	0.425133		0.676273
BAB_v1_a0912	868490	869698	+	NA	Deoxyguanosinetriphosphate triphosphohydrolase-like protein	55864	46.245	646	0.534768	44252	45.8095	531	0.549689	3235	45	4.74714	4.64594	1	1.67033		1.67436
BAB_v1_a0913	870073	871677	+	NA	Arginine--tRNA ligase	2910	1.81421	28	0.0174564	233	0.181464	5	0.00389408	0	0	3.46404	2.36922	1	0.0724206		0.449357
BAB_v1_a0914	871889	874861	+	NA	Soluble lytic murein transglycosylase	37418	12.5902	588	0.197847	23569	9.91127	408	0.171573	2704	41	4.57309	4.37236	1	1.03788		1.13323
BAB_v1_a0915	875062	876081	+	NA	Beta N-acetyl-glucosaminidase	37125	36.4328	497	0.487733	32759	40.1951	423	0.519018	2857	29	4.56968	4.51534	1	1.61485		1.57325
BAB_v1_a0916	876154	877005	+	NA	Segregation and condensation protein A	37081	43.5734	402	0.472385	30979	45.4905	323	0.474302	3560	40	4.56916	4.49108	1	1.66736		1.64908
BAB_v1_a0917	876998	877723	+	NA	Segregation and condensation protein B	30266	41.7462	378	0.521379	25156	43.2978	298	0.512909	5377	48	4.48097	4.40066	1	1.64638		1.6309
BAB_v1_a0918	877869	878087	+	NA	Sec-independent protein translocase protein TatA	5033	23.0872	35	0.16055	2653	15.2471	27	0.155172	1297	25	3.70191	3.4239	1	1.21078		1.38179
BAB_v1_a0919	878198	878779	+	NA	Sec-independent protein translocase protein TatB	9360	16.1102	152	0.261618	8795	18.914	143	0.307527	2921	42	3.97132	3.94429	1	1.29916		1.23325
BAB_v1_a0920	878776	879600	+	NA	Sec-independent protein translocase protein TatC	2642	3.20631	87	0.105583	1128	1.70909	48	0.0727273	1754	28	3.4221	3.05269	1	0.432824		0.623901
BAB_v1_a0921	879551	880960	+	NA	serine--tRNA ligase	1459	1.03549	32	0.0227111	11	0.00976043	3	0.00266193	450	19	3.16435	1.07918	1	0.00421835		0.308668
BAB_v1_a0922	881109	881876	+	NA	broad specificity 5'(3')-nucleotidase and polyphosphatase	44255	57.6988	411	0.535854	31599	51.5481	314	0.512235	3013	48	4.64597	4.49969	1	1.72056		1.76863
BAB_v1_a0923	881873	882571	+	NA	Protein-L-isoaspartate O-methyltransferase	20132	28.8424	283	0.405444	16838	30.1756	240	0.430108	16500	71	4.30391	4.22632	1	1.49382		1.47483
BAB_v1_a0924	882918	884216	+	NA	Peptidoglycan DD-metalloendopeptidase family protein	209	0.161017	9	0.00693374	2	0.00192678	2	0.00192678	1673	28	2.32222	0.477121	1	0.000835986		0.0648386
BAB_v1_a0925	884265	885131	-	NA	ATP-binding protein	33210	38.3487	401	0.463048	27426	39.6329	316	0.456647	85	2	4.52128	4.43818	1	1.60888		1.59493
BAB_v1_a0926	885292	885633	+	NA	Sec translocon accessory complex subunit YajC	1478	4.33431	64	0.187683	1091	3.99634	45	0.164835	2507	30	3.16997	3.03822	1	0.698652		0.727078
BAB_v1_a0927	885803	888079	+	NA	Protein translocase subunit SecDF	13736	6.03515	291	0.127856	9086	4.99231	218	0.11978	443	16	4.13789	3.95842	1	0.777594		0.847273
BAB_v1_a0928	888082	888471	+	NA	conserved protein of unknown function	1242	3.1928	44	0.113111	907	2.9164	34	0.109325	1954	12	3.09447	2.95809	1	0.592887		0.622504
BAB_v1_a0929	888477	889310	+	NA	Phytoene synthase	737	0.884754	29	0.0348139	369	0.553223	21	0.0314843	493	11	2.86806	2.5682	1	0.191234		0.275255
BAB_v1_a0930	889362	890762	-	NA	Methylenetetrahydrofolate--tRNA-(uracil-5-)-methyltransferase TrmFO	66876	47.7686	705	0.503571	57824	51.6286	596	0.532143	1598	29	4.82528	4.76212	1	1.72122		1.68814
BAB_v1_amiscRNA24	890840	890958	-	NA	ar14	2507	21.2458	51	0.432203	2507	26.6702	51	0.542553	3644	34	3.39933	3.39933	1	1.44201		1.34725
BAB_v1_a0931	891004	891150	-	NA	conserved protein of unknown function	27314	187.082	54	0.369863	2673	23.0431	40	0.344828	3500	47	4.4364	3.42716	1	1.38099		2.27435
BAB_v1_a0932	891424	892560	+	NA	conserved membrane protein of unknown function	55368	48.7394	570	0.501761	44778	49.315	448	0.493392	2618	44	4.74327	4.65107	1	1.7017		1.6967
BAB_v1_a0933	892557	893126	+	NA	conserved protein of unknown function	33260	58.4534	287	0.504394	28041	61.6286	239	0.525275	3881	50	4.52194	4.44781	1	1.79677		1.77418
BAB_v1_atRNA7	893360	893442	+	NA	Leu tRNA	146	1.78049	6	0.0731707	74	1.12121	4	0.0606061	4732	48	2.16732	1.87506	1	0.326584		0.444121
BAB_v1_a0934	893530	894945	+	NA	Trigger factor	26543	18.7583	476	0.336396	20886	18.4668	365	0.322723	2132	44	4.42397	4.31988	1	1.2893		1.29575
BAB_v1_a0935	895095	896597	+	NA	Aspartyl/glutamyl-tRNA(Asn/Gln) amidotransferase subunit B	1209	0.804927	27	0.017976	41	0.0341098	4	0.00332779	4054	49	3.08279	1.62325	1	0.0145667		0.25646
BAB_v1_a0936	896597	897100	+	NA	acetyltransferase, GNAT family	19574	38.9145	210	0.417495	15534	38.5459	164	0.406948	786	17	4.2917	4.19131	1	1.5971		1.60113
BAB_v1_a0937	897260	897670	+	NA	NADH:ubiquinone oxidoreductase 17.2 kD subunit	1222	2.98049	34	0.0829268	1118	3.40854	31	0.0945122	346	6	3.08743	3.04883	1	0.644294		0.599936
BAB_v1_a0938	897852	898022	-	NA	protein of unknown function	352	2.07059	12	0.0705882	279	2.05147	10	0.0735294	619	16	2.54777	2.44716	1	0.484509		0.487222
BAB_v1_a0939	897864	898334	+	NA	Retrovirus-related POL polyprotein	1130	2.40426	29	0.0617021	707	1.88032	18	0.0478723	415	11	3.05346	2.85003	1	0.459441		0.532022
BAB_v1_a0940	898378	898992	-	NA	Leucyl/phenylalanyl-tRNA--protein transferase	16421	26.7443	220	0.358306	13924	28.3008	163	0.331301	1665	30	4.21543	4.1438	1	1.46688		1.44317
BAB_v1_a0941	898998	900377	-	NA	biotin carboxylase	1203	0.872371	31	0.0224801	154	0.139619	8	0.00725295	1672	40	3.08063	2.19033	1	0.0567598		0.272392
BAB_v1_a0942	900406	900876	-	NA	biotin carboxyl carrier protein	70	0.148936	2	0.00425532	69	0.183511	1	0.00265957	922	16	1.85126	1.8451	1	0.0731722		0.0602959
BAB_v1_a0943	900878	901351	-	NA	3-dehydroquinate dehydratase	14	0.0295983	5	0.0105708	11	0.0290237	2	0.00527704	0	0	1.17609	1.07918	1	0.0124254		0.0126678
BAB_v1_a0944	901595	902392	-	NA	Protein-disulfide isomerase	26549	33.3112	345	0.432873	22978	36.0722	283	0.44427	1274	23	4.42406	4.36133	1	1.56905		1.53544
BAB_v1_a0945	902440	903855	-	NA	M48 family metalloprotease	74494	52.6459	636	0.44947	63489	56.1353	522	0.461538	3257	50	4.87213	4.80271	1	1.7569		1.72954
BAB_v1_a0946	904047	905210	+	NA	Valine--pyruvate aminotransferase	32970	28.3491	529	0.454858	27040	29.044	420	0.451128	2980	42	4.51813	4.43202	1	1.47776		1.46759
BAB_v1_a0947	905329	908097	-	NA	Ribonuclease E	10563	3.81611	253	0.0914017	6187	2.79449	156	0.0704607	879	24	4.02383	3.79155	1	0.579153		0.682697
BAB_v1_a0948	908100	908285	+	NA	NYN domain-containing protein	114	0.616216	10	0.0540541	33	0.221477	6	0.0402685	78	3	2.0607	1.53148	1	0.0868851		0.208499
BAB_v1_a0949	908776	910044	+	NA	N-acetylmuramoyl-L-alanine amidase	30999	24.4472	536	0.422713	25067	24.7209	436	0.42998	4314	46	4.49136	4.39912	1	1.41029		1.40564
BAB_v1_a0950	910324	912783	+	NA	Penicillin-insensitive transglycosylase / Penicillin-sensitive transpeptidase	4135	1.68158	72	0.0292802	233	0.118454	18	0.00915099	1535	24	3.61658	2.36922	1	0.0486183		0.42839
BAB_v1_a0951	913087	914052	+	NA	Peptide chain release factor 2	1713	1.77513	44	0.0455959	271	0.350582	9	0.0116429	0	0	3.23401	2.43457	1	0.130521		0.443283
BAB_v1_a0952	914246	914614	+	NA	transposase	0	0	0	0	0	0	0	0	0	0	0	0	1	0		0
BAB_v1_a0953	914611	915063	+	NA	transposase	3	0.00663717	2	0.00442478	0	0	0	0	0	0	0.60206	0	1	0		0.00287296
BAB_v1_a0954	915150	915518	+	NA	transposase	0	0	0	0	0	0	0	0	0	0	0	0	1	0		0
BAB_v1_a0955	915515	915907	+	NA	transposase	574	1.46429	5	0.0127551	0	0	0	0	0	0	2.75967	0	1	0		0.391691
BAB_v1_a0956	916059	916421	-	NA	Peptidase M23B	11419	31.5442	174	0.480663	9527	32.8517	133	0.458621	4285	47	4.05767	3.979	1	1.52958		1.51247
BAB_v1_a0957	916592	917419	-	NA	putative exported protein	26096	31.555	328	0.396614	19938	30.1634	258	0.390318	2759	47	4.41659	4.2997	1	1.49364		1.51262
BAB_v1_a0958	917441	917905	-	NA	Putative peroxiredoxin bcp	18131	39.0754	211	0.454741	11854	31.8656	157	0.422043	6335	49	4.25845	4.0739	1	1.51674		1.60288
BAB_v1_a0959	918192	921590	+	NA	Large exoproteins involved in heme utilization or adhesion	101019	29.729	1336	0.393172	85330	31.3944	1063	0.391096	1314	20	5.00441	4.93111	1	1.51047		1.48755
BAB_v1_a0960	921649	922902	-	NA	tyrosine--tRNA ligase	2099	1.67518	18	0.0143655	4	0.00398804	1	0.000997009	1252	27	3.32222	0.69897	1	0.00172854		0.427353
BAB_v1_a0961	923018	924139	+	NA	Anhydro-N-acetylmuramic acid kinase	110131	98.2435	638	0.569135	80886	90.1739	504	0.561873	1474	38	5.04191	4.90788	1	1.95987		1.9967
BAB_v1_a0962	924136	924468	-	NA	multidrug/betaine/choline efflux transporter EmrE	16442	49.5241	184	0.554217	13157	49.4624	150	0.56391	21189	68	4.21598	4.11919	1	1.70297		1.7035
BAB_v1_a0963	924580	925254	-	NA	Alpha/beta hydrolase	725	1.07567	24	0.0356083	66	0.122222	4	0.00740741	149	7	2.86094	1.82607	1	0.0500789		0.317158
BAB_v1_a0964	925459	926637	+	NA	Cysteine desulfurase	5627	4.77674	159	0.134975	1841	1.95435	103	0.109342	1486	28	3.75035	3.26529	1	0.470462		0.761683
BAB_v1_a0965	926818	928341	+	NA	Fe-S cluster scaffold complex subunit SufB	2178	1.43007	33	0.0216678	92	0.0754717	6	0.00492207	3101	46	3.33826	1.96848	1	0.031599		0.385619
BAB_v1_a0966	928409	929164	+	NA	Fe-S cluster scaffold complex subunit SufC	1144	1.51523	18	0.0238411	6	0.00995025	2	0.00331675	1950	34	3.05881	0.845098	1	0.00429998		0.400578
BAB_v1_a0967	929178	930455	+	NA	Iron-sulfur cluster assembly protein SufD	3717	2.91073	76	0.0595145	297	0.290891	18	0.0176298	1747	23	3.57031	2.47422	1	0.11089		0.592258
BAB_v1_a0968	930537	931781	+	NA	L-cysteine desulfurase	890	0.715434	29	0.0233119	263	0.264056	12	0.0120482	1301	25	2.94988	2.4216	1	0.101766		0.234374
BAB_v1_a0969	931778	932197	+	NA	FeS assembly SUF system protein	2380	5.68019	44	0.105012	735	2.19403	11	0.0328358	387	10	3.37676	2.86688	1	0.504339		0.824789
BAB_v1_a0970	932231	933202	-	NA	Glycosyl transferase, group 2 family protein	24852	25.5942	355	0.365602	16337	21.0257	281	0.361647	1970	32	4.39538	4.2132	1	1.34293		1.42479
BAB_v1_atRNA35	933410	933485	-	NA	Thr tRNA	42	0.56	1	0.0133333	0	0	0	0	714	24	1.63347	0	1	0		0.193125
BAB_v1_a0971	933630	934403	+	NA	NAD kinase	1507	1.94955	31	0.0401035	22	0.0355412	2	0.00323102	1187	24	3.1784	1.36173	1	0.0151674		0.469755
BAB_v1_a0972	934731	936179	+	NA	ATP-dependent RNA helicase RhlE	14404	9.94751	386	0.266575	9784	8.44905	280	0.241796	1289	34	4.15851	3.99056	1	0.975388		1.03932
BAB_v1_a0973	936414	936794	-	NA	Iron-binding protein IscA	2564	6.74737	60	0.157895	482	1.58553	26	0.0855263	6053	56	3.40909	2.68395	1	0.412549		0.889154
BAB_v1_a0974	936987	937157	+	NA	exported protein of unknown function	10217	60.1	84	0.494118	9559	70.2868	74	0.544118	4206	47	4.00937	3.98046	1	1.85301		1.78604
BAB_v1_a0975	937249	937503	+	NA	protein of unknown function	11058	43.5354	92	0.362205	8063	39.5245	75	0.367647	9739	65	4.04372	3.90655	1	1.60772		1.64871
BAB_v1_a0976	937584	937784	+	NA	Copper chaperone	6917	34.585	79	0.395	6523	40.7687	65	0.40625	921	30	3.83998	3.81451	1	1.62085		1.55127
BAB_v1_a0977	937828	937938	+	NA	conserved protein of unknown function	1983	18.0273	40	0.363636	1610	18.2955	37	0.420455	3185	29	3.29754	3.2071	1	1.28546		1.27938
BAB_v1_a0978	938111	938779	+	NA	Protein-L-isoaspartate O-methyltransferase	19232	28.7904	266	0.398204	14730	27.5843	210	0.393258	6735	52	4.28405	4.16823	1	1.45613		1.47408
BAB_v1_a0979	938930	940288	+	NA	Outer membrane efflux protein BepC	43307	31.8903	591	0.435199	28092	25.8674	440	0.405157	4077	47	4.63657	4.4486	1	1.42923		1.51707
BAB_v1_a0980	940538	941269	+	NA	conserved protein of unknown function	2158	2.95212	84	0.114911	1338	2.28718	71	0.121368	2259	26	3.33425	3.12678	1	0.516823		0.59683
BAB_v1_a0981	941560	944292	+	NA	Valine--tRNA ligase	1260	0.461201	36	0.0131772	664	0.303751	15	0.00686185	628	12	3.10072	2.82282	1	0.115195		0.16471
BAB_v1_a0982	944683	944985	+	NA	exported protein of unknown function	9024	29.8808	132	0.437086	4662	19.2645	100	0.413223	1297	28	3.95545	3.66867	1	1.30674		1.48969
BAB_v1_a0983	945094	945984	+	NA	Membrane protein involved in aromatic hydrocarbon degradation	21766	24.4562	388	0.435955	17982	25.2556	311	0.436798	6884	57	4.3378	4.25486	1	1.41922		1.40579
BAB_v1_a0984	946058	946246	-	NA	protein of unknown function	5877	31.2606	70	0.37234	4294	28.6267	52	0.346667	2278	32	3.76923	3.63296	1	1.47168		1.50867
BAB_v1_a0985	946243	946923	-	NA	6-phosphogluconate dehydrogenase NAD-binding protein	24816	36.4941	242	0.355882	20685	38.0239	199	0.365809	3824	41	4.39475	4.31568	1	1.59133		1.57396
BAB_v1_a0986	946951	947157	-	NA	Uncharacterized glutathione S-transferase-like protein	10058	48.8252	102	0.495146	7661	46.7134	82	0.5	4530	47	4.00255	3.88434	1	1.67864		1.69745
BAB_v1_a0987	947165	947698	-	NA	Transporter substrate-binding domain-containing protein	11514	21.6023	212	0.397749	9092	21.2927	172	0.40281	2674	45	4.06126	3.95871	1	1.34816		1.35415
BAB_v1_a0988	948043	948516	-	NA	Molybdopterin-guanine dinucleotide biosynthesis protein B	17282	36.537	192	0.40592	16385	43.2322	173	0.456464	4532	44	4.23762	4.21447	1	1.64574		1.57446
BAB_v1_a0989	948542	949132	-	NA	Molybdenum cofactor guanylyltransferase	12842	21.7661	217	0.367797	11929	25.2733	193	0.408898	4861	30	4.10867	4.07664	1	1.41951		1.35729
BAB_v1_a0990	949383	950372	-	NA	GTP 3',8-cyclase	34627	35.0121	443	0.447927	27448	34.7004	345	0.436157	2028	35	4.53943	4.43853	1	1.55267		1.55645
BAB_v1_a0991	950604	950963	+	NA	GBBH-like_N domain-containing protein	18737	52.1922	183	0.509749	16251	56.6237	149	0.519164	3865	46	4.27272	4.21091	1	1.7606		1.72585
BAB_v1_a0992	951031	951834	-	NA	Monooxygenase FAD-binding	31995	39.8443	328	0.408468	25870	40.2333	256	0.398134	4347	59	4.5051	4.41281	1	1.61525		1.61113
BAB_v1_a0993	951699	952166	-	NA	NAD(P)-binding protein	10482	22.4454	168	0.359743	9338	25.0349	135	0.36193	1425	33	4.02049	3.9703	1	1.41556		1.37006
BAB_v1_a0994	952482	954182	-	NA	fumarase A	63224	37.1906	832	0.489412	52617	38.689	691	0.508088	3743	48	4.80089	4.72113	1	1.59867		1.58196
BAB_v1_a0995	954399	955982	+	NA	Peptidoglycan-binding domain 1 protein	119614	75.5616	826	0.521794	84508	66.6993	642	0.506709	289	15	5.07779	4.9269	1	1.83058		1.88401
BAB_v1_a0996	955979	956410	+	NA	protein of unknown function	12981	30.1183	172	0.399072	11210	32.4928	145	0.42029	7561	60	4.11334	4.04964	1	1.52495		1.49302
BAB_v1_atRNA34	956550	956624	-	NA	Val tRNA	3196	43.1892	37	0.5	2744	45.7333	27	0.45	2016	41	3.50474	3.43854	1	1.66963		1.64532
BAB_v1_atRNA8	957041	957117	+	NA	Arg tRNA	562	7.39474	12	0.157895	420	7	11	0.183333	153	3	2.75051	2.62428	1	0.90309		0.924007
BAB_v1_a0997	957211	957462	-	NA	GlsB/YeaQ/YmgE family stress response membrane protein	5286	21.0598	89	0.354582	3927	19.5373	70	0.348259	3484	47	3.72321	3.59417	1	1.31254		1.3436
BAB_v1_atRNA33	957819	957892	-	NA	Gly tRNA	308	4.21918	7	0.0958904	274	4.64407	5	0.0847458	1420	35	2.48996	2.43933	1	0.751592		0.717602
BAB_v1_a0998	957971	958996	-	NA	site-specific recombinase, phage integrase family	55914	54.5502	493	0.480976	50165	61.1023	390	0.47503	944	26	4.74753	4.70041	1	1.79311		1.74469
BAB_v1_a0999	958983	959186	-	NA	conserved protein of unknown function	7432	36.6108	116	0.571429	5001	30.681	85	0.521472	2908	48	3.87116	3.69914	1	1.5008		1.57531
BAB_v1_a1000	959401	959604	-	NA	conserved protein of unknown function	8653	42.6256	124	0.610837	6296	38.6258	102	0.625767	4111	50	3.93722	3.79913	1	1.59798		1.63974
BAB_v1_a1001	959654	960217	+	NA	protein of unknown function	27350	48.579	267	0.474245	23649	52.4368	226	0.501109	5543	73	4.43697	4.37383	1	1.72784		1.6953
BAB_v1_a1002	960369	960599	+	NA	conserved protein of unknown function	17107	74.3783	132	0.573913	16293	88.5489	113	0.61413	4565	50	4.2332	4.21203	1	1.95206		1.87725
BAB_v1_a1003	960596	960871	+	NA	conserved protein of unknown function	34647	125.989	207	0.752727	23888	109.078	166	0.757991	8108	73	4.53968	4.3782	1	2.0417		2.10377
BAB_v1_a1005	960963	961370	+	NA	protein of unknown function	26800	65.8477	229	0.562654	21551	66.3108	201	0.618462	15188	79	4.42815	4.33349	1	1.82808		1.82509
BAB_v1_a1004	961065	961547	-	NA	protein of unknown function	20332	42.1826	198	0.410788	18210	47.1762	151	0.391192	7368	54	4.3082	4.26033	1	1.68283		1.63531
BAB_v1_a1006	961716	961922	+	NA	putative Outer membrane protein	6653	32.2961	78	0.378641	5942	36.2317	63	0.384146	3291	30	3.82308	3.77401	1	1.57091		1.52239
BAB_v1_a1007	961970	962425	+	NA	protein of unknown function	21927	48.1912	232	0.50989	18908	52.0882	184	0.506887	3915	49	4.341	4.27667	1	1.725		1.69189
BAB_v1_a1008	962625	962756	-	NA	conserved protein of unknown function	9346	71.3435	75	0.572519	5545	52.8095	58	0.552381	5167	67	3.97067	3.74398	1	1.73086		1.8594
BAB_v1_a1010	963291	963605	-	NA	conserved protein of unknown function	2276	7.24841	53	0.16879	1244	4.93651	32	0.126984	3563	46	3.35736	3.09517	1	0.773531		0.91637
BAB_v1_a1011	963605	963850	-	NA	protein of unknown function	5019	20.4857	86	0.35102	4676	23.736	79	0.401015	365	14	3.7007	3.66997	1	1.39333		1.33215
BAB_v1_a1012	964013	964621	+	NA	tRNA-guanine transglycosylase	573	0.942434	13	0.0213816	0	0	0	0	7005	57	2.75891	0	1	0		0.288346
BAB_v1_a1013	964691	965059	+	NA	transposase	0	0	0	0	0	0	0	0	202	4	0	0	1	0		0
BAB_v1_a1014	965056	965448	+	NA	transposase	5626	14.352	42	0.107143	5348	17.0318	33	0.105096	0	0	3.75028	3.72827	1	1.25604		1.18617
BAB_v1_a1015	965449	965742	+	NA	protein of unknown function	16528	56.4096	163	0.556314	13666	58.1532	125	0.531915	278	9	4.21825	4.13567	1	1.77198		1.75898
BAB_v1_a1016	965788	966222	+	NA	Fibronectin type III domain-containing protein	18354	42.2903	228	0.525346	16314	46.8793	190	0.545977	6213	67	4.26375	4.21259	1	1.68015		1.63639
BAB_v1_a1017	966458	968002	+	NA	conserved protein of unknown function	49108	31.8057	644	0.417098	38417	31.0817	509	0.411812	5443	54	4.69116	4.58453	1	1.50626		1.51595
BAB_v1_a1018	968328	969560	+	NA	GLYCOSYLTRANSFERASE	34359	27.8888	500	0.405844	26449	26.8245	393	0.39858	2682	45	4.53605	4.42243	1	1.44443		1.46073
BAB_v1_a1019	969557	971116	+	NA	Glycosyl transferase, group 1 family protein	39870	25.5741	519	0.332906	29612	23.7466	387	0.310345	5005	60	4.60066	4.47148	1	1.39352		1.42446
BAB_v1_a1020	971097	971318	-	NA	conserved protein of unknown function	3739	16.9186	73	0.330317	2392	13.5141	44	0.248588	2989	41	3.57287	3.37894	1	1.16179		1.2533
BAB_v1_a1021	971463	972221	+	NA	SECRETION ACTIVATOR PROTEIN	57310	75.6069	455	0.600264	52256	86.231	370	0.610561	226	16	4.75824	4.71814	1	1.94067		1.88427
BAB_v1_a1022	972231	972455	-	NA	protein of unknown function	18042	80.5446	126	0.5625	14248	79.1556	106	0.588889	3353	62	4.25631	4.15378	1	1.90393		1.9114
BAB_v1_a1023	972582	972764	+	NA	conserved protein of unknown function	14971	82.2582	115	0.631868	11154	76.3973	94	0.643836	6848	56	4.17528	4.04747	1	1.88873		1.92043
BAB_v1_a1024	973181	973528	+	NA	arsenate reductase	13897	40.049	167	0.481268	11265	40.6679	127	0.458484	1276	36	4.14295	4.05177	1	1.6198		1.6133
BAB_v1_amiscRNA19	973604	973693	-	NA	BSnc119	2996	33.6629	42	0.47191	2957	41.6479	39	0.549296	4039	49	3.47669	3.471	1	1.6299		1.53987
BAB_v1_a1025	973899	975164	+	NA	Rare lipoprotein A precursor	57926	45.7913	625	0.494071	50510	49.8618	506	0.499506	2090	43	4.76288	4.70339	1	1.70639		1.67017
BAB_v1_a1026	975275	976465	+	NA	D-alanyl-D-alanine carboxypeptidase	43816	36.8202	552	0.463866	34219	35.9443	424	0.445378	6709	57	4.64164	4.53428	1	1.56755		1.57772
BAB_v1_a1027	976547	977191	+	NA	Thymidylate kinase	1414	2.19565	29	0.0450311	446	0.864341	8	0.0155039	7607	43	3.15076	2.65031	1	0.270525		0.50456
BAB_v1_a1028	977188	978270	+	NA	conserved protein of unknown function	3483	3.21904	71	0.0656192	734	0.847575	21	0.0242494	1217	26	3.54208	2.86629	1	0.266602		0.625214
BAB_v1_a1029	978439	979986	+	NA	Methionine--tRNA ligase	2888	1.86684	28	0.0180995	61	0.0493129	5	0.00404204	1777	36	3.46075	1.79239	1	0.020905		0.457403
BAB_v1_a1030	979995	980786	+	NA	putative metal-dependent hydrolase YcfH	21498	27.1783	277	0.35019	17502	27.6493	226	0.35703	2758	20	4.33242	4.24311	1	1.45711		1.44991
BAB_v1_a1031	980789	981607	+	NA	Metal-dependent hydrolases of the beta-lactamase superfamily I; PhnP protein	19664	24.0391	313	0.382641	15205	23.2492	252	0.385321	1581	29	4.29369	4.18201	1	1.3847		1.39862
BAB_v1_a1032	981657	983456	-	NA	Beta-(1-->2)glucan export ATP-binding/permease protein NdvA	34232	19.0283	618	0.343524	25663	17.8339	480	0.333565	3307	46	4.53444	4.40932	1	1.27494		1.30165
BAB_v1_a1033	983769	984749	+	NA	Pseudouridine synthase	20923	21.35	346	0.353061	14870	18.9668	251	0.320153	1143	33	4.32064	4.17234	1	1.30031		1.34928
BAB_v1_a1034	984752	985390	+	NA	membrane protein of unknown function	21978	34.4483	294	0.460815	15821	31.0216	230	0.45098	3890	53	4.34201	4.19926	1	1.50544		1.5496
BAB_v1_a1035	985348	985674	+	NA	membrane protein of unknown function	11306	34.681	151	0.46319	8979	34.5346	127	0.488462	5703	58	4.05335	3.95328	1	1.55065		1.55244
BAB_v1_a1036	985671	986003	+	NA	protein of unknown function	15790	47.5602	138	0.415663	14265	53.6278	118	0.443609	2521	39	4.19841	4.1543	1	1.73741		1.68628
BAB_v1_a1037	986000	986338	+	NA	putative phosphoglycolate phosphatase, clustered with ribosomal large subunit pseudouridine synthase C	8132	24.0592	130	0.384615	7410	27.4444	107	0.396296	8152	56	3.91025	3.86988	1	1.454		1.39897
BAB_v1_a1038	986380	987162	+	NA	Beta tubulin	66	0.084399	4	0.00511509	6	0.00958466	1	0.00159744	1437	27	1.82607	0.845098	1	0.00414275		0.0351891
BAB_v1_amiscRNA11	987186	987273	-	NA	BSnc120	2243	25.7816	24	0.275862	2241	32.4783	23	0.333333	44	1	3.35102	3.35064	1	1.52476		1.42784
BAB_v1_a1039	987288	988697	-	NA	glutamine synthetase	1028	0.729595	57	0.0404542	655	0.581189	38	0.0337178	4956	26	3.01242	2.8169	1	0.198984		0.237945
BAB_v1_a1040	988845	989183	-	NA	nitrogen regulatory protein PII-1	4100	12.1302	96	0.284024	3826	14.1704	82	0.303704	318	12	3.61289	3.58286	1	1.181		1.11827
BAB_v1_a1041	989490	990995	+	NA	ADP-dependent (S)-NAD(P)H-hydrate dehydratase,NAD(P)H-hydrate epimerase	66676	44.303	751	0.499003	58107	48.2216	600	0.497925	773	24	4.82398	4.76424	1	1.69216		1.65613
BAB_v1_a1042	991026	991298	-	NA	conserved exported protein of unknown function	5071	18.6434	65	0.238971	3086	14.156	52	0.238532	6116	66	3.70518	3.48954	1	1.18058		1.29322
BAB_v1_a1043	991295	991999	-	NA	Phosphoglycolate phosphatase	22201	31.5355	299	0.424716	20233	35.8741	253	0.448582	356	10	4.34639	4.30608	1	1.56672		1.51236
BAB_v1_a1044	992346	993044	+	NA	Ribose-5-phosphate isomerase A	4390	6.2894	46	0.0659026	89	0.159498	7	0.0125448	1442	27	3.64256	1.95424	1	0.0642701		0.862692
BAB_v1_a1045	993070	993606	+	NA	conserved exported protein of unknown function	2602	4.85448	50	0.0932836	2021	4.72196	40	0.0934579	4238	40	3.41547	3.30578	1	0.757545		0.767488
BAB_v1_a1046	993694	994011	+	NA	protein of unknown function	2529	7.97792	55	0.173502	1200	4.74308	38	0.150198	637	25	3.40312	3.07954	1	0.759145		0.953176
BAB_v1_a1047	993885	995153	+	NA	Glutathione reductase	7741	6.10489	199	0.15694	4464	4.40237	146	0.143984	437	19	3.88885	3.64982	1	0.732584		0.851557
BAB_v1_a1048	995450	996742	+	NA	Phospho-2-dehydro-3-deoxyheptonate aldolase	455	0.352167	17	0.0131579	349	0.337524	10	0.00967118	6	1	2.65896	2.54407	1	0.126302		0.13103
BAB_v1_a1049	996856	997206	+	NA	Diacylglycerol kinase	6131	17.5171	109	0.311429	4915	17.5536	90	0.321429	3364	32	3.7876	3.69161	1	1.26843		1.26757
BAB_v1_a1050	997298	998950	+	NA	Glutamine-dependent NAD(+) synthetase	772	0.467312	8	0.00484262	769	0.581694	6	0.00453858	1304	16	2.88818	2.88649	1	0.199123		0.166523
BAB_v1_a1051	998962	1000335	+	NA	Glutamate--tRNA ligase 1	1695	1.23452	52	0.0378733	405	0.368517	11	0.0100091	10	5	3.22943	2.60853	1	0.13625		0.349185
BAB_v1_a1052	1000253	1001005	-	NA	Proline-rich extensin	39773	52.8896	375	0.49867	38414	63.8106	320	0.531561	0	0	4.5996	4.5845	1	1.81165		1.73151
BAB_v1_a1053	1001149	1003473	-	NA	malate dehydrogenase	1300	0.55938	37	0.0159208	978	0.525806	22	0.011828	14	2	3.11428	2.99078	1	0.183499		0.192952
BAB_v1_a1054	1003691	1004671	-	NA	L-Ala-D/L-Glu epimerase	37537	38.3031	456	0.465306	29858	38.0842	368	0.469388	2350	46	4.57447	4.47508	1	1.592		1.59443
BAB_v1_a1055	1004732	1005907	+	NA	STAS domain-containing protein	43892	37.3549	505	0.429787	34858	37.1225	407	0.43344	5151	61	4.6424	4.54231	1	1.58118		1.58382
BAB_v1_a1056	1006118	1006981	+	NA	ABC transporter ATP-binding protein	27140	31.4484	382	0.442642	22268	32.2258	307	0.444284	1348	34	4.43363	4.3477	1	1.52147		1.51119
BAB_v1_a1057	1006985	1007980	+	NA	TOLUENE TOLERANCE PROTEIN TTG2C	36331	36.5136	399	0.401005	33142	41.6881	316	0.397484	2195	46	4.56029	4.52039	1	1.63031		1.57419
BAB_v1_a1058	1007977	1008606	+	NA	ABC transporter	30730	48.8553	272	0.432432	28457	56.5746	233	0.463221	1615	38	4.48758	4.4542	1	1.76023		1.69771
BAB_v1_a1059	1008846	1013582	-	NA	conserved protein of unknown function	40394	8.52914	721	0.152238	20835	5.50026	453	0.119588	2844	35	4.60633	4.31881	1	0.812931		0.979054
BAB_v1_a1060	1014123	1014446	+	NA	2Fe-2S ferredoxin	7889	24.4241	83	0.256966	1639	6.32819	56	0.216216	7605	42	3.89708	3.21484	1	0.864996		1.40525
BAB_v1_a1061	1014764	1015087	+	NA	Thioredoxin reductase	12598	39.0031	131	0.405573	9784	37.7761	104	0.401544	3864	40	4.10034	3.99056	1	1.58856		1.60209
BAB_v1_a1062	1015092	1015712	-	NA	conserved exported protein of unknown function	25380	40.9355	254	0.409677	22386	45.1331	217	0.4375	4854	43	4.40451	4.35	1	1.66401		1.62258
BAB_v1_a1063	1015870	1016709	+	NA	Dihydropteroate synthase	952	1.13468	29	0.034565	39	0.0581222	4	0.00596125	4966	41	2.97909	1.60206	1	0.0245358		0.329334
BAB_v1_a1064	1016728	1017087	+	NA	7,8-dihydroneopterin aldolase	1491	4.1532	22	0.0612813	559	1.94774	10	0.0348432	949	25	3.17377	2.74819	1	0.469488		0.712077
BAB_v1_a1065	1017084	1017617	+	NA	2-amino-4-hydroxy-6-hydroxymethyldihydropteridine pyrophosphokinase	1811	3.39775	35	0.065666	493	1.15457	16	0.0374707	1454	20	3.25816	2.69373	1	0.33336		0.64323
BAB_v1_a1066	1017732	1018265	-	NA	conserved exported protein of unknown function	16240	30.469	222	0.41651	11838	27.7237	170	0.398126	3657	39	4.21061	4.07332	1	1.45824		1.49788
BAB_v1_a1067	1018541	1019614	-	NA	GTP-binding protein	35548	33.1295	500	0.465983	27422	31.9232	401	0.466822	3538	39	4.55083	4.43811	1	1.5175		1.53313
BAB_v1_a1068	1019611	1021071	-	NA	Amino acid regulated cytosolic protein	72915	49.9418	621	0.425342	62359	53.3896	511	0.4375	4062	53	4.86282	4.79491	1	1.73552		1.70707
BAB_v1_a1069	1021164	1021664	-	NA	Phosphohistidine phosphatase SixA	14729	29.458	222	0.444	13188	32.97	192	0.48	1285	24	4.1682	4.12021	1	1.5311		1.4837
BAB_v1_a1070	1022060	1022476	+	NA	RNA polymerase-binding transcription factor DksA	14838	35.6683	173	0.415865	11772	35.4578	142	0.427711	3534	57	4.1714	4.07089	1	1.56179		1.56429
BAB_v1_a1071	1022622	1023878	-	NA	Type IV secreted protein VceC	37265	29.6696	527	0.419586	32897	32.7659	445	0.443227	933	15	4.57131	4.51717	1	1.52848		1.48671
BAB_v1_a1072	1024368	1026941	+	NA	Protein histidine kinase / Response regulator	2248	0.873688	70	0.0272056	243	0.118018	22	0.0106848	3321	53	3.35199	2.38739	1	0.048449		0.272697
BAB_v1_a1073	1026966	1028174	+	NA	NAD(FAD)-utilizing dehydrogenases	27652	22.8907	452	0.374172	21838	22.6066	351	0.363354	737	20	4.44174	4.33923	1	1.37303		1.37823
BAB_v1_a1074	1028205	1029527	+	NA	6-AMINOHEXANOATE-DIMER HYDROLASE	28279	21.3911	506	0.382753	21087	19.931	388	0.36673	3334	36	4.45148	4.32404	1	1.32079		1.35007
BAB_v1_a1075	1029508	1030623	-	NA	Miniconductance mechanosensitive channel YbdG	17629	15.8108	346	0.310314	13750	15.4321	282	0.316498	3611	55	4.24625	4.13833	1	1.21569		1.22559
BAB_v1_a1076	1030826	1034599	-	NA	Vitamin B12-dependent ribonucleotide reductase	100466	26.6276	1425	0.377684	86204	28.5538	1171	0.387877	1316	28	5.00202	4.93553	1	1.47061		1.44134
BAB_v1_a1077	1035310	1035798	-	NA	Diphosphoinositol polyphosphate phosphohydrolase 3 beta	26676	54.6639	264	0.540984	25240	64.7179	232	0.594872	3075	36	4.42614	4.40211	1	1.81768		1.74557
BAB_v1_a1078	1036025	1036537	-	NA	Xanthine-guanine phosphoribosyltransferase	22439	43.8262	267	0.521484	18324	44.6927	209	0.509756	1308	24	4.35102	4.26304	1	1.65985		1.65153
BAB_v1_a1079	1036987	1037376	-	NA	protein of unknown function	16902	43.4499	221	0.568123	11868	38.1608	161	0.517685	1394	23	4.22796	4.07441	1	1.59285		1.64787
BAB_v1_a1080	1037465	1037833	-	NA	protein of unknown function	12760	34.6739	185	0.502717	9979	33.9422	159	0.540816	4752	65	4.10588	3.99913	1	1.54335		1.55235
BAB_v1_a1081	1037911	1038669	-	NA	putative N-terminal domain of competence/damage-inducible protein CinA, molybdopterin binding motif	27545	36.3391	339	0.44723	21515	35.5033	256	0.422442	1819	41	4.44006	4.33276	1	1.56233		1.57216
BAB_v1_a1082	1038830	1039429	+	NA	NAD(P)H:quinone oxidoreductase	23987	40.0451	326	0.54424	17896	37.3612	261	0.544885	4324	50	4.37999	4.25278	1	1.58389		1.61326
BAB_v1_atRNA9	1039578	1039663	+	NA	Leu tRNA	179	2.10588	11	0.129412	159	2.30435	10	0.144928	1932	25	2.25527	2.20412	1	0.519086		0.492185
BAB_v1_a1083	1039731	1040990	+	NA	L-threonine dehydratase biosynthetic IlvA	40787	32.3963	418	0.33201	35462	35.2155	344	0.341609	1120	22	4.61053	4.54978	1	1.55889		1.5237
BAB_v1_a1084	1041276	1042652	+	NA	ATP-dependent RNA helicase RhlE	64452	46.8401	723	0.525436	51325	46.6591	580	0.527273	432	13	4.80924	4.71034	1	1.67815		1.67979
BAB_v1_a1085	1042823	1043851	+	NA	Cysteine synthase	34190	33.2588	431	0.419261	26916	32.7445	335	0.407543	1726	40	4.53391	4.43003	1	1.5282		1.53477
BAB_v1_a1086	1043854	1044597	+	NA	Alanyl-tRNA synthetase domain protein	26436	35.5801	273	0.367429	17728	29.795	204	0.342857	1838	40	4.42221	4.24868	1	1.48848		1.56324
BAB_v1_a1087	1044624	1045478	+	NA	3-mercaptopyruvate sulfurtransferase	20973	24.5585	334	0.391101	15333	22.4167	249	0.364035	3757	34	4.32168	4.18566	1	1.36953		1.40754
BAB_v1_a1088	1045480	1046001	+	NA	acetyltransferase, GNAT family	13232	25.3973	188	0.360845	11296	27.0887	149	0.357314	2130	41	4.12166	4.05296	1	1.44853		1.42156
BAB_v1_a1089	1046188	1047678	-	NA	Succinyl-CoA:coenzyme A transferase	42381	28.4436	632	0.424161	35599	29.8649	520	0.436242	1000	27	4.62718	4.55145	1	1.48947		1.46899
BAB_v1_a1090	1047943	1048686	-	NA	Inner membrane component of tripartite multidrug resistance system	25773	34.6878	301	0.405114	23503	39.5008	261	0.438655	668	22	4.41118	4.37114	1	1.60746		1.55252
BAB_v1_a1091	1048686	1049306	-	NA	Membrane fusion component of tripartite multidrug resistance system	23300	37.5806	279	0.45	19428	39.1694	231	0.465726	2127	36	4.36737	4.28845	1	1.60389		1.58637
BAB_v1_a1092	1049489	1050340	+	NA	XAA-Pro dipeptidase	52838	62.0893	424	0.498237	44272	65.0103	341	0.500734	1479	35	4.72295	4.64614	1	1.81961		1.79996
BAB_v1_a1093	1050316	1050486	+	NA	protein of unknown function	6124	36.0235	88	0.517647	5310	39.0441	72	0.529412	7268	71	3.78711	3.72518	1	1.60254		1.56848
BAB_v1_a1094	1050530	1050799	-	NA	protein of unknown function	8985	33.4015	122	0.453532	7259	33.7628	104	0.483721	2166	52	3.95357	3.86094	1	1.54111		1.53658
BAB_v1_a1095	1050748	1051512	-	NA	Alcohol dehydrogenase	36069	47.2107	365	0.477749	30241	49.4134	298	0.486928	5074	50	4.55715	4.48061	1	1.70255		1.68314
BAB_v1_a1096	1052060	1052890	-	NA	3-DEMETHYLUBIQUINONE-9 3-METHYLTRANSFERASE	34157	41.153	353	0.425301	27365	41.2123	273	0.411145	2237	46	4.53349	4.43721	1	1.62544		1.62483
BAB_v1_a1097	1052999	1053964	-	NA	putative solute:Na(+) symporter	35510	36.7979	419	0.434197	31688	40.9935	357	0.461837	5188	60	4.55036	4.50091	1	1.62318		1.57747
BAB_v1_a1098	1054093	1055100	-	NA	UDP-glucose 4-epimerase	41810	41.5194	463	0.459782	37685	46.8137	382	0.474534	50	5	4.62129	4.57618	1	1.67955		1.62859
BAB_v1_a1099	1055224	1056069	+	NA	nucleoside triphosphate pyrophosphohydrolase	17017	20.1385	276	0.326627	15153	22.3826	234	0.345643	3128	54	4.23091	4.18053	1	1.36889		1.32507
BAB_v1_a1100	1056078	1056689	-	NA	Nitrilotriacetate monooxygenase component B	23406	38.3077	267	0.436989	20896	42.7321	230	0.470348	2343	34	4.36935	4.32008	1	1.6408		1.59448
BAB_v1_a1101	1056732	1057316	-	NA	Putative NAD(P)H nitroreductase	22944	39.2877	231	0.395548	15822	33.8077	189	0.403846	4194	44	4.36069	4.19929	1	1.54168		1.60517
BAB_v1_a1102	1057536	1058546	+	NA	conserved exported protein of unknown function	20046	19.8475	337	0.333663	16262	20.1262	273	0.337871	1918	35	4.30205	4.2112	1	1.32482		1.31905
BAB_v1_a1103	1058601	1060583	-	NA	threonine--tRNA ligase	1679	0.847124	39	0.0196771	66	0.0416141	7	0.00441362	860	17	3.22531	1.82607	1	0.0177069		0.266496
BAB_v1_a1104	1060792	1061985	-	NA	D-alanyl-D-alanine carboxypeptidase	49153	41.2012	557	0.46689	39479	41.3393	471	0.493194	4163	24	4.69156	4.59638	1	1.62674		1.62532
BAB_v1_a1106	1062131	1062502	-	NA	Putative membrane protein insertion efficiency factor	18308	49.3477	195	0.525606	15069	50.7374	157	0.52862	2488	32	4.26266	4.17811	1	1.7138		1.70198
BAB_v1_a1107	1062504	1062944	-	NA	Iron-sulfur cluster assembly scaffold protein IscU	15463	35.1432	191	0.434091	13860	39.375	161	0.457386	5148	54	4.18932	4.14179	1	1.60611		1.55803
BAB_v1_a1108	1063208	1063849	+	NA	GTP cyclohydrolase 1	3072	4.79251	42	0.0655226	12	0.0233918	2	0.00389864	549	15	3.48756	1.11394	1	0.0100419		0.762867
BAB_v1_a1109	1063872	1064291	+	NA	Phosphoribosyl-AMP cyclohydrolase	16811	40.1217	187	0.446301	15654	46.7284	152	0.453731	3835	45	4.22562	4.19465	1	1.67878		1.61407
BAB_v1_a1110	1064508	1065455	+	NA	Patatin	63530	67.0855	494	0.521647	59106	78.0793	403	0.532365	4407	54	4.80299	4.77164	1	1.89806		1.83305
BAB_v1_a1111	1065575	1065721	+	NA	Predicted protein	1029	7.04795	20	0.136986	981	8.4569	18	0.155172	2091	24	3.01284	2.99211	1	0.975749		0.905685
BAB_v1_atRNA10	1065759	1065842	+	NA	Leu tRNA	0	0	0	0	0	0	0	0	2	1	0	0	1	0		0
BAB_v1_a1112	1065928	1067172	+	NA	site-specific recombinase, phage integrase family	71709	57.6439	651	0.523312	59299	59.5371	512	0.514056	2742	43	4.85558	4.77305	1	1.78202		1.76822
BAB_v1_a1113	1067311	1067715	+	NA	conserved protein of unknown function	16994	42.0644	224	0.554455	13754	42.4506	175	0.540123	1423	29	4.23032	4.13846	1	1.638		1.63412
BAB_v1_a1114	1068683	1068997	+	NA	protein of unknown function	0	0	0	0	0	0	0	0	0	0	0	0	1	0		0
BAB_v1_a1115	1069461	1070231	-	NA	protein of unknown function	0	0	0	0	0	0	0	0	0	0	0	0	1	0		0
BAB_v1_a1116	1070281	1070523	-	NA	protein of unknown function	0	0	0	0	0	0	0	0	0	0	0	0	1	0		0
BAB_v1_a1117	1070681	1071094	+	NA	protein of unknown function	0	0	0	0	0	0	0	0	0	0	0	0	1	0		0
BAB_v1_a1118	1071060	1071668	-	NA	Site-specific recombinase	2290	3.76645	18	0.0296053	0	0	0	0	0	0	3.36003	0	1	0		0.678195
BAB_v1_a1119	1072176	1072511	-	NA	conserved protein of unknown function	15040	44.8955	146	0.435821	12678	47.4831	115	0.430712	456	9	4.17728	4.10309	1	1.68559		1.66177
BAB_v1_a1120	1072620	1072793	-	NA	protein of unknown function	17327	100.156	119	0.687861	15598	112.216	97	0.697842	8098	56	4.23875	4.1931	1	2.05391		2.00499
BAB_v1_a1121	1072795	1073349	-	NA	BRO family, N-terminal domain protein	24721	44.6227	267	0.481949	23011	51.8266	234	0.527027	13354	74	4.39308	4.36195	1	1.72285		1.65918
BAB_v1_atRNA11	1073672	1073756	+	NA	Leu tRNA	464	5.52381	12	0.142857	318	4.67647	8	0.117647	42	4	2.66745	2.50379	1	0.754078		0.814501
BAB_v1_a1122	1073897	1074784	-	NA	CAIB/BAIF family protein	29752	33.5423	400	0.450958	23501	33.1467	318	0.448519	1725	37	4.47353	4.3711	1	1.53335		1.53835
BAB_v1_a1123	1074694	1075098	-	NA	protein of unknown function	25407	62.8886	219	0.542079	23108	71.321	185	0.570988	4212	42	4.40497	4.36378	1	1.85926		1.80542
BAB_v1_a1124	1075120	1076304	-	NA	Glutaryl-CoA dehydrogenase	42697	36.0617	520	0.439189	35512	37.4599	419	0.441983	2312	36	4.63041	4.55039	1	1.58501		1.56892
BAB_v1_a1125	1076406	1077257	+	NA	Transcriptional regulator, LysR family	32284	37.9365	396	0.465335	27070	39.7504	342	0.502203	4349	61	4.509	4.4325	1	1.61013		1.59036
BAB_v1_a1126	1077221	1077337	+	NA	protein of unknown function	2258	19.4655	42	0.362069	1597	17.3587	39	0.423913	3242	43	3.35392	3.20358	1	1.26384		1.31102
BAB_v1_a1127	1077307	1078290	-	NA	putative luciferase-like monooxygenase	40993	41.7019	507	0.515768	36406	46.2592	418	0.531131	1955	35	4.61272	4.56118	1	1.67449		1.63045
BAB_v1_a1128	1078371	1081460	-	NA	Uncharacterized transporter HI_0895	113729	36.8174	1388	0.449336	93922	38.0097	1126	0.455686	2426	42	5.05588	4.97277	1	1.59117		1.57769
BAB_v1_a1129	1081470	1082510	-	NA	HlyD_D23 domain-containing protein	32352	31.1077	473	0.454808	26003	31.2536	367	0.441106	2222	35	4.50991	4.41504	1	1.50858		1.50661
BAB_v1_a1131	1082760	1083326	+	NA	TetR family transcriptional regulator	22842	40.3569	245	0.432862	21177	46.8518	209	0.462389	1421	30	4.35875	4.32588	1	1.6799		1.61655
BAB_v1_a1132	1083363	1084496	-	NA	tRNA-guanine transglycosylase	12577	11.1006	208	0.183583	11405	12.5744	182	0.200662	2230	35	4.09961	4.05713	1	1.13272		1.08281
BAB_v1_a1133	1084493	1085584	-	NA	tRNA preQ1(34) S-adenosylmethionine ribosyltransferase-isomerase	42769	39.2016	459	0.420715	36499	41.8087	378	0.43299	558	22	4.63114	4.56229	1	1.63153		1.60424
BAB_v1_a1134	1085706	1086212	-	NA	putative peptidyl-prolyl cis-trans isomerase	26435	52.2431	247	0.488142	22976	56.8713	195	0.482673	1010	29	4.4222	4.36129	1	1.76246		1.72626
BAB_v1_a1135	1086275	1086865	-	NA	putative peptidyl-prolyl cis-trans isomerase	21994	37.278	217	0.367797	19202	40.6822	183	0.387712	3833	48	4.34232	4.28337	1	1.61995		1.58295
BAB_v1_a1136	1086886	1087380	-	NA	Phosphopantetheine adenylyltransferase	54	0.109312	7	0.01417	19	0.0479798	4	0.010101	5565	20	1.74036	1.30103	1	0.0203529		0.0450536
BAB_v1_a1137	1087575	1087724	+	NA	conserved protein of unknown function	3833	25.7248	64	0.42953	2699	22.6807	51	0.428571	526	21	3.58365	3.43136	1	1.37439		1.42691
BAB_v1_a1138	1087890	1090658	-	NA	DNA gyrase subunit A	1802	0.651012	38	0.0137283	41	0.0185185	5	0.00225836	739	21	3.256	1.62325	1	0.00796893		0.21775
BAB_v1_a1139	1090946	1091575	+	NA	Membrane protein, MarC family	16580	26.3593	280	0.445151	9676	19.2366	202	0.40159	4468	60	4.21961	3.98574	1	1.30614		1.4371
BAB_v1_a1140	1091666	1092244	-	NA	Ribose 1,5-bisphosphate phosphokinase PhnN	17470	30.2249	246	0.425606	16135	34.9242	216	0.467532	628	14	4.24232	4.2078	1	1.55539		1.4945
BAB_v1_a1141	1092431	1093192	+	NA	Transcriptional regulator PhnF	24634	32.3706	287	0.377135	21734	35.688	232	0.380952	2592	45	4.39155	4.33716	1	1.56452		1.52336
BAB_v1_a1142	1093335	1093736	+	NA	conserved protein of unknown function	6362	15.8653	146	0.36409	5222	16.2679	122	0.380062	0	0	3.80366	3.71792	1	1.23724		1.227
BAB_v1_a1143	1093892	1094398	-	NA	ssDNA-binding protein	45	0.0889328	8	0.0158103	16	0.039604	4	0.00990099	3702	33	1.66276	1.23045	1	0.0168679		0.0370011
BAB_v1_a1144	1094966	1095166	+	NA	conserved protein of unknown function	9743	48.715	94	0.47	7608	47.55	70	0.4375	2235	38	3.98874	3.88133	1	1.68619		1.69649
BAB_v1_a1145	1095297	1098221	+	NA	excision nuclease subunit A	137833	47.1385	1418	0.484952	111454	47.6299	1152	0.492308	4450	46	5.13936	5.0471	1	1.6869		1.68249
BAB_v1_a1146	1098408	1098683	-	NA	DNA-binding protein HU-beta	11986	43.5855	111	0.403636	10351	47.2648	95	0.43379	3885	44	4.07871	4.01502	1	1.68363		1.64919
BAB_v1_a1147	1098864	1101302	-	NA	Lon protease	16294	6.68335	458	0.187859	10592	5.43179	335	0.171795	606	22	4.21205	4.02502	1	0.808332		0.88555
BAB_v1_a1148	1101516	1101623	+	NA	protein of unknown function	493	4.60748	11	0.102804	93	1.09412	6	0.0705882	4361	49	2.69373	1.97313	1	0.321001		0.748767
BAB_v1_a1149	1101734	1103008	-	NA	ATP-dependent Clp protease ATP-binding subunit ClpX	4399	3.4529	48	0.0376766	1985	1.94608	18	0.0176471	417	24	3.64345	3.29798	1	0.469244		0.648643
BAB_v1_a1150	1103390	1104019	-	NA	ATP-dependent Clp protease proteolytic subunit	884	1.40541	48	0.0763116	617	1.22664	28	0.055666	466	14	2.94694	2.79099	1	0.34765		0.381188
BAB_v1_a1151	1104124	1105572	-	NA	ribosome rescue factor HflX	57157	39.4731	731	0.504834	48330	41.7358	602	0.519862	2940	42	4.75708	4.68423	1	1.63079		1.60717
BAB_v1_a1152	1105733	1105969	-	NA	RNA-binding protein Hfq	2557	10.8347	31	0.131356	1240	6.59574	17	0.0904255	2124	36	3.4079	3.09377	1	0.88057		1.07316
BAB_v1_a1153	1106198	1106941	-	NA	conserved protein of unknown function	18830	25.3432	264	0.355316	15889	26.7042	212	0.356303	335	15	4.27487	4.20112	1	1.44255		1.42067
BAB_v1_a1154	1107077	1108453	-	NA	Trk system potassium uptake protein TrkA	68989	50.1374	711	0.516715	54226	49.2964	563	0.511818	6955	54	4.83879	4.73422	1	1.70154		1.70874
BAB_v1_a1155	1108478	1109839	-	NA	Nitrogen assimilation regulatory protein NtrX	591	0.43424	26	0.0191036	44	0.040404	3	0.00275482	9238	67	2.77232	1.65321	1	0.017202		0.156622
BAB_v1_a1156	1109841	1112132	-	NA	Nitrogen regulation protein NtrY	49532	21.6203	770	0.336098	41550	22.6678	641	0.3497	440	18	4.69489	4.61858	1	1.37416		1.3545
BAB_v1_a1157	1112256	1113731	-	NA	DNA-binding transcriptional dual regulator NtrC	71887	48.7369	744	0.504407	52726	44.7209	582	0.493639	2002	40	4.85666	4.72203	1	1.66012		1.69668
BAB_v1_a1158	1113728	1114870	-	NA	Sensory histidine kinase/phosphatase NtrB	41875	36.6681	523	0.457968	33887	37.0755	416	0.455142	8210	63	4.62197	4.53005	1	1.58065		1.57597
BAB_v1_a1159	1114870	1115868	-	NA	putative tRNA-dihydrouridine synthase	42187	42.2715	446	0.446894	35264	44.1905	373	0.467419	2128	44	4.62519	4.54734	1	1.65505		1.6362
BAB_v1_a1160	1115895	1117238	+	NA	2-C-methyl-D-erythritol 4-phosphate cytidylyltransferase / 2-C-methyl-D-erythritol 2,4-cyclodiphosphate synthase	7226	5.38049	90	0.0670141	1096	1.01953	10	0.00930233	1111	16	3.85896	3.04021	1	0.305251		0.804854
BAB_v1_a1161	1117235	1117732	+	NA	putative C-terminal domain of competence/damage-inducible protein CinA	16327	32.8511	203	0.408451	13272	33.4307	167	0.420655	1965	36	4.21293	4.12297	1	1.53695		1.52957
BAB_v1_a1162	1117809	1118627	+	NA	Glucose 1-dehydrogenase	29515	36.0819	365	0.44621	25140	38.4404	305	0.466361	4349	43	4.47006	4.40038	1	1.59594		1.56916
BAB_v1_a1163	1118609	1119019	-	NA	Putative oligoketide cyclase/lipid transport protein	2119	5.16829	53	0.129268	803	2.44817	42	0.128049	858	34	3.32634	2.90526	1	0.537589		0.790165
BAB_v1_a1164	1119073	1120041	-	NA	lipoyl synthase	4659	4.81302	54	0.0557851	561	0.724806	15	0.0193798	476	18	3.66839	2.74974	1	0.23674		0.764402
BAB_v1_a1165	1120151	1120348	-	NA	conserved protein of unknown function	12805	65	114	0.57868	9996	63.6688	88	0.56051	6051	75	4.10741	3.99987	1	1.81069		1.81954
BAB_v1_a1166	1120431	1121894	-	NA	Dihydrolipoyl dehydrogenase	56832	38.8462	674	0.460697	41985	35.854	533	0.455167	3309	53	4.7546	4.6231	1	1.56648		1.60039
BAB_v1_a1167	1121977	1123320	-	NA	Dihydrolipoyllysine-residue acetyltransferase component of pyruvate dehydrogenase complex	3637	2.70812	153	0.113924	2839	2.64093	117	0.108837	2153	41	3.56086	3.45332	1	0.561212		0.569153
BAB_v1_a1168	1123338	1124723	-	NA	Pyruvate dehydrogenase E1 component subunit beta	3106	2.2426	135	0.0974729	1757	1.58431	92	0.0829576	634	22	3.49234	3.24502	1	0.412345		0.510893
BAB_v1_a1169	1124742	1125329	-	NA	protein of unknown function	1618	2.75639	54	0.0919932	1318	2.81023	42	0.0895522	1353	23	3.20925	3.12024	1	0.580952		0.57477
BAB_v1_a1170	1125304	1125783	-	NA	protein of unknown function	1882	3.92902	56	0.11691	701	1.83029	34	0.0887728	46	4	3.27485	2.84634	1	0.451831		0.69276
BAB_v1_a1171	1125922	1126251	-	NA	Septum formation initiator	446	1.35562	12	0.0364742	113	0.429658	2	0.00760456	904	30	2.65031	2.0569	1	0.155232		0.372106
BAB_v1_a1172	1126523	1127104	-	NA	tellurite resistance protein-related protein	20296	34.9329	237	0.407917	16085	34.5914	186	0.4	990	34	4.30743	4.20645	1	1.55135		1.55549
BAB_v1_a1173	1127441	1128718	-	NA	enolase	1929	1.51057	29	0.0227095	30	0.029383	3	0.0029383	2772	40	3.28556	1.49136	1	0.012577		0.399773
BAB_v1_a1174	1128788	1128895	-	NA	protein of unknown function	1364	12.7477	22	0.205607	586	6.89412	16	0.188235	2091	40	3.13513	2.76864	1	0.897304		1.13823
BAB_v1_a1175	1128905	1129738	-	NA	2-dehydro-3-deoxyphosphooctonate aldolase	151	0.181273	9	0.0108043	0	0	0	0	1675	21	2.18184	0	1	0		0.0723501
BAB_v1_a1176	1129844	1131472	-	NA	CTP synthetase	1204	0.739558	38	0.0233415	297	0.228111	11	0.00844854	1141	47	3.08099	2.47422	1	0.0892375		0.240439
BAB_v1_a1177	1131742	1132434	-	NA	YkuD domain-containing protein	16725	24.1691	264	0.381503	12621	22.7816	209	0.377256	931	28	4.22339	4.10113	1	1.37624		1.40087
BAB_v1_a1178	1132688	1133134	-	NA	Preprotein translocase subunit SecG (TC 3.A.5.1.1)	5215	11.6928	100	0.224215	3749	10.5309	55	0.154494	537	21	3.71734	3.57403	1	1.06186		1.10356
BAB_v1_a1179	1133234	1133998	-	NA	Triosephosphate isomerase	28939	37.8783	317	0.414921	22549	36.8448	244	0.398693	5240	69	4.4615	4.35315	1	1.57801		1.58971
BAB_v1_a1180	1134217	1136103	+	NA	Peptidyl-prolyl cis-trans isomerase ppiD	84651	44.8839	836	0.443266	70375	46.6678	705	0.467507	4705	64	4.92764	4.84742	1	1.67822		1.66166
BAB_v1_a1181	1136118	1137038	+	NA	Anthranilate phosphoribosyltransferase	36556	39.7348	431	0.468478	30288	41.1522	358	0.486413	7194	46	4.56297	4.48128	1	1.62482		1.60997
BAB_v1_a1182	1136984	1137136	+	NA	Anthranilate phosphoribosyltransferase	6204	40.8158	70	0.460526	5652	46.3279	62	0.508197	5390	55	3.79274	3.75228	1	1.67512		1.62134
BAB_v1_a1183	1137153	1137959	+	NA	Indole-3-glycerol phosphate synthase	46914	58.206	391	0.485112	39754	61.7298	307	0.476708	3343	43	4.67131	4.59939	1	1.79747		1.77237
BAB_v1_a1184	1137956	1138453	+	NA	cyclic pyranopterin monophosphate synthase	20381	41.008	223	0.448692	18449	46.471	198	0.498741	4565	47	4.30925	4.266	1	1.67643		1.62333
BAB_v1_a1185	1138549	1139763	+	NA	Molybdopterin molybdenumtransferase	39205	32.2941	511	0.420923	29071	29.9084	391	0.402263	2795	34	4.59335	4.46347	1	1.49008		1.52237
BAB_v1_a1186	1140011	1140733	+	NA	LexA repressor	15989	22.1454	212	0.293629	12869	22.2647	173	0.299308	1170	17	4.20385	4.10958	1	1.3667		1.36447
BAB_v1_a1187	1140727	1143258	-	NA	DNA uptake protein	102714	40.5824	1110	0.438562	79152	39.0874	894	0.441481	3774	50	5.01163	4.89847	1	1.60301		1.61891
BAB_v1_a1188	1143479	1144900	+	NA	Glutamate--tRNA ligase 2	2096	1.47502	45	0.0316678	212	0.186456	14	0.0123131	1025	17	3.3216	2.32838	1	0.0742515		0.393578
BAB_v1_a1189	1145129	1146421	+	NA	citrate synthase	324	0.250774	13	0.0100619	81	0.0783366	7	0.00676983	627	14	2.51188	1.91381	1	0.0327543		0.0971788
BAB_v1_a1190	1146594	1147781	-	NA	Lipid-A-disaccharide synthase	1535	1.29318	31	0.0261163	640	0.674394	15	0.0158061	216	12	3.18639	2.80686	1	0.223858		0.360437
BAB_v1_a1191	1147778	1148680	-	NA	UDP-2,3-diacylglucosamine pyrophosphatase LpxI	2003	2.22062	34	0.037694	0	0	0	0	808	12	3.3019	0	1	0		0.50794
BAB_v1_a1192	1148661	1149497	-	NA	Acyl-[acyl-carrier-protein]--UDP-N-acetylglucosamine O-acyltransferase	2020	2.41627	45	0.0538278	131	0.196108	4	0.00598802	962	18	3.30557	2.12057	1	0.0777703		0.533552
BAB_v1_a1193	1149506	1149979	-	NA	3-hydroxy-acyl-[acyl-carrier-protein] dehydratase	953	2.0148	23	0.0486258	35	0.0923483	6	0.0158311	813	24	2.97955	1.5563	1	0.0383611		0.479258
BAB_v1_a1194	1149972	1151027	-	NA	UDP-3-O-acylglucosamine N-acyltransferase	288	0.272986	16	0.0151659	13	0.0154211	4	0.00474496	228	7	2.4609	1.14613	1	0.00664619		0.104824
BAB_v1_a1195	1151081	1153426	-	NA	Outer membrane protein assembly factor BamA	608	0.259275	17	0.00724947	280	0.149174	10	0.00532765	81	7	2.78462	2.44871	1	0.0603859		0.100121
BAB_v1_a1196	1153410	1153529	-	NA	conserved protein of unknown function	995	8.36134	29	0.243697	960	10.1053	25	0.263158	114	4	2.99826	2.98272	1	1.04553		0.971338
BAB_v1_a1197	1153762	1154901	-	NA	Membrane-associated zinc metalloprotease	28016	24.597	475	0.417032	23443	25.7333	390	0.428101	2113	23	4.44742	4.37003	1	1.42705		1.40819
BAB_v1_a1198	1154968	1155780	-	NA	Phosphatidate cytidylyltransferase	1334	1.64286	34	0.0418719	279	0.429231	7	0.0107692	3773	41	3.12548	2.44716	1	0.155102		0.422074
BAB_v1_a1199	1155884	1156648	-	NA	undecaprenyl diphosphate synthase	4754	6.22251	34	0.0445026	357	0.583333	3	0.00490196	10683	50	3.67715	2.55388	1	0.199572		0.858688
BAB_v1_a1200	1156693	1157253	-	NA	ribosome-recycling factor	3492	6.23571	32	0.0571429	3217	7.1808	17	0.0379464	7406	30	3.5432	3.50759	1	0.912796		0.859481
BAB_v1_a1201	1157289	1158011	-	NA	UMP kinase	531	0.735457	16	0.0221607	2	0.00346021	1	0.0017301	269	15	2.72591	0.477121	1	0.00150016		0.239414
BAB_v1_a1202	1158178	1159095	-	NA	protein chain elongation factor EF-Ts	593	0.646674	14	0.0152672	2	0.00272851	1	0.00136426	1021	32	2.77379	0.477121	1	0.00118336		0.216608
BAB_v1_a1203	1159285	1160055	-	NA	30S ribosomal subunit protein S2	408	0.52987	14	0.0181818	80	0.12987	1	0.00162338	282	7	2.61172	1.90849	1	0.0530285		0.184655
BAB_v1_amiscRNA37	1160058	1160158	-	NA	rpsB	396	3.96	8	0.08	193	2.4125	5	0.0625	9	4	2.59879	2.2878	1	0.533073		0.695482
BAB_v1_a1204	1160349	1160471	-	NA	protein of unknown function	6161	50.5	49	0.401639	3691	37.6633	33	0.336735	3712	46	3.78972	3.56726	1	1.5873		1.71181
BAB_v1_a1205	1160468	1160770	-	NA	exported protein of unknown function	6800	22.5166	99	0.327815	6359	26.2769	94	0.38843	3712	33	3.83257	3.80346	1	1.43579		1.37137
BAB_v1_a1206	1160883	1161725	-	NA	ATP/GTP-binding site motif A	35598	42.2779	374	0.444181	32724	48.5519	318	0.47181	560	15	4.55144	4.51488	1	1.69506		1.63627
BAB_v1_a1207	1161868	1162332	+	NA	Endoribonuclease L-PSP	24434	52.6595	236	0.508621	20835	56.0081	196	0.526882	2382	31	4.38801	4.31881	1	1.75594		1.72965
BAB_v1_a1208	1162334	1163074	+	NA	Glycerophosphoryl diester phosphodiesterase	28816	38.9405	314	0.424324	22362	37.7736	246	0.415541	3275	45	4.45965	4.34953	1	1.58854		1.60141
BAB_v1_a1209	1163129	1164316	+	NA	conserved protein of unknown function	39668	33.4187	476	0.401011	25987	27.3836	333	0.350896	3686	50	4.59845	4.41477	1	1.45307		1.53679
BAB_v1_a1210	1164388	1164810	+	NA	Bis(5'-nucleosyl)-tetraphosphatase (asymmetrical)	14242	33.7488	142	0.336493	14113	41.7544	134	0.39645	4534	39	4.1536	4.14965	1	1.63098		1.54094
BAB_v1_a1211	1164917	1167391	-	NA	ATP-dependent Clp protease ATP-binding subunit ClpA	34338	13.8795	719	0.290622	25079	12.6662	538	0.271717	455	10	4.53579	4.39933	1	1.13565		1.17259
BAB_v1_a1212	1167398	1167748	-	NA	specificity factor for ClpA-ClpP chaperone-protease complex	8639	24.6829	149	0.425714	6703	23.9393	123	0.439286	3184	53	3.93651	3.82633	1	1.39688		1.40964
BAB_v1_amiscRNA14	1167692	1167807	-	NA	BSnc121	3143	27.3304	54	0.469565	2793	30.6923	45	0.494505	2962	39	3.49748	3.44623	1	1.50095		1.45225
BAB_v1_a1213	1168234	1169652	+	NA	D-alanyl-D-alanine carboxypeptidase	4291	3.02609	128	0.090268	2865	2.52646	97	0.0855379	1684	21	3.63266	3.45728	1	0.547338		0.604884
BAB_v1_a1214	1169732	1170025	+	NA	conserved protein of unknown function	6720	22.9352	113	0.385666	6087	25.9021	100	0.425532	3331	40	3.82743	3.78447	1	1.42979		1.37904
BAB_v1_a1215	1170139	1170576	-	NA	conserved protein of unknown function	14135	32.3455	197	0.450801	11926	34.1719	158	0.452722	2805	54	4.15033	4.07653	1	1.5462		1.52304
BAB_v1_a1216	1170665	1171984	-	NA	L-serine dehydratase	60290	45.7089	602	0.456406	47139	44.6815	482	0.456872	8039	67	4.78025	4.67339	1	1.65974		1.6694
BAB_v1_a1217	1172591	1173385	-	NA	Putative membrane protein	33601	42.3186	300	0.377834	29575	46.5016	238	0.374214	606	17	4.52637	4.47094	1	1.67671		1.63667
BAB_v1_a1218	1173560	1174531	+	NA	conserved membrane protein of unknown function	56626	58.3172	487	0.501545	45703	58.8198	387	0.498069	7189	62	4.75302	4.65995	1	1.77685		1.77318
BAB_v1_a1219	1174542	1174931	-	NA	Transcriptional regulator	16722	42.9871	169	0.434447	11903	38.2733	132	0.424437	8006	45	4.22331	4.07569	1	1.5941		1.64333
BAB_v1_a1220	1175169	1175534	+	NA	conserved protein of unknown function	12313	33.7342	186	0.509589	10513	35.8805	151	0.515358	2141	32	4.0904	4.02177	1	1.5668		1.54076
BAB_v1_a1221	1175549	1175896	+	NA	VanZ domain-containing protein	11134	32.0865	158	0.455331	10390	37.509	138	0.498195	4339	54	4.04669	4.01666	1	1.58556		1.51965
BAB_v1_a1222	1175967	1176281	+	NA	conserved protein of unknown function	3188	10.1529	89	0.283439	2630	10.4365	75	0.297619	728	23	3.50365	3.42012	1	1.05829		1.04739
BAB_v1_a1223	1176726	1177193	+	NA	NADPH-dependent 7-cyano-7-deazaguanine reductase	9206	19.7131	132	0.282655	8196	21.9732	115	0.308311	232	11	3.96412	3.91365	1	1.36122		1.31624
BAB_v1_a1225	1177532	1178074	+	NA	Putative transmembrane protein	6879	12.6919	155	0.285978	5427	12.5046	126	0.290323	2729	34	3.83759	3.73464	1	1.13048		1.13646
BAB_v1_a1226	1178077	1179489	-	NA	Propionyl-CoA carboxylase regulator	32341	22.9044	454	0.32153	27333	24.1885	368	0.325664	2089	40	4.50977	4.4367	1	1.4012		1.37848
BAB_v1_a1227	1179640	1181172	+	NA	Propionyl-CoA carboxylase beta chain	73943	48.2657	719	0.469321	65593	53.5016	578	0.471452	2089	34	4.8689	4.81686	1	1.73641		1.69254
BAB_v1_a1228	1181257	1183260	+	NA	Propionyl-CoA carboxylase alpha chain	70374	35.1343	853	0.425861	57034	35.5795	675	0.421085	913	32	4.84742	4.75614	1	1.56324		1.55792
BAB_v1_a1229	1183321	1185459	+	NA	methylmalonyl-CoA mutase	71647	33.5112	863	0.403648	54766	32.0269	681	0.398246	4354	50	4.8552	4.73852	1	1.51887		1.53796
BAB_v1_a1230	1185566	1185928	-	NA	conserved protein of unknown function	11242	31.0552	141	0.389503	9839	33.9276	114	0.393103	269	11	4.05088	3.993	1	1.54317		1.5059
BAB_v1_a1231	1186115	1188163	-	NA	TRAP-type uncharacterized transport system, fused permease component	5412	2.64258	208	0.101562	4416	2.69597	179	0.10928	802	12	3.73344	3.64513	1	0.567729		0.561409
BAB_v1_a1232	1188204	1188335	-	NA	conserved protein of unknown function	133	1.01527	2	0.0152672	133	1.26667	2	0.0190476	245	8	2.1271	2.1271	1	0.355388		0.304333
BAB_v1_a1233	1188405	1189388	-	NA	31 kDa immunogenic protein	1688	1.71719	85	0.08647	1372	1.74333	67	0.0851334	91	3	3.22763	3.13767	1	0.438278		0.43412
BAB_v1_a1234	1189534	1190367	-	NA	Glutamate racemase	8771	10.5294	157	0.188475	3361	5.03898	100	0.149925	988	23	3.9431	3.5266	1	0.780964		1.06181
BAB_v1_a1235	1190364	1191194	-	NA	tRNA (cytidine/uridine-2'-O-)-methyltransferase TrmJ	31261	37.6639	385	0.463855	24341	36.6581	292	0.439759	3138	35	4.49502	4.38636	1	1.57586		1.58731
BAB_v1_a1236	1191374	1191958	+	NA	ThiJ/PfpI family protein	28422	48.6678	268	0.458904	21476	45.8889	207	0.442308	2039	44	4.45367	4.33197	1	1.67107		1.69607
BAB_v1_a1237	1192047	1192457	+	NA	RHH_4 domain-containing protein	18247	44.5049	191	0.465854	14880	45.3659	159	0.484756	7475	61	4.26122	4.17263	1	1.6662		1.65806
BAB_v1_a1238	1192585	1193799	+	NA	Isocitrate dehydrogenase [NADP]	380	0.313015	28	0.0230643	205	0.210905	10	0.0102881	2611	13	2.58092	2.31387	1	0.0831102		0.11827
BAB_v1_a1239	1194021	1195466	+	NA	alkaline phosphatase	57425	39.7405	613	0.424221	41191	35.6016	487	0.420916	1124	27	4.75911	4.61481	1	1.5635		1.61003
BAB_v1_a1240	1195618	1198275	-	NA	alanine--tRNA ligase/DNA-binding transcriptional repressor	903	0.339857	32	0.0120437	120	0.0564706	10	0.00470588	2837	32	2.95617	2.08279	1	0.0238574		0.127058
BAB_v1_a1241	1198481	1198570	-	NA	conserved protein of unknown function	844	9.48315	27	0.303371	447	6.29577	18	0.253521	2629	49	2.92686	2.65128	1	0.863071		1.02049
BAB_v1_a1242	1198668	1199753	-	NA	DNA recombination/repair protein RecA	19772	18.223	376	0.346544	16018	18.4327	306	0.352129	2091	35	4.29607	4.20464	1	1.28853		1.28382
BAB_v1_a1243	1200084	1200746	-	NA	putative lipoprotein YiaD	51377	77.6088	359	0.542296	36566	68.9925	278	0.524528	3948	42	4.71078	4.56309	1	1.84505		1.89547
BAB_v1_a1244	1200833	1201417	-	NA	putative lipoprotein	17030	29.161	213	0.364726	14491	30.9637	177	0.378205	2483	49	4.23124	4.16113	1	1.50466		1.47945
BAB_v1_a1245	1201541	1202563	-	NA	protein of unknown function	39460	38.6106	476	0.465753	36404	44.5037	409	0.5	1488	22	4.59617	4.56116	1	1.65805		1.59781
BAB_v1_a1246	1202505	1202915	-	NA	protein of unknown function	12534	30.5707	189	0.460976	10759	32.8018	143	0.435976	2443	40	4.09812	4.03181	1	1.52894		1.49928
BAB_v1_a1247	1203002	1204426	-	NA	Periplasmic serine endoprotease DegP-like	60988	42.8287	664	0.466292	52361	45.9307	554	0.485965	1540	28	4.78525	4.71902	1	1.67146		1.64176
BAB_v1_a1248	1204706	1205134	-	NA	50S ribosomal subunit protein L17	17130	40.0234	30	0.0700935	9224	26.9708	8	0.0233918	1613	43	4.23378	3.96497	1	1.4467		1.61303
BAB_v1_a1249	1205296	1206309	-	NA	RNA polymerase subunit alpha	40	0.0394867	6	0.005923	32	0.0394575	4	0.00493218	79	3	1.61278	1.51851	1	0.0168067		0.0168189
BAB_v1_a1250	1206425	1206814	-	NA	30S ribosomal subunit protein S11	0	0	0	0	0	0	0	0	0	0	0	0	1	0		0
BAB_v1_a1251	1206942	1207310	-	NA	30S ribosomal subunit protein S13	0	0	0	0	0	0	0	0	0	0	0	0	1	0		0
BAB_v1_a1252	1207619	1208203	-	NA	Adenylate kinase	279	0.47774	5	0.00856164	1	0.00213675	1	0.00213675	578	20	2.44716	0.30103	1	0.00092699		0.169598
BAB_v1_a1253	1208200	1209540	-	NA	Sec translocon subunit SecY	447	0.333582	13	0.00970149	332	0.309701	9	0.00839552	0	0	2.65128	2.52244	1	0.117172		0.12502
BAB_v1_a1254	1209701	1210171	-	NA	50S ribosomal subunit protein L15	1	0.00212766	1	0.00212766	0	0	0	0	4	1	0.30103	0	1	0		0.000923049
BAB_v1_a1256	1210507	1211067	-	NA	30S ribosomal subunit protein S5	4	0.00714286	2	0.00357143	4	0.00892857	2	0.00446429	124	3	0.69897	0.69897	1	0.00386042		0.00309108
BAB_v1_a1257	1211109	1211471	-	NA	50S ribosomal subunit protein L18	0	0	0	0	0	0	0	0	0	0	0	0	1	0		0
BAB_v1_a1258	1211484	1212017	-	NA	50S ribosomal subunit protein L6	37	0.0694184	3	0.00562852	31	0.0725995	2	0.00468384	0	0	1.57978	1.50515	1	0.0304376		0.0291476
BAB_v1_a1259	1212056	1212454	-	NA	30S ribosomal subunit protein S8	0	0	0	0	0	0	0	0	0	0	0	0	1	0		0
BAB_v1_a1260	1212465	1212770	-	NA	30S ribosomal subunit protein S14	8	0.0262295	2	0.00655738	8	0.0326531	2	0.00816327	0	0	0.954243	0.954243	1	0.0139544		0.0112445
BAB_v1_a1261	1212798	1213355	-	NA	50S ribosomal subunit protein L5	48	0.0861759	5	0.00897666	48	0.107865	5	0.011236	5	1	1.6902	1.6902	1	0.0444869		0.0359002
BAB_v1_a1262	1213348	1213659	-	NA	50S ribosomal subunit protein L24	138	0.44373	2	0.00643087	138	0.554217	2	0.00803213	0	0	2.14301	2.14301	1	0.191512		0.159486
BAB_v1_a1263	1213672	1214040	-	NA	50S ribosomal subunit protein L14	28	0.076087	3	0.00815217	0	0	0	0	138	2	1.4624	0	1	0		0.0318474
BAB_v1_a1264	1214109	1214351	-	NA	30S ribosomal subunit protein S17	69	0.285124	6	0.0247934	69	0.35567	6	0.0309278	5	1	1.8451	1.8451	1	0.132154		0.108945
BAB_v1_a1265	1214364	1214564	-	NA	50S ribosomal subunit protein L29	18	0.09	3	0.015	18	0.1125	3	0.01875	21	3	1.27875	1.27875	1	0.0463		0.0374265
BAB_v1_a1266	1214577	1214990	-	NA	50S ribosomal subunit protein L16	0	0	0	0	0	0	0	0	1	1	0	0	1	0		0
BAB_v1_a1267	1215029	1215739	-	NA	30S ribosomal subunit protein S3	7	0.00985915	2	0.0028169	7	0.0123239	2	0.00352113	5	1	0.90309	0.90309	1	0.00531951		0.00426081
BAB_v1_a1268	1215739	1216128	-	NA	50S ribosomal subunit protein L22	2567	6.59897	13	0.033419	133	0.427653	2	0.00643087	0	0	3.4096	2.1271	1	0.154623		0.880755
BAB_v1_a1269	1216131	1216409	-	NA	30S ribosomal subunit protein S19	991	3.56475	13	0.0467626	891	4.01351	9	0.0405405	2567	13	2.99651	2.95036	1	0.700142		0.659417
BAB_v1_a1270	1216425	1217258	-	NA	50S ribosomal subunit protein L2	130	0.156062	9	0.0108043	51	0.0764618	1	0.00149925	988	11	2.11727	1.716	1	0.0319986		0.0629813
BAB_v1_a1271	1217280	1217573	-	NA	50S ribosomal subunit protein L23	3	0.0102389	1	0.00341297	3	0.012766	1	0.00425532	45	3	0.60206	0.60206	1	0.00550909		0.00442409
BAB_v1_a1272	1217570	1218190	-	NA	50S ribosomal protein L4	41	0.066129	3	0.00483871	41	0.0826613	3	0.00604839	0	0	1.62325	1.62325	1	0.0344926		0.0278098
BAB_v1_a1273	1218190	1218903	-	NA	50S ribosomal subunit protein L3	986	1.38289	13	0.0182328	986	1.7268	13	0.0227671	0	0	2.99432	2.99432	1	0.435653		0.377104
BAB_v1_a1274	1218933	1219241	-	NA	30S ribosomal subunit protein S10	3	0.00974026	1	0.00324675	3	0.0121951	1	0.00406504	0	0	0.60206	0.60206	1	0.00526424		0.00420967
BAB_v1_a1275	1219302	1220477	-	NA	translation elongation factor Tu 2	0	0	0	0	0	0	0	0	0	0	0	0	1	0		0
BAB_v1_a1276	1220542	1222626	-	NA	elongation factor G	408	0.195777	15	0.0071977	156	0.0935252	13	0.00779376	0	0	2.61172	2.1959	1	0.0388288		0.0776503
BAB_v1_a1277	1222657	1223127	-	NA	30S ribosomal subunit protein S7	265	0.56383	15	0.0319149	23	0.0611702	4	0.0106383	4	1	2.42488	1.38021	1	0.0257851		0.194189
BAB_v1_a1278	1223194	1223565	-	NA	30S ribosomal subunit protein S12	741	1.9973	9	0.0242588	714	2.40404	4	0.013468	60	4	2.8704	2.85431	1	0.531995		0.476731
BAB_v1_a1279	1224046	1224369	+	NA	conserved protein of unknown function	8589	26.5913	145	0.448916	7508	28.9884	118	0.455598	2173	46	3.93399	3.87558	1	1.47695		1.44077
BAB_v1_a1280	1224476	1228678	-	NA	RNA polymerase subunit beta'	2148	0.511185	59	0.0140409	302	0.0898275	19	0.0056514	1513	28	3.33224	2.48144	1	0.0373578		0.179318
BAB_v1_a1281	1228827	1232960	-	NA	RNA polymerase subunit beta	496	0.12001	33	0.00798451	492	0.148775	32	0.00967644	211	12	2.69636	2.69285	1	0.0602351		0.0492218
BAB_v1_a1282	1233168	1233542	-	NA	50S ribosomal subunit protein L12	9	0.0240642	1	0.0026738	0	0	0	0	1	1	1	0	1	0		0.0103272
BAB_v1_a1283	1233594	1234112	-	NA	50S ribosomal protein L10	41	0.0791506	9	0.0173745	38	0.0917874	7	0.0169082	0	0	1.62325	1.59106	1	0.0381381		0.033082
BAB_v1_a1284	1234503	1235204	-	NA	50S ribosomal subunit protein L1	128	0.182596	4	0.00570613	127	0.226381	3	0.00534759	0	0	2.11059	2.10721	1	0.0886256		0.0728365
BAB_v1_a1285	1235209	1235637	-	NA	50S ribosomal subunit protein L11	0	0	0	0	0	0	0	0	1	1	0	0	1	0		0
BAB_v1_a1286	1235840	1236367	-	NA	transcription termination factor NusG	130	0.246679	8	0.0151803	122	0.289786	7	0.0166271	14	5	2.11727	2.08991	1	0.110518		0.0957548
BAB_v1_a1287	1236391	1236591	-	NA	Protein translocase subunit SecE	1	0.005	1	0.005	1	0.00625	1	0.00625	0	0	0.30103	0.30103	1	0.00270589		0.00216606
BAB_v1_atRNA32	1237082	1237157	-	NA	Trp tRNA	67	0.893333	1	0.0133333	0	0	0	0	362	13	1.83251	0	1	0		0.277227
BAB_v1_a1288	1237265	1237873	-	NA	fragment of translation elongation factor Tu 2 (part 2)	0	0	0	0	0	0	0	0	1	1	0	0	1	0		0
BAB_v1_a1289	1237873	1238439	-	NA	fragment of translation elongation factor Tu 2 (part 1)	2	0.00353357	1	0.00176678	0	0	0	0	0	0	0.477121	0	1	0		0.0015319
BAB_v1_atRNA31	1238579	1238652	-	NA	Gly tRNA	0	0	0	0	0	0	0	0	50	5	0	0	1	0		0
BAB_v1_atRNA30	1238677	1238761	-	NA	Tyr tRNA	34	0.404762	4	0.047619	34	0.5	4	0.0588235	0	0	1.54407	1.54407	1	0.176091		0.147603
BAB_v1_a1290	1239070	1239930	+	NA	rRNA methylases	35570	41.3605	450	0.523256	29800	43.314	363	0.527616	15700	72	4.5511	4.47423	1	1.64654		1.62696
BAB_v1_a1291	1239991	1240422	-	NA	Inosine-5'-monophosphate dehydrogenase	22365	51.891	219	0.508121	18859	54.6638	181	0.524638	3580	43	4.34959	4.27554	1	1.74557		1.72338
BAB_v1_a1292	1240593	1241321	-	NA	Rhomboid family protein	19778	27.1676	298	0.409341	15840	27.2165	232	0.398625	5721	50	4.2962	4.19978	1	1.4505		1.44975
BAB_v1_amiscRNA8	1241416	1241575	-	NA	BSR0739	6313	39.7044	47	0.295597	4736	37.2913	29	0.228346	5068	47	3.8003	3.6755	1	1.5831		1.60964
BAB_v1_a1293	1241713	1242354	+	NA	PAS domain-containing protein	42916	66.9516	331	0.516381	40408	78.768	279	0.54386	3071	50	4.63263	4.60648	1	1.90183		1.8322
BAB_v1_a1294	1242598	1243203	+	NA	Transglutaminase family protein cysteine peptidase BTLCP	35513	58.6992	360	0.595041	30301	62.4763	280	0.57732	933	21	4.5504	4.48147	1	1.80261		1.77597
BAB_v1_a1295	1243282	1243809	-	NA	FERRIPYOCHELIN BINDING PROTEIN	21775	41.3188	239	0.45351	15376	36.5226	201	0.477435	3646	51	4.33798	4.18687	1	1.57429		1.62653
BAB_v1_a1296	1244080	1244217	-	NA	protein of unknown function	220	1.60584	17	0.124088	164	1.50459	15	0.137615	1684	28	2.34439	2.21748	1	0.398736		0.415948
BAB_v1_a1297	1244583	1245407	-	NA	serine acetyltransferase	3641	4.41869	56	0.0679612	327	0.495455	12	0.0181818	3215	34	3.56134	2.51587	1	0.174773		0.733894
BAB_v1_a1298	1245582	1246352	-	NA	Alpha/beta fold family hydrolase	51257	66.5675	413	0.536364	45467	73.8101	332	0.538961	2656	30	4.70976	4.65771	1	1.87396		1.82974
BAB_v1_a1299	1246386	1246865	-	NA	exported protein	19996	41.7453	242	0.505219	16854	44.0052	201	0.524804	3228	36	4.30096	4.22673	1	1.65326		1.63089
BAB_v1_a1301	1247239	1247820	-	NA	Cold shock protein CspB	22029	37.9157	255	0.438898	16364	35.1914	202	0.434409	4564	43	4.34301	4.21392	1	1.55861		1.59012
BAB_v1_a1302	1248183	1248623	+	NA	putative lactoylglutathione lyase	9842	22.3682	209	0.475	8948	25.4205	181	0.514205	1402	31	3.99313	3.95177	1	1.42194		1.36862
BAB_v1_a1303	1248675	1248878	-	NA	protein of unknown function	6865	33.8177	91	0.448276	5067	31.0859	72	0.441718	1218	34	3.8367	3.70484	1	1.50631		1.5418
BAB_v1_a1304	1248806	1249093	-	NA	protein of unknown function	12773	44.5052	147	0.512195	11803	51.5415	121	0.528384	3407	39	4.10633	4.07203	1	1.7205		1.65806
BAB_v1_a1305	1248904	1249701	-	NA	Import inner membrane translocase subunit Tim44	35670	44.7553	381	0.478043	30764	48.2951	313	0.491366	2819	49	4.55232	4.48806	1	1.6928		1.66044
BAB_v1_a1306	1249863	1251647	-	NA	Single-stranded-DNA-specific exonuclease recJ	2164	1.213	73	0.0409193	709	0.496499	46	0.0322129	2099	33	3.33546	2.85126	1	0.175076		0.344982
BAB_v1_a1307	1251697	1251831	-	NA	fragment of D-alanine--D-alanine ligase A (part 3)	11775	87.8731	73	0.544776	10197	94.4167	64	0.592593	2120	36	4.071	4.00852	1	1.97962		1.94877
BAB_v1_a1308	1251825	1252148	-	NA	fragment of D-alanine--D-alanine ligase A (part 2)	7146	22.1238	107	0.331269	5060	19.5367	84	0.324324	6806	52	3.85412	3.70424	1	1.31253		1.36406
BAB_v1_a1309	1252132	1252758	-	NA	fragment of D-alanine--D-alanine ligase A (part 1)	36893	58.9345	299	0.477636	31486	62.972	241	0.482	1669	32	4.56696	4.49813	1	1.80599		1.77768
BAB_v1_a1310	1253061	1254047	-	NA	Fructose-1,6-bisphosphatase class 2	38944	39.497	470	0.476673	34219	43.4251	402	0.510152	204	10	4.59045	4.53428	1	1.64763		1.60742
BAB_v1_a1311	1254440	1255759	-	NA	Homoserine dehydrogenase	55497	42.0751	613	0.464746	45008	42.6616	482	0.456872	6144	59	4.74428	4.6533	1	1.6401		1.63423
BAB_v1_a1312	1255895	1257115	-	NA	glutamate--pyruvate aminotransferase AlaC	72696	59.5869	633	0.518852	62902	64.4488	527	0.539959	4868	53	4.86152	4.79867	1	1.8159		1.78238
BAB_v1_a1313	1257246	1257746	-	NA	conserved protein of unknown function	37410	74.82	282	0.564	29251	73.1275	228	0.57	9248	62	4.573	4.46616	1	1.86998		1.87978
BAB_v1_a1314	1258130	1259362	+	NA	Peptidase_M15_3 domain-containing protein	50903	41.3174	653	0.530032	44325	44.9544	528	0.535497	4611	58	4.70675	4.64666	1	1.66233		1.62652
BAB_v1_atRNA12	1259565	1259639	+	NA	Glu tRNA	77	1.04054	7	0.0945946	77	1.28333	7	0.116667	2509	43	1.89209	1.89209	1	0.358569		0.309745
BAB_v1_atRNA13	1259786	1259860	+	NA	Glu tRNA	47	0.635135	4	0.0540541	47	0.783333	4	0.0666667	2885	9	1.68124	1.68124	1	0.251233		0.213554
BAB_v1_a1315	1259972	1260256	+	NA	conserved protein of unknown function	10727	37.7711	128	0.450704	8505	37.3026	99	0.434211	2692	45	4.03052	3.92973	1	1.58323		1.58851
BAB_v1_a1316	1260579	1261295	+	NA	Sugar fermentation stimulation protein homolog	37174	51.919	381	0.532123	31541	55.1416	307	0.536713	1588	28	4.57025	4.49889	1	1.74928		1.72361
BAB_v1_a1317	1261295	1262122	+	NA	methionine aminopeptidase	1126	1.36155	34	0.0411125	85	0.128593	4	0.00605144	9443	65	3.05192	1.9345	1	0.0525374		0.373197
BAB_v1_a1318	1262178	1262927	+	NA	DNA repair protein RadC	33490	44.713	346	0.461949	27911	46.596	274	0.457429	6037	40	4.52493	4.44579	1	1.67757		1.66004
BAB_v1_a1319	1263129	1263767	+	NA	22 KDA OUTER MEMBRANE PROTEIN PRECURSOR	32104	50.3197	322	0.504702	27572	54.0627	263	0.515686	1032	29	4.50657	4.44048	1	1.74086		1.71028
BAB_v1_a1320	1264056	1265267	-	NA	Precorrin-6Y C(5,15)-methyltransferase [decarboxylating]	59680	49.2816	616	0.508671	47377	48.8927	499	0.514964	2037	44	4.77584	4.67558	1	1.69804		1.70141
BAB_v1_a1321	1265335	1266630	+	NA	Cobalamin biosynthesis protein CobG	61991	47.8695	641	0.494981	44607	43.0986	495	0.478261	6084	60	4.79234	4.64941	1	1.64442		1.68904
BAB_v1_a1322	1266640	1267266	+	NA	Precorrin-8X methylmutase	18950	30.2716	292	0.466454	15480	30.96	231	0.462	12649	56	4.27763	4.1898	1	1.50461		1.49515
BAB_v1_a1323	1267266	1268000	+	NA	Precorrin-2 C(20)-methyltransferase	30438	41.4687	364	0.495913	25848	43.9592	301	0.511905	1630	34	4.48343	4.41244	1	1.65282		1.62807
BAB_v1_a1324	1267997	1269691	+	NA	Cobalamin biosynthesis protein CbiG / Cobalt-precorrin-3b C17-methyltransferase	91369	53.9368	774	0.456907	80850	59.6239	622	0.458702	1989	40	4.9608	4.90769	1	1.78264		1.73986
BAB_v1_a1325	1269747	1270214	-	NA	conserved exported protein of unknown function	11604	24.848	192	0.411135	10588	28.3861	162	0.434316	797	13	4.06465	4.02485	1	1.46814		1.41243
BAB_v1_a1326	1270075	1270242	+	NA	protein of unknown function	2954	17.6886	71	0.42515	2277	17.1203	58	0.43609	4510	51	3.47056	3.35755	1	1.25817		1.27158
BAB_v1_a1327	1270339	1270539	-	NA	Phospholipase/carboxylesterase family protein	4324	21.62	51	0.255	3980	24.875	45	0.28125	599	18	3.63599	3.59999	1	1.41288		1.35449
BAB_v1_a1328	1270461	1270718	-	NA	protein of unknown function	7164	27.8755	78	0.303502	5903	28.7951	61	0.297561	3707	36	3.85522	3.77115	1	1.47415		1.46053
BAB_v1_a1329	1270627	1271235	-	NA	Phospholipase/carboxylesterase	12087	19.8799	187	0.307566	7286	14.9918	135	0.277778	3534	31	4.08235	3.86255	1	1.2039		1.31973
BAB_v1_a1330	1271239	1271400	-	NA	fragment of flavin reductase (part 2)	6724	41.764	66	0.409938	6071	47.062	53	0.410853	2626	33	3.82769	3.78333	1	1.6818		1.63108
BAB_v1_a1331	1271421	1271804	-	NA	fragment of flavin reductase (part 1)	21254	55.4935	187	0.488251	16471	53.6515	146	0.47557	3051	40	4.32746	4.21675	1	1.7376		1.752
BAB_v1_a1332	1271901	1272992	+	NA	Leu/Ile/Val-binding protein family	74598	68.3758	589	0.539872	55971	64.1134	454	0.520046	4191	32	4.87273	4.74797	1	1.81367		1.84121
BAB_v1_a1333	1272978	1273961	-	NA	Cobalamin biosynthesis protein CobD	27455	27.9298	341	0.346897	19670	24.9936	276	0.350699	5497	46	4.43864	4.29383	1	1.41487		1.46135
BAB_v1_a1334	1273998	1274996	-	NA	Threonine-phosphate decarboxylase	39032	39.1102	373	0.373747	30738	38.5188	293	0.367168	931	17	4.59143	4.48769	1	1.5968		1.60326
BAB_v1_a1335	1274993	1276303	-	NA	Hydrogenobyrinate a,c-diamide synthase	48834	37.2779	636	0.485496	38665	36.8941	500	0.477099	5854	44	4.68873	4.58733	1	1.57857		1.58295
BAB_v1_a1336	1276300	1277178	-	NA	Uroporphyrinogen-III C-methyltransferase	33528	38.1868	395	0.449886	24657	35.1239	302	0.430199	5179	67	4.52542	4.39196	1	1.5578		1.59314
BAB_v1_a1337	1277239	1278345	+	NA	Cobalt-precorrin-5B C(1)-methyltransferase	39092	35.3454	471	0.425859	34531	39.0622	395	0.446833	4058	43	4.5921	4.53822	1	1.60273		1.56045
BAB_v1_a1338	1278332	1279078	+	NA	Precorrin-6A reductase	30659	41.0979	298	0.399464	27120	45.5034	228	0.38255	1958	36	4.48657	4.43331	1	1.66748		1.62426
BAB_v1_a1339	1279067	1279825	-	NA	Precorrin-4 C(11)-methyltransferase	26499	34.9591	325	0.42876	22045	36.3779	268	0.442244	2728	49	4.42325	4.34333	1	1.57261		1.55581
BAB_v1_a1340	1279885	1280280	-	NA	conserved protein of unknown function	11307	28.6253	197	0.498734	8543	27.1206	160	0.507937	3553	53	4.05339	3.93166	1	1.44903		1.47166
BAB_v1_a1341	1280273	1280719	-	NA	TerB domain-containing protein	10535	23.6211	159	0.356502	8638	24.264	120	0.337079	3328	49	4.02268	3.93646	1	1.4025		1.39131
BAB_v1_a1342	1280879	1281664	+	NA	putative membrane transporter protein	37487	47.7541	336	0.428025	32468	51.6184	284	0.45151	17844	78	4.57389	4.51147	1	1.72114		1.68801
BAB_v1_a1343	1281661	1281999	-	NA	putative Membrane protein	11333	33.5296	160	0.473373	9906	36.6889	141	0.522222	3672	56	4.05438	3.99594	1	1.57621		1.53819
BAB_v1_a1344	1281999	1282637	-	NA	Corrinoid adenosyltransferase	17525	27.4687	261	0.409091	16216	31.7961	229	0.44902	2621	34	4.24368	4.20997	1	1.51582		1.45437
BAB_v1_a1345	1282630	1286421	-	NA	Aerobic cobaltochelatase subunit CobN	125310	33.0546	1621	0.427592	102452	33.7791	1292	0.425981	370	18	5.09799	5.01052	1	1.54132		1.53218
BAB_v1_a1346	1286421	1287470	-	NA	Protein CobW	33255	31.7016	492	0.469018	25694	30.6246	387	0.461263	2580	46	4.52187	4.40985	1	1.50002		1.51457
BAB_v1_a1347	1287474	1287995	-	NA	Bifunctional adenosylcobalamin biosynthesis protein CobP	9886	18.975	169	0.324376	8388	20.1151	130	0.311751	2817	36	3.99506	3.92371	1	1.32459		1.30049
BAB_v1_a1348	1288001	1288690	-	NA	Predicted cobalt transporter CbtA	21151	30.6981	305	0.442671	17484	31.7314	249	0.451906	1584	34	4.32535	4.24267	1	1.51496		1.50103
BAB_v1_a1349	1288807	1288995	-	NA	Cobalt transporter	6655	35.3989	72	0.382979	5526	36.84	59	0.393333	1196	28	3.82321	3.74249	1	1.57795		1.56109
BAB_v1_amiscRNA21	1289046	1289283	-	NA	Cobalamin	5882	24.8186	97	0.409283	3952	20.9101	72	0.380952	3434	39	3.7696	3.59693	1	1.34064		1.41193
BAB_v1_a1350	1289309	1290760	-	NA	Cobyric acid synthase	57788	39.8263	625	0.430737	39521	34.0405	467	0.402239	3998	47	4.76185	4.59684	1	1.54457		1.61094
BAB_v1_a1351	1290771	1290956	-	NA	conserved protein of unknown function	3948	21.3405	72	0.389189	2511	16.8523	58	0.389262	9191	52	3.59649	3.40002	1	1.2517		1.34909
BAB_v1_a1352	1291036	1292193	+	NA	Acyl-CoA dehydrogenase	40001	34.573	494	0.426966	31791	34.3686	409	0.442162	5871	68	4.60208	4.50232	1	1.54862		1.55112
BAB_v1_a1353	1292225	1293115	+	NA	putative 3-hydroxyisobutyrate dehydrogenase	42639	47.909	387	0.434831	29294	41.1433	318	0.446629	621	24	4.62982	4.46679	1	1.62473		1.68939
BAB_v1_a1354	1293351	1293518	-	NA	conserved protein of unknown function	1813	10.8563	43	0.257485	1431	10.7594	37	0.278195	3323	30	3.25864	3.15594	1	1.07039		1.07395
BAB_v1_a1355	1293825	1294745	-	NA	Transcriptional regulator, LysR family	57236	62.213	482	0.523913	51803	70.3845	402	0.546196	1573	27	4.75768	4.71436	1	1.8536		1.80081
BAB_v1_a1356	1295191	1296189	+	NA	HTH-type transcriptional regulator CdhR	57755	57.8707	402	0.402806	53854	67.4862	329	0.412281	3076	35	4.7616	4.73123	1	1.8356		1.7699
BAB_v1_a1357	1296455	1296880	+	NA	FAD-dependent oxidoreductase	14634	34.4329	177	0.416471	11945	35.0293	148	0.434018	638	19	4.16539	4.07722	1	1.55666		1.54941
BAB_v1_a1358	1297001	1299016	+	NA	FAD-dependent oxidoreductase	82435	40.9107	925	0.459057	61291	38.0453	734	0.455618	4744	53	4.91612	4.7874	1	1.59157		1.62232
BAB_v1_a1359	1299102	1299392	-	NA	conserved protein of unknown function	9278	31.9931	138	0.475862	7326	31.5776	102	0.439655	1141	19	3.9675	3.86493	1	1.51292		1.51842
BAB_v1_a1360	1299499	1302081	-	NA	Potassium efflux system KefA protein / Small-conductance mechanosensitive channel	93000	36.0186	1197	0.463594	79430	38.4463	1002	0.484995	2635	42	4.96849	4.89999	1	1.59601		1.56842
BAB_v1_a1361	1302265	1302732	+	NA	conserved protein of unknown function	14150	30.2998	211	0.45182	12011	32.2011	166	0.44504	2018	34	4.15079	4.07962	1	1.52115		1.49554
BAB_v1_a1362	1302841	1305378	+	NA	Protein translocase subunit SecD,Protein-export membrane protein SecF	8212	3.23689	86	0.0338983	3152	1.55347	41	0.020207	1923	31	3.9145	3.49872	1	0.407132		0.627048
BAB_v1_a1363	1305456	1307315	+	NA	putative transporter YbaL	77680	41.7859	708	0.38085	69458	46.7102	565	0.37996	1800	36	4.89031	4.84173	1	1.67861		1.6313
BAB_v1_a1364	1307315	1308286	+	NA	putative membrane protein	18143	18.6849	309	0.318229	14986	19.287	258	0.332046	872	27	4.25873	4.17571	1	1.30722		1.29413
BAB_v1_a1365	1308513	1308827	+	NA	protein of unknown function	9299	29.6146	135	0.429936	6293	24.9722	107	0.424603	1786	33	3.96848	3.79893	1	1.41451		1.48593
BAB_v1_a1366	1308873	1309118	+	NA	protein of unknown function	8508	34.7265	109	0.444898	8045	40.8376	96	0.48731	5125	57	3.92988	3.90558	1	1.62157		1.55299
BAB_v1_a1367	1309164	1309994	-	NA	sulfate/thiosulfate ABC transporter inner membrane subunit CysW	22612	27.2434	349	0.420482	17404	26.2108	273	0.411145	437	20	4.35436	4.24067	1	1.43474		1.45092
BAB_v1_a1368	1309981	1310847	-	NA	sulfate/thiosulfate ABC transporter inner membrane subunit CysU	29265	33.7933	357	0.41224	26741	38.6431	300	0.433526	4893	54	4.46636	4.42719	1	1.59817		1.5415
BAB_v1_a1369	1310974	1311978	-	NA	thiosulfate/sulfate ABC transporter periplasmic binding protein CysP	27619	27.509	420	0.418327	24553	30.5386	351	0.436567	3091	30	4.44122	4.39012	1	1.49884		1.45498
BAB_v1_a1370	1312244	1312429	-	NA	conserved protein of unknown function	8164	44.1297	85	0.459459	7740	51.9463	70	0.469799	648	18	3.91196	3.8888	1	1.72384		1.65446
BAB_v1_a1371	1312609	1314177	-	NA	putative inner membrane protein	68781	43.8654	744	0.47449	55698	44.4163	612	0.488038	4161	30	4.83747	4.74585	1	1.65721		1.65191
BAB_v1_a1372	1314595	1315257	-	NA	Putative membrane-associated alkaline phosphatase	17141	25.8927	220	0.332326	15249	28.7717	188	0.354717	2601	45	4.23406	4.18327	1	1.4738		1.42964
BAB_v1_a1373	1315560	1315727	-	NA	conserved protein of unknown function	3518	21.0659	53	0.317365	3165	23.797	48	0.360902	4884	51	3.54642	3.50051	1	1.3944		1.34372
BAB_v1_atRNA14	1315834	1315909	+	NA	Lys tRNA	310	4.13333	11	0.146667	168	2.84746	7	0.118644	1802	33	2.49276	2.22789	1	0.585174		0.710399
BAB_v1_a1374	1316272	1316652	-	NA	conserved protein of unknown function	13168	34.6526	164	0.431579	10605	34.8849	132	0.434211	301	13	4.11955	4.02555	1	1.55491		1.55209
BAB_v1_a1375	1316828	1317250	-	NA	L-fucose mutarotase	9095	21.5521	139	0.329384	7774	23	118	0.349112	1707	39	3.95885	3.8907	1	1.38021		1.35319
BAB_v1_a1376	1317344	1318153	-	NA	Oxidoreductase, short chain dehydrogenase/reductase family	38480	47.5649	400	0.494438	29759	45.9954	305	0.471406	2094	39	4.58525	4.47363	1	1.67206		1.68632
BAB_v1_a1377	1318168	1318947	-	NA	Xylose/arabinose import ATP-binding protein XylG	49326	63.3196	409	0.525032	42360	67.9936	329	0.52809	7031	65	4.69308	4.62697	1	1.83881		1.80834
BAB_v1_a1378	1318961	1319755	-	NA	membrane protein of unknown function	40270	50.7179	380	0.478589	31713	49.8632	296	0.465409	912	29	4.60499	4.50125	1	1.7064		1.71364
BAB_v1_a1379	1319695	1320090	-	NA	membrane protein of unknown function	15589	39.4658	156	0.394937	12530	39.7778	121	0.384127	5006	49	4.19285	4.09799	1	1.61042		1.60709
BAB_v1_a1381	1320374	1321387	-	NA	Sugar ABC transporter, periplasmic sugar-binding protein	48809	48.1826	476	0.469891	37977	46.8274	384	0.47349	2671	37	4.68851	4.57953	1	1.67968		1.69181
BAB_v1_a1382	1321682	1322797	+	NA	Oxidoreductase, N-terminal:ATP/GTP-binding site motif A (P-loop):Oxidoreductase, C-terminal	34873	31.2762	471	0.422422	25273	28.3648	374	0.419753	2077	50	4.5425	4.40267	1	1.46783		1.50888
BAB_v1_a1383	1322794	1323570	-	NA	Vitamin B12 ABC transporter, ATPase component BtuD	37028	47.7165	370	0.476804	29021	46.8081	310	0.5	5525	45	4.56854	4.46273	1	1.6795		1.68768
BAB_v1_a1384	1323567	1324568	-	NA	ferric citrate ABC transporter membrane subunit FecD	38204	38.1658	457	0.456543	30659	38.2759	367	0.458177	3389	38	4.58212	4.48657	1	1.59413		1.59291
BAB_v1_a1385	1324561	1325400	-	NA	ABC transporter substrate-binding protein	46711	55.6746	409	0.487485	41440	61.7586	348	0.518629	4992	51	4.66943	4.61743	1	1.79767		1.75339
BAB_v1_a1386	1325414	1327276	-	NA	Outer membrane vitamin B12 receptor BtuB	68623	36.8545	892	0.479055	56885	38.1779	704	0.472483	2554	38	4.83648	4.75501	1	1.59304		1.57812
BAB_v1_amiscRNA12	1327433	1327661	-	NA	Cobalamin	6764	29.6667	89	0.390351	5997	32.9505	77	0.423077	1231	34	3.83027	3.77801	1	1.53085		1.48667
BAB_v1_a1387	1327720	1328883	-	NA	fragment of ABC transporter family protein YhhJ (part 2)	47821	41.1187	517	0.44454	43834	47.0827	434	0.466165	3220	21	4.67963	4.64182	1	1.68199		1.62447
BAB_v1_a1388	1327758	1328108	-	NA	fragment of ABC transporter family protein YhhJ (part 1)	8061	23.0314	125	0.357143	6460	23.0714	99	0.353571	3159	20	3.90644	3.8103	1	1.3815		1.38078
BAB_v1_a1389	1328885	1329685	-	NA	fragment of ribosome-associated ATPase (part 2)	39072	48.84	377	0.47125	33812	52.8312	313	0.489063	1978	36	4.59188	4.52908	1	1.73103		1.69758
BAB_v1_a1390	1329660	1331654	-	NA	fragment of ribosome-associated ATPase (part 1)	60267	30.2242	819	0.410732	50280	31.5038	671	0.420426	6805	64	4.78009	4.7014	1	1.51193		1.49449
BAB_v1_a1391	1331651	1332718	-	NA	putative membrane fusion protein YhiI	48189	45.1631	508	0.476101	44525	52.1981	428	0.501758	2531	36	4.68296	4.64861	1	1.7259		1.66429
BAB_v1_a1392	1332858	1333052	-	NA	protein of unknown function	2636	13.5876	55	0.283505	2346	15.0385	51	0.326923	1759	39	3.42111	3.37051	1	1.20516		1.16398
BAB_v1_a1393	1333264	1334559	-	NA	putative lipoprotein YddW	51284	39.6015	557	0.430116	47807	46.1903	487	0.470531	42	3	4.70999	4.6795	1	1.67385		1.60854
BAB_v1_a1394	1335374	1335676	+	NA	Urease subunit gamma 2	17044	56.4371	168	0.556291	14330	59.2149	132	0.545455	2130	31	4.2316	4.15628	1	1.7797		1.75919
BAB_v1_a1395	1335725	1336204	+	NA	Urease subunit beta 2	15141	31.6096	177	0.36952	12284	32.0731	143	0.373368	4563	46	4.18018	4.08938	1	1.51947		1.51335
BAB_v1_a1396	1336244	1337965	+	NA	Urease subunit alpha 2	85439	49.645	780	0.453225	73679	53.5069	643	0.466957	2854	32	4.93166	4.86735	1	1.73645		1.70454
BAB_v1_amiscRNA30	1336397	1336697	-	NA	5_ureB_sRNA	23985	79.95	171	0.57	19519	81.3292	135	0.5625	3476	36	4.37996	4.29048	1	1.91555		1.90822
BAB_v1_a1397	1338013	1338591	+	NA	Urease accessory protein UreE	27760	48.0277	306	0.529412	19968	43.2208	236	0.510823	1007	25	4.44344	4.30036	1	1.64563		1.69044
BAB_v1_a1398	1338588	1339319	+	NA	Urease accessory protein UreF 2	24566	33.606	333	0.45554	17426	29.788	265	0.452991	7184	48	4.39035	4.24122	1	1.48838		1.53915
BAB_v1_a1399	1339335	1339973	+	NA	Urease accessory protein UreG 2	20374	31.9342	294	0.460815	15226	29.8549	227	0.445098	2588	34	4.3091	4.18261	1	1.48932		1.51765
BAB_v1_a1400	1339973	1340887	+	NA	Urease accessory protein UreD 2	30750	33.6433	416	0.455142	21939	29.9713	318	0.434426	5225	55	4.48786	4.34124	1	1.49096		1.53962
BAB_v1_a1401	1340897	1341946	+	NA	Eukaryotic-type low-affinity urea transporter	52207	49.7684	546	0.520496	42554	50.7199	455	0.542312	6145	62	4.71774	4.62895	1	1.71366		1.70559
BAB_v1_a1402	1341973	1342731	+	NA	Additional periplasmic component NikK of nickel ECF transporter	37152	49.0132	381	0.502639	32152	53.0561	310	0.511551	2547	37	4.56999	4.50722	1	1.73284		1.69908
BAB_v1_a1403	1342751	1343386	+	NA	Substrate-specific component NikM of nickel ECF transporter	18674	29.4079	295	0.464567	16683	32.9053	253	0.499014	3903	51	4.27126	4.2223	1	1.53027		1.48299
BAB_v1_a1404	1343383	1344009	+	NA	Additional component NikL of nickel ECF transporter	20492	32.7348	293	0.468051	16551	33.102	228	0.456	2735	41	4.31161	4.21885	1	1.53278		1.52808
BAB_v1_a1405	1344006	1344770	+	NA	Transmembrane component NikQ of energizing module of nickel ECF transporter	22373	29.284	331	0.433246	19657	32.1193	274	0.447712	2246	40	4.34974	4.29354	1	1.52008		1.48121
BAB_v1_a1406	1344767	1345486	+	NA	Putative ABC transporter ATP-binding protein BAB1_1388	24675	34.3185	290	0.403338	19895	34.6	227	0.394783	3070	51	4.39227	4.29877	1	1.55145		1.548
BAB_v1_a1407	1345507	1346319	-	NA	Putative fluoride ion transporter CrcB 1	33150	40.8251	367	0.45197	27232	41.8954	277	0.426154	5163	53	4.5205	4.4351	1	1.63241		1.62144
BAB_v1_a1408	1346332	1346559	-	NA	Putative fluoride ion transporter CrcB (modular protein)	12670	55.815	136	0.599119	10532	58.1878	119	0.657459	3131	53	4.10281	4.02255	1	1.77223		1.75446
BAB_v1_a1409	1346988	1348013	+	NA	conserved membrane protein of unknown function	44670	43.5805	536	0.522927	36461	44.4105	440	0.535932	467	22	4.65003	4.56184	1	1.65716		1.64914
BAB_v1_a1410	1348146	1348580	-	NA	conserved protein of unknown function	14819	34.1452	199	0.458525	12082	34.7184	167	0.479885	508	22	4.17085	4.08217	1	1.55289		1.54587
BAB_v1_a1411	1348582	1348719	+	NA	conserved protein of unknown function	2927	21.365	33	0.240876	2516	23.0826	21	0.192661	4394	42	3.46657	3.40088	1	1.3817		1.34957
BAB_v1_a1412	1348732	1349658	-	NA	Phenazine biosynthesis protein PhzF	46108	49.7927	464	0.50108	41290	55.7973	376	0.508108	837	16	4.66379	4.61586	1	1.75433		1.7058
BAB_v1_a1413	1349763	1350494	-	NA	NTP pyrophosphohydrolases including oxidative damage repair enzymes	22118	30.2572	311	0.425445	15557	26.5932	235	0.401709	3314	42	4.34477	4.19195	1	1.4408		1.49495
BAB_v1_a1414	1350514	1351623	-	NA	Exonuclease III	34833	31.4094	476	0.429216	27624	31.1432	401	0.452086	7249	68	4.542	4.4413	1	1.50709		1.51067
BAB_v1_a1415	1351793	1352215	+	NA	Lectin-like protein BA14k	13267	31.4384	173	0.409953	12766	37.7692	156	0.461538	520	17	4.12281	4.10609	1	1.58849		1.51106
BAB_v1_a1416	1352262	1353494	-	NA	Aromatic-amino-acid aminotransferase 1	35381	28.7183	511	0.414773	31344	31.789	419	0.424949	499	14	4.54878	4.49617	1	1.51573		1.47302
BAB_v1_a1417	1353929	1354948	-	NA	Ketol-acid reductoisomerase (NADP(+))	49308	48.3886	534	0.524043	41561	50.9951	444	0.544785	1268	32	4.69293	4.6187	1	1.71596		1.69363
BAB_v1_a1418	1355004	1355645	-	NA	Bacterial regulatory protein TetR, HTH motif	19129	29.8424	264	0.411856	17301	33.7251	228	0.444444	3501	38	4.28171	4.2381	1	1.54064		1.48915
BAB_v1_a1419	1355856	1357811	-	NA	putative potassium transport system protein kup	79546	40.6885	916	0.468542	68725	43.9699	758	0.484965	944	34	4.90062	4.83712	1	1.65292		1.62002
BAB_v1_a1420	1358181	1358921	-	NA	Pyridoxine 5'-phosphate synthase	9793	13.2338	195	0.263514	8146	13.7601	158	0.266892	8011	40	3.99096	3.911	1	1.16909		1.15332
BAB_v1_a1421	1359221	1359619	+	NA	STAS/SEC14 domain-containing protein	16006	40.2161	184	0.462312	12562	39.5031	145	0.455975	4808	46	4.20431	4.09909	1	1.60749		1.61507
BAB_v1_a1422	1359620	1360741	-	NA	ATP/GTP-binding site-containing protein A	36432	32.4996	464	0.413916	26096	29.0925	352	0.392419	4625	45	4.56149	4.41659	1	1.47846		1.52504
BAB_v1_a1423	1360925	1361497	-	NA	acetolactate synthase/acetohydroxybutanoate synthase, regulatory subunit	16055	28.0682	247	0.431818	13893	30.3341	211	0.460699	9725	72	4.20564	4.14283	1	1.49602		1.46342
BAB_v1_a1424	1361516	1363339	-	NA	acetolactate synthase/acetohydroxybutanoate synthase, catalytic subunit	59203	32.4756	714	0.391662	51831	35.525	589	0.403701	4390	40	4.77235	4.7146	1	1.56259		1.52473
BAB_v1_amiscRNA18	1363373	1363493	-	NA	Atu_C8	3473	28.9417	48	0.4	3064	31.9167	40	0.416667	1628	33	3.54083	3.48643	1	1.51742		1.47628
BAB_v1_a1425	1363587	1364519	-	NA	tRNA dimethylallyltransferase	13728	14.7296	236	0.253219	8751	11.7306	183	0.245308	4283	43	4.13764	3.94211	1	1.10485		1.19672
BAB_v1_a1426	1364537	1365436	+	NA	Phosphoserine phosphatase	1589	1.76752	37	0.0411568	633	0.880389	9	0.0125174	898	24	3.2014	2.80209	1	0.274248		0.442091
BAB_v1_a1427	1365477	1366658	-	NA	putative oxidoreductase YhiN	65764	55.685	496	0.419983	51441	54.4349	404	0.427513	1385	32	4.81799	4.71132	1	1.74378		1.75347
BAB_v1_a1428	1366788	1368362	-	NA	putative periplasmic serine endoprotease DegP-like	60646	38.5299	655	0.416137	49806	39.5286	532	0.422222	1504	41	4.78281	4.69729	1	1.60776		1.59693
BAB_v1_a1429	1368586	1368771	-	NA	Putative inner membrane protein YjeT (clustered with HflC)	1966	10.627	48	0.259459	1765	11.8456	43	0.288591	5895	49	3.2938	3.24699	1	1.10876		1.06547
BAB_v1_a1430	1368791	1369693	-	NA	Protein HflC	19058	21.1286	293	0.324834	16069	22.2562	227	0.314404	833	17	4.2801	4.20602	1	1.36654		1.34495
BAB_v1_a1431	1369693	1370847	-	NA	HflK protein	25647	22.2244	443	0.383882	21870	23.6688	356	0.385281	2679	55	4.40905	4.33987	1	1.39215		1.36595
BAB_v1_a1432	1370972	1371490	-	NA	Dihydrofolate reductase type 3	1223	2.361	22	0.042471	198	0.478261	4	0.00966184	2376	26	3.08778	2.29885	1	0.169751		0.526469
BAB_v1_a1433	1371493	1372287	-	NA	thymidylate synthase	1197	1.50756	20	0.0251889	217	0.341195	5	0.00786164	1111	18	3.07846	2.33846	1	0.127492		0.399251
BAB_v1_a1434	1372388	1372699	-	NA	conserved protein of unknown function	10955	35.2251	125	0.401929	8624	34.6345	94	0.37751	3400	49	4.03965	3.93576	1	1.55187		1.55901
BAB_v1_a1435	1372696	1372884	-	NA	conserved protein of unknown function	7546	40.1383	90	0.478723	6138	40.92	74	0.493333	3382	41	3.87777	3.7881	1	1.62242		1.61425
BAB_v1_atmRNA1	1372889	1373255	+	NA	alpha_tmRNA	1016	2.77596	38	0.103825	459	1.57192	24	0.0821918	2049	43	3.00732	2.66276	1	0.410257		0.577027
BAB_v1_a1436	1373213	1374484	-	NA	Bcr/CflA family efflux transporter	55773	43.8812	637	0.50118	49538	48.7099	518	0.509341	287	10	4.74643	4.69495	1	1.69644		1.65206
BAB_v1_a1437	1374680	1375504	+	NA	TetR family transcriptional regulator	30060	36.4806	373	0.45267	27536	41.7212	332	0.50303	1745	33	4.478	4.43992	1	1.63064		1.57381
BAB_v1_a1438	1375585	1376154	+	NA	conserved protein of unknown function	11628	20.4359	186	0.326889	9338	20.5231	143	0.314286	1219	27	4.06554	3.9703	1	1.3329		1.33114
BAB_v1_a1439	1376267	1376443	+	NA	conserved protein of unknown function	5381	30.5739	78	0.443182	4777	34.1214	67	0.478571	196	17	3.73094	3.67925	1	1.54557		1.49933
BAB_v1_a1441	1376475	1376735	+	NA	conserved protein of unknown function	4295	16.5192	90	0.346154	2871	13.8029	63	0.302885	3060	41	3.63306	3.45818	1	1.17035		1.24352
BAB_v1_a1442	1376732	1377058	+	NA	RHH_4 domain-containing protein	11998	36.8037	132	0.404908	9415	36.2115	104	0.4	1898	29	4.07915	3.97387	1	1.57068		1.57753
BAB_v1_a1443	1377012	1380755	-	NA	Alpha-isopropylmalate/homocitrate synthase	188761	50.4304	1853	0.495057	153131	51.1289	1514	0.505509	5064	56	5.27591	5.18507	1	1.71708		1.71122
BAB_v1_a1444	1380810	1380947	-	NA	conserved protein of unknown function	7562	55.1971	41	0.29927	2548	23.3761	27	0.247706	7053	56	3.87869	3.40637	1	1.38697		1.74971
BAB_v1_a1445	1380947	1382353	-	NA	Oxidoreductase, FAD-binding	65838	46.8265	673	0.478663	52883	47.0489	534	0.475089	1385	25	4.81848	4.72332	1	1.68168		1.67967
BAB_v1_a1446	1382378	1382887	-	NA	conserved protein of unknown function	13315	26.1591	225	0.442043	9966	24.4865	172	0.422604	2602	41	4.12437	3.99856	1	1.40631		1.43392
BAB_v1_a1447	1383007	1384083	+	NA	Acetyl-coenzyme A synthetase	45924	42.6803	483	0.448885	40897	47.5547	412	0.47907	6212	58	4.66205	4.6117	1	1.68623		1.64029
BAB_v1_a1448	1384142	1386718	+	NA	ATP-dependent DNA helicase UvrD/PcrA	106903	41.4996	1151	0.446817	90541	43.9519	954	0.463107	735	21	5.02899	4.95685	1	1.65275		1.62838
BAB_v1_a1449	1386792	1387289	-	NA	Protein CreA	33623	67.6519	242	0.486922	24547	61.8312	193	0.486146	7809	43	4.52665	4.39002	1	1.79818		1.83665
BAB_v1_a1450	1387354	1388043	-	NA	Chloramphenicol acetyltransferase	36962	53.6459	312	0.45283	30566	55.4737	233	0.422868	1218	25	4.56777	4.48525	1	1.75185		1.73756
BAB_v1_a1451	1388152	1388739	+	NA	putative Cytochrome oxidase biogenesis protein Sco1/SenC/PrrC, copper metallochaperone	7718	13.1482	157	0.267462	3804	8.11087	120	0.255864	928	25	3.88756	3.58035	1	0.95956		1.1507
BAB_v1_a1452	1388777	1389634	+	NA	Ribosomal protein L11 methyltransferase	37022	43.1995	339	0.395566	33086	48.3007	282	0.411679	5091	49	4.56847	4.51966	1	1.69285		1.64542
BAB_v1_a1453	1389683	1391509	+	NA	Xaa-Pro aminopeptidase	21135	11.5745	459	0.251369	16748	11.4712	363	0.24863	3945	43	4.32502	4.22399	1	1.09591		1.09949
BAB_v1_a1454	1391510	1392214	-	NA	conserved protein of unknown function	16244	23.0739	263	0.37358	13026	23.0957	208	0.368794	1816	37	4.21072	4.11484	1	1.38194		1.38155
BAB_v1_a1455	1392214	1394373	-	NA	DNA ligase	649	0.300602	30	0.0138953	182	0.105385	14	0.00810654	2601	41	2.81291	2.26245	1	0.0435136		0.114144
BAB_v1_a1456	1394559	1396238	-	NA	DNA repair protein RecN	64703	38.5366	773	0.460393	57292	42.6597	637	0.474311	3090	49	4.81093	4.7581	1	1.64008		1.597
BAB_v1_a1457	1396251	1397114	-	NA	Outer membrane protein assembly factor BamD	16189	18.759	144	0.16686	3118	4.5123	60	0.0868307	5517	53	4.20925	3.49402	1	0.741333		1.29576
BAB_v1_a1458	1397521	1398381	-	NA	UDP-3-O-acyl-N-acetylglucosamine deacetylase	3744	4.35349	39	0.0453488	29	0.0421512	5	0.00726744	1768	38	3.57345	1.47712	1	0.0179307		0.728637
BAB_v1_a1459	1398921	1400621	-	NA	Cell division protein FtsZ	369	0.217059	18	0.0105882	53	0.0389706	3	0.00220588	4630	41	2.5682	1.73239	1	0.0166033		0.0853116
BAB_v1_a1460	1400718	1402040	-	NA	Cell division protein FtsA	319	0.241301	24	0.0181543	234	0.221172	19	0.0179584	316	13	2.50515	2.37107	1	0.0867768		0.0938771
BAB_v1_a1461	1402037	1402972	-	NA	Cell division protein FtsQ	205	0.219251	10	0.0106952	127	0.170013	4	0.00535475	1	1	2.31387	2.10721	1	0.0681908		0.0860932
BAB_v1_a1462	1402960	1403886	-	NA	D-alanine--D-alanine ligase B	25629	27.6771	290	0.313175	20716	27.9946	247	0.333784	78	6	4.40875	4.31633	1	1.46232		1.45754
BAB_v1_a1463	1404129	1405097	-	NA	UDP-N-acetylenolpyruvoylglucosamine reductase	1915	1.97831	22	0.0227273	91	0.117571	3	0.00387597	1319	28	3.2824	1.96379	1	0.0482751		0.473969
BAB_v1_a1464	1405097	1406512	-	NA	UDP-N-acetylmuramate--L-alanine ligase	2297	1.62332	24	0.0169611	595	0.526083	6	0.00530504	1704	15	3.36135	2.77525	1	0.183578		0.418852
BAB_v1_a1465	1406509	1407648	-	NA	UDP-N-acetylglucosamine--N-acetylmuramyl-(pentapeptide) pyrophosphoryl-undecaprenol N-acetylglucosamine transferase	2963	2.6014	84	0.0737489	1037	1.13831	39	0.0428101	537	13	3.47188	3.0162	1	0.330071		0.556472
BAB_v1_a1467	1407875	1409032	-	NA	putative peptidoglycan glycosyltransferase FtsW	6141	5.30769	65	0.0561798	93	0.100541	6	0.00648649	3521	50	3.78831	1.97313	1	0.041606		0.799871
BAB_v1_a1468	1409032	1410435	-	NA	UDP-N-acetylmuramoylalanine--D-glutamate ligase	1812	1.29152	27	0.0192445	290	0.258237	8	0.00712378	3829	33	3.2584	2.46389	1	0.0997624		0.360123
BAB_v1_a1469	1410448	1411530	-	NA	phospho-N-acetylmuramoyl-pentapeptide- transferase	1159	1.07116	13	0.0120148	44	0.0508083	3	0.0034642	182	9	3.06446	1.65321	1	0.0215235		0.316215
BAB_v1_a1470	1411557	1413002	-	NA	UDP-N-acetylmuramoyl-tripeptide--D-alanyl-D-alanine ligase	2871	1.98685	49	0.03391	1384	1.1962	30	0.0259291	419	15	3.45818	3.14145	1	0.341671		0.475214
BAB_v1_a1471	1412999	1414471	-	NA	UDP-N-acetylmuramoyl-L-alanyl-D-glutamate--2,6-diaminopimelate ligase	3160	2.14674	54	0.0366848	14	0.0118846	5	0.00424448	1349	16	3.49982	1.17609	1	0.00513096		0.497861
BAB_v1_a1472	1414526	1416349	-	NA	Cell division protein FtsI (Peptidoglycan synthetase)	4067	2.23094	61	0.0334613	174	0.11926	13	0.00891021	3446	44	3.60938	2.24304	1	0.0489309		0.509329
BAB_v1_a1473	1416340	1416753	-	NA	conserved protein of unknown function	3152	7.63196	55	0.133172	977	2.95166	25	0.0755287	611	8	3.49872	2.99034	1	0.59678		0.936109
BAB_v1_a1474	1416758	1417801	-	NA	16S rRNA m(4)C1402 methyltransferase	20084	19.256	322	0.308725	15753	18.8659	238	0.28503	2047	26	4.30287	4.19739	1	1.29811		1.30655
BAB_v1_a1475	1418307	1419596	+	NA	Divalent metal cation transporter MntH	4376	3.39488	147	0.114042	3632	3.52279	111	0.107662	412	8	3.64118	3.56027	1	0.655407		0.642947
BAB_v1_amiscRNA2	1419714	1420139	-	NA	RNaseP_bact_a	239	0.562353	6	0.0141176	0	0	0	0	410	16	2.38021	0	1	0		0.193779
BAB_v1_a1476	1420299	1420943	-	NA	putative transglycosylase	21585	33.5171	273	0.423913	18890	36.6085	239	0.463178	13111	66	4.33417	4.27625	1	1.57529		1.53803
BAB_v1_a1477	1420955	1421149	+	NA	protein of unknown function	4246	21.8866	59	0.304124	4209	26.9808	57	0.365385	1978	30	3.62808	3.62428	1	1.44686		1.35958
BAB_v1_a1478	1421284	1422090	-	NA	N-acetylmuramoyl-L-alanine amidase	19024	23.603	311	0.385856	15752	24.4596	251	0.389752	574	16	4.27932	4.19736	1	1.40585		1.39099
BAB_v1_a1479	1422087	1422797	-	NA	DnaJ-like protein DjlA	12503	17.6099	245	0.34507	9805	17.2623	185	0.325704	2385	38	4.09705	3.99149	1	1.26156		1.26974
BAB_v1_a1480	1422917	1423321	-	NA	conserved protein of unknown function	13281	32.8738	133	0.329208	5193	16.0278	78	0.240741	2444	34	4.12326	3.7155	1	1.23116		1.52986
BAB_v1_a1481	1423625	1424458	+	NA	LYSOZYME M1	35799	42.976	413	0.495798	29298	43.925	336	0.503748	1981	33	4.55388	4.46685	1	1.65249		1.64322
BAB_v1_a1482	1424579	1425811	+	NA	Membrane-bound lytic murein transglycosylase B	61751	50.1226	589	0.478084	50223	50.9361	474	0.48073	4525	60	4.79065	4.70091	1	1.71547		1.70861
BAB_v1_a1483	1425873	1426808	+	NA	Transporter	45127	48.2642	478	0.51123	42072	56.3213	422	0.564926	4502	55	4.65445	4.624	1	1.75832		1.69253
BAB_v1_amiscRNA32	1427033	1427123	+	NA	Atu_C9	3170	35.2222	35	0.388889	2379	33.0417	26	0.361111	1026	33	3.5012	3.37658	1	1.53201		1.55898
BAB_v1_a1484	1427243	1428154	-	NA	5,10-methylenetetrahydrofolate reductase	42852	47.0384	401	0.440176	33141	45.4609	319	0.437586	4006	44	4.63198	4.52038	1	1.66709		1.68159
BAB_v1_a1485	1428200	1429225	-	NA	Transcriptional regulator, ArsR family / Methyltransferase fusion	36325	35.439	442	0.43122	30674	37.3618	372	0.453106	2064	38	4.56022	4.48678	1	1.5839		1.56157
BAB_v1_a1486	1429345	1429668	+	NA	conserved protein of unknown function	11500	35.6037	176	0.544892	9668	37.3282	148	0.571429	1095	38	4.06074	3.98538	1	1.58352		1.56353
BAB_v1_a1487	1429723	1431063	-	NA	alpha-ketoglutarate:H(+) symporter	49515	36.9515	634	0.473134	42238	39.4011	521	0.486007	2363	63	4.69475	4.62571	1	1.60639		1.57923
BAB_v1_a1488	1431484	1432149	-	NA	Trans-aconitate 2-methyltransferase	27763	41.7489	331	0.497744	23495	44.0807	268	0.502814	1265	16	4.44348	4.37099	1	1.65399		1.63092
BAB_v1_a1489	1432323	1433972	-	NA	energy-dependent translational throttle protein EttA	6457	3.91571	166	0.100667	2644	2.00455	105	0.0796058	1029	27	3.8101	3.42243	1	0.477779		0.691586
BAB_v1_a1490	1434266	1434346	-	NA	protein of unknown function	1603	20.0375	23	0.2875	1320	20.625	18	0.28125	3895	59	3.2052	3.1209	1	1.33496		1.32299
BAB_v1_a1491	1434468	1435412	+	NA	putative Lysophospholipase ;	28293	29.9714	402	0.425847	21539	28.4907	306	0.404762	3265	33	4.45169	4.33325	1	1.46969		1.49096
BAB_v1_a1492	1435645	1436115	+	NA	protein of unknown function	13926	29.6298	202	0.429787	12889	34.2793	175	0.465426	3548	46	4.14386	4.11025	1	1.54752		1.48614
BAB_v1_a1493	1436209	1436895	-	NA	ATP synthase delta chain	24066	35.0816	301	0.438776	20717	37.8047	259	0.472628	5533	48	4.38142	4.31635	1	1.58888		1.55729
BAB_v1_a1494	1437246	1438493	+	NA	Benzoate 1,2-dioxygenase	61084	48.9848	638	0.511628	54553	54.7172	545	0.54664	5263	65	4.78593	4.73683	1	1.74599		1.69884
BAB_v1_a1495	1438527	1439645	+	NA	Flavodoxin reductases (ferredoxin-NADPH reductases) family 1	52681	47.1208	530	0.474061	43451	48.6029	429	0.479866	2996	36	4.72166	4.63801	1	1.69551		1.68233
BAB_v1_a1496	1439648	1439869	-	NA	Alkylphosphonate utilization operon protein PhnA	46007	208.176	138	0.624434	37479	211.746	110	0.621469	5997	53	4.66283	4.5738	1	2.32786		2.32051
BAB_v1_a1497	1440007	1440636	+	NA	Nicotinamidase	29843	47.4452	272	0.432432	23431	46.5825	218	0.4334	6604	51	4.47486	4.36981	1	1.67745		1.68525
BAB_v1_a1498	1440633	1441694	-	NA	INTEGRAL MEMBRANE PROTEIN	23831	22.4609	394	0.371348	18820	22.1673	304	0.358068	6267	51	4.37716	4.27464	1	1.36487		1.37034
BAB_v1_a1499	1442041	1442307	+	NA	conserved protein of unknown function	5265	19.7932	89	0.334586	3822	18.0283	66	0.311321	1225	26	3.72148	3.5824	1	1.2794		1.31792
BAB_v1_a1500	1442505	1443623	-	NA	CHOLOYLGLYCINE HYDROLASE	43034	38.4919	536	0.479428	35151	39.3188	446	0.498881	1992	30	4.63382	4.54595	1	1.60551		1.59651
BAB_v1_a1501	1443833	1444687	+	NA	conserved exported protein of unknown function	29694	34.7705	356	0.416862	25861	37.8085	292	0.426901	533	14	4.47268	4.41266	1	1.58893		1.55352
BAB_v1_amiscRNA4	1444689	1444902	+	NA	BASRCI153	4859	22.8122	83	0.389671	4100	23.9766	72	0.421053	3164	35	3.68664	3.61289	1	1.39753		1.3768
BAB_v1_a1502	1445093	1445668	-	NA	Mg2+ and Co2+ transporter	27395	47.6435	305	0.530435	21300	46.4052	232	0.505447	6165	41	4.43769	4.3284	1	1.67583		1.68702
BAB_v1_a1503	1445294	1445479	+	NA	conserved protein of unknown function	7495	40.5135	85	0.459459	6132	41.1544	68	0.456376	7151	62	3.87483	3.78767	1	1.62484		1.61819
BAB_v1_a1504	1445733	1445948	+	NA	protein of unknown function	13808	64.2233	88	0.409302	13388	78.2924	73	0.426901	1506	25	4.14016	4.12675	1	1.89923		1.8144
BAB_v1_a1505	1446115	1446651	-	NA	protein of unknown function	30929	57.7034	290	0.541045	23842	55.7056	224	0.523364	2022	43	4.49038	4.37736	1	1.75363		1.76866
BAB_v1_a1506	1446401	1446973	-	NA	conserved protein of unknown function	47267	82.6346	347	0.606643	39052	85.2664	280	0.611354	6514	50	4.67457	4.59165	1	1.93584		1.92239
BAB_v1_a1507	1447144	1447329	+	NA	protein of unknown function	15437	83.4432	133	0.718919	12679	85.094	107	0.718121	9891	74	4.18859	4.10312	1	1.93497		1.92656
BAB_v1_a1508	1447209	1447703	+	NA	site-specific recombinase, phage integrase family	29117	58.9413	293	0.593117	23079	58.2803	231	0.583333	11728	82	4.46416	4.36324	1	1.77291		1.77773
BAB_v1_atRNA29	1447768	1447844	-	NA	Met tRNA	254	3.34211	9	0.118421	254	4.23333	9	0.15	1029	20	2.40654	2.40654	1	0.718778		0.6377
BAB_v1_a1510	1448121	1448873	+	NA	26 kDa periplasmic immunogenic protein	33658	44.758	349	0.464096	31110	51.6777	305	0.506645	953	29	4.5271	4.49291	1	1.72163		1.66047
BAB_v1_a1511	1449047	1449391	-	NA	Antifreeze protein	18025	52.3983	172	0.5	16892	61.2029	136	0.492754	497	11	4.2559	4.22771	1	1.79381		1.72753
BAB_v1_a1512	1449309	1449446	+	NA	protein of unknown function	5528	40.3504	60	0.437956	4099	37.6055	46	0.422018	2617	45	3.74265	3.61278	1	1.58665		1.61648
BAB_v1_a1513	1449635	1450093	-	NA	conserved protein of unknown function	21206	46.3013	232	0.50655	18571	50.7404	186	0.508197	707	20	4.32648	4.26886	1	1.71383		1.67487
BAB_v1_a1514	1450285	1450575	-	NA	conserved protein of unknown function	9117	31.4379	119	0.410345	6847	29.5129	89	0.383621	3479	33	3.9599	3.83556	1	1.48448		1.51105
BAB_v1_a1515	1450599	1452617	-	NA	RNA polymerase, sigma 70 (sigma D) factor	243	0.120416	8	0.00396432	48	0.0297398	5	0.00309789	1079	32	2.38739	1.6902	1	0.0127275		0.0493794
BAB_v1_a1516	1453085	1455130	-	NA	DNA primase	6756	3.30367	81	0.0396088	49	0.0299328	7	0.00427611	508	11	3.82975	1.69897	1	0.0128089		0.633839
BAB_v1_a1517	1455422	1457098	+	NA	Na+/Pi-cotransporter	139383	83.1641	955	0.569809	92910	69.3358	733	0.547015	3640	45	5.14421	4.96807	1	1.84718		1.92513
BAB_v1_a1518	1457165	1457617	-	NA	GatB protein	22109	48.9137	237	0.524336	14675	40.5387	184	0.508287	2446	33	4.34459	4.16661	1	1.61845		1.69822
BAB_v1_a1519	1457997	1459220	+	NA	carbamoyl phosphate synthetase subunit alpha	804	0.6574	32	0.0261652	56	0.0572012	6	0.0061287	3051	40	2.9058	1.75587	1	0.0241577		0.219427
BAB_v1_a1520	1459392	1460318	-	NA	YpfJ protein, zinc metalloprotease superfamily	123000	132.829	628	0.678186	98756	133.454	483	0.652703	1214	25	5.08991	4.99457	1	2.12857		2.12655
BAB_v1_a1521	1460435	1460953	-	NA	putative membrane protein	29882	57.6873	251	0.484556	27950	67.5121	216	0.521739	1355	24	4.47542	4.4464	1	1.83577		1.76854
BAB_v1_a1522	1461024	1461743	+	NA	conserved membrane protein of unknown function	44327	61.6509	366	0.50904	38185	66.4087	304	0.528696	4412	42	4.64668	4.5819	1	1.82872		1.79693
BAB_v1_a1523	1462073	1465561	+	NA	carbamoyl phosphate synthetase subunit beta	1438	0.412271	47	0.0134748	239	0.0856631	18	0.00645161	1037	20	3.15806	2.38021	1	0.0356951		0.149918
BAB_v1_a1524	1465819	1466220	+	NA	conserved protein of unknown function	10978	27.3766	116	0.289277	10586	32.9782	106	0.330218	52	4	4.04056	4.02477	1	1.5312		1.45296
BAB_v1_a1525	1466278	1468143	-	NA	ABC TRANSPORTER ATP-BINDING PROTEIN	78645	42.1689	868	0.465416	53592	35.8955	661	0.442733	591	19	4.89568	4.72911	1	1.56697		1.63517
BAB_v1_a1526	1468354	1468794	+	NA	NUDIX domain-containing protein	15985	36.3295	191	0.434091	8695	24.7017	144	0.409091	5141	57	4.20374	3.93932	1	1.40996		1.57205
BAB_v1_a1527	1468987	1469196	+	NA	transcription antiterminator and regulator of RNA stability	15451	73.9282	122	0.583732	13020	77.9641	96	0.57485	4030	58	4.18898	4.11464	1	1.89743		1.87465
BAB_v1_a1528	1469326	1469937	-	NA	Glutathione S-transferase, unnamed subgroup	35497	58.0966	315	0.515548	30392	62.1513	243	0.496933	905	33	4.5502	4.48277	1	1.80038		1.77156
BAB_v1_a1529	1470187	1471389	+	NA	Aspartate/prephenate aminotransferase	5731	4.76789	188	0.156406	4426	4.60083	144	0.149688	3080	43	3.75831	3.64611	1	0.748253		0.761017
BAB_v1_amiscRNA23	1471478	1471593	-	NA	ar15	1313	11.4174	24	0.208696	1239	13.6154	21	0.230769	473	15	3.1186	3.09342	1	1.16481		1.09403
BAB_v1_a1530	1471592	1471807	+	NA	conserved protein of unknown function	813	3.7814	25	0.116279	687	4.01754	17	0.0994152	1293	23	2.91062	2.83759	1	0.700491		0.679555
BAB_v1_a1531	1471859	1472764	-	NA	Transcriptional regulator, LysR family	47846	52.8685	462	0.510497	35491	48.9531	379	0.522759	948	24	4.67985	4.55013	1	1.69856		1.73133
BAB_v1_a1532	1472835	1473809	-	NA	thioredoxin reductase	3136	3.21971	70	0.0718686	931	1.19359	34	0.0435897	15658	68	3.49651	2.96942	1	0.341155		0.625283
BAB_v1_a1533	1474267	1475532	+	NA	Trk system potassium uptake protein TrkI	76037	60.1083	743	0.587352	63360	62.5469	589	0.581441	5466	54	4.88103	4.80182	1	1.80309		1.7861
BAB_v1_a1534	1475790	1476260	+	NA	Leucine-responsive regulatory protein	48190	102.532	271	0.576596	42866	114.005	221	0.587766	1677	36	4.68297	4.63212	1	2.06072		2.01507
BAB_v1_a1535	1476267	1477331	-	NA	Lipopolysaccharide core biosynthesis mannosyltransferase LpcC	49541	46.5611	522	0.490602	43698	51.2887	447	0.524648	16449	70	4.69497	4.64047	1	1.71841		1.67725
BAB_v1_a1536	1477338	1477811	-	NA	transcription elongation factor GreA	13593	28.7378	193	0.408034	8820	23.2718	132	0.348285	1482	27	4.13335	3.94552	1	1.3851		1.47331
BAB_v1_a1537	1478080	1479135	-	NA	putative exported protein	40285	38.1848	423	0.400948	36746	43.5896	346	0.410439	246	13	4.60515	4.56522	1	1.64923		1.59312
BAB_v1_a1538	1479291	1480202	+	NA	Permease of the drug/metabolite transporter (DMT) superfamily	58753	64.4929	460	0.50494	43937	60.2702	351	0.481481	1664	42	4.76904	4.64284	1	1.78725		1.81619
BAB_v1_a1539	1480207	1480557	-	NA	putative membrane protein	22104	63.1543	197	0.562857	19068	68.1	158	0.564286	6290	56	4.34449	4.28033	1	1.83948		1.80723
BAB_v1_a1540	1480835	1481746	+	NA	EXTENSIN-LIKE PROTEIN	42931	47.1251	442	0.485181	37255	51.1043	366	0.502058	4285	55	4.63278	4.5712	1	1.71687		1.68237
BAB_v1_a1541	1481777	1481854	-	NA	protein of unknown function	2161	28.0649	31	0.402597	2030	33.2787	28	0.459016	1779	40	3.33486	3.30771	1	1.53502		1.46337
BAB_v1_a1542	1481879	1482268	-	NA	Acyl-CoA thioester hydrolase YciA	16299	41.8997	188	0.48329	13580	43.6656	148	0.475884	5649	49	4.21219	4.13293	1	1.64997		1.63245
BAB_v1_a1543	1482490	1483245	+	NA	SH3 type 3 domain-containing protein	28325	37.5166	375	0.496689	26244	43.5224	337	0.558872	256	7	4.45219	4.41905	1	1.64858		1.58565
BAB_v1_a1544	1483196	1486018	+	NA	UvrABC system protein B	153140	54.2665	1380	0.489015	122314	54.1692	1087	0.481399	4606	51	5.18509	5.08748	1	1.7417		1.74246
BAB_v1_a1545	1486150	1486953	+	NA	Transglycosylase	30751	38.2951	379	0.47198	24282	37.7636	299	0.465008	5470	49	4.48787	4.3853	1	1.58842		1.59434
BAB_v1_a1546	1486770	1487039	+	NA	protein of unknown function	5527	20.5465	93	0.345725	3394	15.786	72	0.334884	8644	67	3.74257	3.53084	1	1.22495		1.33338
BAB_v1_a1547	1487448	1487663	+	NA	stress protein, member of the CspA family	14964	69.6	118	0.548837	13040	76.2573	95	0.555556	3796	46	4.17508	4.11531	1	1.88794		1.8488
BAB_v1_a1548	1488080	1488592	+	NA	Lectin-like protein BA14k	35039	68.4355	277	0.541016	33758	82.3366	242	0.590244	1041	31	4.54456	4.52839	1	1.92084		1.84158
BAB_v1_a1549	1488651	1489307	-	NA	Hydroxyacylglutathione hydrolase GloC	31468	47.9695	343	0.522866	26848	51.2366	277	0.528626	1187	31	4.49788	4.42893	1	1.71798		1.68993
BAB_v1_a1550	1489521	1489802	-	NA	putative membrane protein	8453	30.0819	144	0.512456	7097	31.5422	120	0.533333	2004	46	3.92706	3.85114	1	1.51245		1.49251
BAB_v1_a1551	1489977	1490864	+	NA	protein of unknown function	34166	38.5186	363	0.409245	27583	38.9041	308	0.434415	0	0	4.53361	4.44066	1	1.60102		1.5968
BAB_v1_a1552	1490946	1491671	+	NA	Protein PetR	43687	60.2579	384	0.529655	36012	61.9828	315	0.542169	5552	39	4.64036	4.55646	1	1.79922		1.78716
BAB_v1_a1553	1491815	1493158	+	NA	Osmolarity sensor protein envZ	76701	57.1117	724	0.539092	63197	58.7879	584	0.543256	5013	44	4.88481	4.8007	1	1.77661		1.76426
BAB_v1_a1554	1493590	1493937	-	NA	putative chaperone CsaA	10867	31.317	160	0.461095	9309	33.6065	133	0.480144	896	19	4.03615	3.96895	1	1.53916		1.50943
BAB_v1_a1555	1494076	1494576	-	NA	conserved protein of unknown function	6214	12.428	135	0.27	3403	8.5075	101	0.2525	1411	31	3.79344	3.53199	1	0.978066		1.12801
BAB_v1_a1556	1495005	1495325	-	NA	conserved protein of unknown function	5594	17.4812	93	0.290625	5347	20.8867	85	0.332031	825	31	3.7478	3.72819	1	1.34018		1.26673
BAB_v1_a1557	1495510	1496355	+	NA	Phosphatidylglycerol--prolipoprotein diacylglyceryl transferase	4457	5.27456	61	0.0721893	3077	4.54505	36	0.0531758	2266	38	3.64914	3.48827	1	0.743906		0.797583
BAB_v1_a1558	1496348	1497445	+	NA	Class I SAM-dependent methyltransferase	827	0.753874	37	0.0337284	234	0.266819	20	0.022805	1577	27	2.91803	2.37107	1	0.102714		0.243998
BAB_v1_a1559	1497625	1498476	+	NA	Purine nucleoside phosphorylase	29671	34.866	385	0.452409	24407	35.8399	306	0.449339	2167	42	4.47235	4.38753	1	1.56632		1.55468
BAB_v1_a1560	1498589	1499740	+	NA	peptidase, M24 family	57145	49.6481	586	0.509123	47995	52.1118	469	0.509229	1863	32	4.75699	4.68121	1	1.72519		1.70456
BAB_v1_a1561	1499806	1500348	+	NA	putative Lipoprotein	19960	36.8266	282	0.520295	18202	41.9401	251	0.578341	3366	49	4.30018	4.26014	1	1.63286		1.5778
BAB_v1_a1563	1500686	1501618	+	NA	ribose-phosphate diphosphokinase	524	0.562232	13	0.0139485	5	0.00670241	2	0.00268097	1923	19	2.72016	0.778151	1	0.00290111		0.193745
BAB_v1_a1564	1501766	1503307	-	NA	ATP/GTP-binding site-containing protein A	85397	55.4166	777	0.504218	64219	52.0835	615	0.498783	1911	23	4.93145	4.80767	1	1.72496		1.75141
BAB_v1_a1565	1503381	1503548	-	NA	protein of unknown function	5293	31.6946	75	0.449102	4469	33.6015	59	0.443609	2520	43	3.72378	3.65031	1	1.53909		1.51448
BAB_v1_a1566	1503741	1503911	+	NA	conserved protein of unknown function	320	1.88235	15	0.0882353	209	1.53676	13	0.0955882	376	10	2.50651	2.32222	1	0.40428		0.459747
BAB_v1_a1567	1503999	1504622	+	NA	50S ribosomal protein L25	4916	7.89085	115	0.184591	4211	8.43888	94	0.188377	0	0	3.6917	3.62449	1	0.97492		0.948943
BAB_v1_a1568	1504651	1505403	+	NA	Peptidyl-tRNA hydrolase	7418	9.86436	104	0.138298	5758	9.56478	85	0.141196	1040	25	3.87035	3.76035	1	1.02386		1.036
BAB_v1_a1569	1505491	1506594	+	NA	redox-responsive ATPase YchF	30348	27.5141	443	0.401632	23491	26.6036	365	0.413364	2908	39	4.48214	4.37092	1	1.44097		1.45506
BAB_v1_a1570	1506656	1507156	+	NA	MaoC-related protein	14515	29.03	231	0.462	11416	28.54	175	0.4375	3680	52	4.16185	4.05755	1	1.47041		1.47756
BAB_v1_a1571	1507153	1507635	+	NA	MaoC-related protein	16781	34.8154	229	0.475104	13814	35.7876	195	0.505181	3203	52	4.22484	4.14035	1	1.5657		1.55407
BAB_v1_a1572	1507677	1508222	-	NA	adenine phosphoribosyltransferase	15312	28.0954	205	0.376147	12150	27.8032	155	0.354691	2095	37	4.18506	4.08461	1	1.45944		1.46382
BAB_v1_a1573	1508545	1509432	-	NA	ubiquinol cytochrome C oxidoreductase, cytochrome C1 subunit	5800	6.5389	167	0.188275	4101	5.7842	138	0.19464	1152	38	3.7635	3.613	1	0.831499		0.877308
BAB_v1_a1574	1509446	1510744	-	NA	Cytochrome b	13228	10.1911	297	0.228814	8470	8.15992	222	0.213873	1161	25	4.12153	3.92793	1	0.961892		1.04887
BAB_v1_a1575	1510766	1511329	-	NA	Ubiquinol-cytochrome c reductase iron-sulfur subunit	5925	10.524	118	0.209591	3303	7.32373	80	0.177384	1911	39	3.77276	3.51904	1	0.920318		1.0616
BAB_v1_a1576	1511581	1513296	-	NA	Uncharacterized ABC transporter ATP-binding protein HI_1051	103055	60.0904	916	0.534111	88503	64.5536	764	0.557257	1654	28	5.01307	4.94696	1	1.8166		1.78597
BAB_v1_a1577	1513603	1515471	-	NA	Uncharacterized ABC transporter ATP-binding protein HI_1051	88622	47.4422	924	0.494647	71070	47.5703	731	0.48929	3226	47	4.94755	4.85169	1	1.68637		1.68522
BAB_v1_a1578	1515604	1516083	+	NA	tRNA (cytidine(34)-2'-O)-methyltransferase	25333	52.8873	233	0.48643	20372	53.1906	196	0.511749	5564	59	4.4037	4.30905	1	1.73392		1.73149
BAB_v1_a1579	1516193	1517230	+	NA	PURINE NUCLEOSIDE PERMEASE	79520	76.6827	582	0.561234	68337	82.4331	484	0.583836	4403	48	4.90048	4.83466	1	1.92134		1.89032
BAB_v1_a1580	1517342	1517602	-	NA	conserved protein of unknown function	9224	35.4769	125	0.480769	5948	28.5962	93	0.447115	1525	39	3.96497	3.77444	1	1.47124		1.56202
BAB_v1_a1582	1517896	1518807	+	NA	Oxygen-dependent coproporphyrinogen-III oxidase	1378	1.51262	23	0.025247	0	0	0	0	4247	43	3.13956	0	1	0		0.400127
BAB_v1_a1583	1518841	1519335	-	NA	acetyltransferase, GNAT family	23269	47.1032	229	0.463563	21839	55.149	199	0.502525	1247	29	4.3668	4.33925	1	1.74934		1.68217
BAB_v1_a1584	1519423	1519710	-	NA	protein of unknown function	12148	42.3275	168	0.585366	10469	45.7162	132	0.576419	1558	32	4.08454	4.01995	1	1.66947		1.63676
BAB_v1_a1585	1519656	1520258	-	NA	lipid A-myristate beta-hydroxylase	41556	69.0299	339	0.563123	34299	71.1598	277	0.574689	5248	68	4.61864	4.53529	1	1.8583		1.84528
BAB_v1_a1586	1520368	1521639	-	NA	tRNA nucleotidyltransferase	918	0.722266	36	0.0283242	187	0.183874	10	0.00983284	3347	38	2.96332	2.27416	1	0.0733055		0.2361
BAB_v1_a1587	1521636	1522259	-	NA	NUDIX hydrolase	30289	48.618	277	0.444623	25959	52.022	210	0.420842	429	17	4.4813	4.4143	1	1.72446		1.69564
BAB_v1_a1588	1522256	1522921	-	NA	Proteophosphoglycan precursor (Fragment)	33353	50.1549	321	0.482707	28955	54.3246	271	0.508443	3608	38	4.52315	4.46174	1	1.74292		1.70889
BAB_v1_a1589	1523041	1524048	+	NA	ATPase, MoxR family	27502	27.3108	408	0.405164	22331	27.7404	333	0.413665	8098	55	4.43938	4.34893	1	1.45849		1.45195
BAB_v1_a1590	1524048	1524980	+	NA	putative conserved membrane protein	41471	44.4968	445	0.477468	35911	48.1381	371	0.497319	2181	42	4.61775	4.55524	1	1.69142		1.65798
BAB_v1_a1591	1524977	1527823	+	NA	putative membrane protein	154756	54.3767	1304	0.458187	137921	60.598	1062	0.466608	3293	34	5.18965	5.13963	1	1.78957		1.74333
BAB_v1_a1592	1527887	1529956	+	NA	Threonine dehydrogenase and related Zn-dependent dehydrogenases	52985	25.609	775	0.374577	38536	23.2846	613	0.370393	1856	37	4.72416	4.58588	1	1.38533		1.42503
BAB_v1_a1593	1530024	1530530	-	NA	Acetyltransferase	22132	43.7391	241	0.476285	14956	37.0198	184	0.455446	7142	65	4.34504	4.17484	1	1.58001		1.65069
BAB_v1_a1594	1530834	1531817	+	NA	glutathionyl-hydroquinone reductase YqjG	33751	34.3347	448	0.455748	27248	34.6226	364	0.462516	2018	43	4.5283	4.43535	1	1.55173		1.5482
BAB_v1_a1595	1531965	1532648	+	NA	Uncharacterized outer-membrane protein y4mB	35387	51.8111	344	0.50366	29043	53.0951	281	0.513711	10297	62	4.54886	4.46306	1	1.73316		1.72273
BAB_v1_a1596	1532682	1533137	-	NA	MutT/nudix family protein	11321	24.8813	181	0.397802	10086	27.7851	155	0.426997	4709	39	4.05392	4.00376	1	1.45917		1.41299
BAB_v1_a1597	1533246	1534148	+	NA	putative phosphohydrolases, Icc family	5345	5.92572	155	0.17184	3794	5.25485	107	0.148199	929	19	3.72803	3.57921	1	0.796217		0.840465
BAB_v1_a1598	1534349	1536076	-	NA	2-isopropylmalate synthase	76711	44.4186	856	0.495657	66915	48.454	717	0.519189	1518	25	4.88486	4.82553	1	1.6942		1.65723
BAB_v1_a1599	1536208	1536366	-	NA	conserved protein of unknown function	5698	36.0633	64	0.405063	4265	33.8492	42	0.333333	3374	42	3.7558	3.63002	1	1.54219		1.56894
BAB_v1_a1600	1536381	1537289	-	NA	Cobalt-zinc-cadmium resistance protein	66104	72.8018	512	0.563877	52813	72.7452	405	0.557851	5202	39	4.82023	4.72275	1	1.86773		1.86807
BAB_v1_a1601	1537759	1539954	-	NA	Glutamine amidotransferase	122198	55.6711	1144	0.521185	100273	57.1356	960	0.547009	1850	43	5.08707	5.00119	1	1.76444		1.75336
BAB_v1_a1603	1540633	1541094	+	NA	DNA-binding transcriptional dual regulator Lrp	18107	39.2777	232	0.503254	15489	41.9756	188	0.509485	3438	42	4.25787	4.19005	1	1.63322		1.60506
BAB_v1_a1604	1541421	1541645	+	NA	protein of unknown function	18489	82.5402	145	0.647321	16485	91.5833	115	0.638889	5547	38	4.26694	4.21712	1	1.96653		1.9219
BAB_v1_a1605	1541740	1543032	+	NA	putative transporter	15794	12.2245	376	0.291022	12558	12.1451	306	0.295938	4352	36	4.19852	4.09896	1	1.11876		1.12138
BAB_v1_a1606	1543027	1543992	-	NA	Methyltransferase	57404	59.486	488	0.505699	48974	63.3558	396	0.51229	2460	42	4.75895	4.68997	1	1.80859		1.78165
BAB_v1_a1607	1543998	1545188	-	NA	conserved protein of unknown function	55649	46.7639	535	0.44958	36386	38.2206	432	0.453782	7030	60	4.74547	4.56095	1	1.59351		1.6791
BAB_v1_a1608	1545191	1545334	-	NA	conserved protein of unknown function	1977	13.8252	53	0.370629	1601	13.9217	42	0.365217	2002	41	3.29623	3.20466	1	1.17382		1.171
BAB_v1_a1609	1545629	1546597	+	NA	L-proline glycine betaine binding ABC transporter protein ProX (TC 3.A.1.12.1)	26970	27.8616	397	0.410124	21612	27.9225	318	0.410853	3731	36	4.4309	4.33472	1	1.46124		1.46032
BAB_v1_a1610	1546686	1547522	+	NA	Glycine betaine transport system permease protein OpuAB	35243	42.1567	387	0.462919	30367	45.4596	319	0.477545	2791	52	4.54709	4.48242	1	1.66708		1.63505
BAB_v1_a1611	1547692	1548738	+	NA	glycine betaine ABC transporter ATP binding subunit ProV	22592	21.5985	386	0.369025	18451	22.0706	328	0.392344	486	15	4.35397	4.26604	1	1.36306		1.35408
BAB_v1_a1612	1549012	1549860	-	NA	dipeptide ABC transporter ATP binding subunit DppF	45280	53.3962	475	0.560142	42471	62.6416	414	0.610619	588	15	4.65592	4.6281	1	1.80374		1.73557
BAB_v1_a1613	1549857	1550705	-	NA	ABC transporter ATPase	53999	63.6781	446	0.525943	45437	67.0162	377	0.556047	2174	42	4.73239	4.65742	1	1.83261		1.81076
BAB_v1_a1614	1550711	1551619	-	NA	dipeptide ABC transporter membrane subunit DppC	39432	43.4273	454	0.5	29881	41.1584	323	0.444904	3719	41	4.59586	4.47541	1	1.62488		1.64765
BAB_v1_a1615	1551627	1552634	-	NA	dipeptide ABC transporter membrane subunit DppB	32649	32.422	440	0.436941	28900	35.9006	346	0.429814	5542	75	4.51388	4.46091	1	1.56703		1.52403
BAB_v1_a1616	1552857	1553417	-	NA	fragment of dipeptide ABC transporter periplasmic binding protein (part 3)	37422	66.825	337	0.601786	34423	76.8371	274	0.611607	5965	55	4.57314	4.53686	1	1.89119		1.83139
BAB_v1_a1617	1553436	1553672	-	NA	fragment of dipeptide ABC transporter periplasmic binding protein (part 2)	13552	57.4237	142	0.601695	10445	55.5585	116	0.617021	3576	52	4.13204	4.01895	1	1.7525		1.76659
BAB_v1_a1618	1553811	1554452	-	NA	fragment of dipeptide ABC transporter periplasmic binding protein (part 1)	23112	36.0562	261	0.407176	19328	37.6764	226	0.440546	3413	54	4.36386	4.28621	1	1.58745		1.56886
BAB_v1_a1619	1554672	1554977	+	NA	conserved protein of unknown function	9659	31.6689	132	0.432787	5995	24.4694	96	0.391837	520	19	3.98498	3.77786	1	1.40602		1.51413
BAB_v1_a1621	1555435	1555782	+	NA	Transcriptional regulator, ArsR family	14097	40.6254	131	0.377522	12662	45.7112	110	0.397112	1389	29	4.14916	4.10254	1	1.66942		1.61936
BAB_v1_a1622	1555812	1556642	+	NA	23S ribosomal RNA methyltransferase	24560	29.5904	323	0.389157	20148	30.3434	268	0.403614	6486	56	4.39025	4.30425	1	1.49615		1.48558
BAB_v1_a1623	1556864	1558060	-	NA	tRNA-specific 2-thiouridylase MnmA	3015	2.5209	77	0.0643813	874	0.914226	34	0.0355649	762	26	3.47943	2.94201	1	0.281993		0.546654
BAB_v1_a1624	1558365	1558640	+	NA	conserved protein of unknown function	1123	4.08364	14	0.0509091	525	2.39726	7	0.0319635	1560	35	3.05077	2.72099	1	0.531129		0.706174
BAB_v1_a1625	1558843	1559136	+	NA	Acetyltransferase	10953	37.3823	124	0.423208	9347	39.7745	111	0.47234	1004	26	4.03957	3.97072	1	1.61039		1.58413
BAB_v1_a1626	1559184	1560095	-	NA	Chromosome segregation ATPases	40302	44.2393	405	0.444566	28518	39.1193	324	0.444444	1888	28	4.60534	4.45513	1	1.60335		1.65552
BAB_v1_a1627	1560349	1560945	-	NA	conserved protein of unknown function	26239	44.0252	280	0.469799	24255	50.9559	241	0.506303	914	23	4.41896	4.38482	1	1.71563		1.65346
BAB_v1_a1629	1561357	1561986	+	NA	Protein phosphotransferase ChpT	161	0.255962	10	0.0158983	16	0.0318091	3	0.00596421	1494	31	2.20952	1.23045	1	0.0135994		0.0989764
BAB_v1_a1630	1562099	1562797	-	NA	Cell cycle response regulator CtrA	188	0.269341	9	0.012894	9	0.016129	5	0.00896057	726	23	2.27646	1	1	0.00694886		0.103578
BAB_v1_a1631	1562897	1563001	+	NA	protein of unknown function	1201	11.5481	24	0.230769	858	10.2143	20	0.238095	0	0	3.0799	2.93399	1	1.04977		1.09858
BAB_v1_a1633	1563328	1563720	+	NA	Flagellar protein fliJ	5299	13.5179	71	0.181122	4657	14.8312	58	0.184713	6463	57	3.72428	3.6682	1	1.19951		1.1619
BAB_v1_a1634	1563804	1564928	-	NA	UDP-2-acetamido-2-deoxy-3-oxo-D-glucuronate aminotransferase	2301	2.04715	28	0.024911	1922	2.13556	13	0.0144444	1232	28	3.36211	3.28398	1	0.496314		0.483894
BAB_v1_a1635	1565088	1566044	-	NA	Oxidoreductase	927	0.969665	28	0.0292887	44	0.0575916	3	0.0039267	7202	57	2.96755	1.65321	1	0.024318		0.294392
BAB_v1_atRNA15	1566228	1566304	+	NA	Met tRNA	725	9.53947	16	0.210526	377	6.28333	12	0.2	0	0	2.86094	2.57749	1	0.86233		1.02282
BAB_v1_a1636	1566446	1566700	+	NA	conserved protein of unknown function	29339	115.508	180	0.708661	27006	132.382	142	0.696078	10765	67	4.46746	4.43148	1	2.1251		2.06636
BAB_v1_a1637	1566876	1567658	-	NA	Glycosyl transferase, family 25	14763	18.8785	285	0.36445	12664	20.23	233	0.372204	2410	41	4.1692	4.10261	1	1.32695		1.29838
BAB_v1_atRNA28	1567984	1568060	-	NA	His tRNA	0	0	0	0	0	0	0	0	274	9	0	0	1	0		0
BAB_v1_a1638	1568403	1571525	+	NA	Cell-division control histidine kinase PdhS	4583	1.46797	155	0.0496477	2077	0.831465	84	0.0336269	5495	40	3.66124	3.31765	1	0.262799		0.39234
BAB_v1_a1639	1571704	1571880	+	NA	protein of unknown function	1807	10.267	33	0.1875	526	3.75714	23	0.164286	2584	44	3.2572	2.72181	1	0.677346		1.05181
BAB_v1_a1640	1571877	1572122	-	NA	conserved protein of unknown function	3149	12.8531	60	0.244898	2654	13.4721	48	0.243655	162	12	3.49831	3.42406	1	1.16053		1.14155
BAB_v1_a1641	1572266	1574203	+	NA	AsmA family protein	137679	71.0785	1059	0.546722	111981	72.2924	855	0.551969	908	25	5.13887	5.04915	1	1.86506		1.85781
BAB_v1_a1642	1574211	1575032	-	NA	putrescine ABC transporter membrane subunit PotI	36123	43.9988	394	0.479903	31788	48.3836	316	0.480974	4560	56	4.5578	4.50228	1	1.69358		1.6532
BAB_v1_a1643	1575034	1575183	-	NA	fragment of putrescine ABC transporter membrane subunit PotH (part 2)	2319	15.5638	53	0.355705	2150	18.0672	50	0.420168	1377	39	3.36549	3.33264	1	1.28029		1.21916
BAB_v1_a1644	1575183	1575944	-	NA	fragment of putrescine ABC transporter membrane subunit PotH (part 1)	28473	37.4152	388	0.509855	23034	37.8227	307	0.504105	1321	37	4.45445	4.36239	1	1.58909		1.5845
BAB_v1_a1645	1575960	1577105	-	NA	putrescine ABC transporter ATP binding subunit	74483	65.0507	570	0.497817	46248	50.434	453	0.494002	5011	60	4.87206	4.6651	1	1.71125		1.81988
BAB_v1_a1646	1577347	1578450	-	NA	putrescine ABC transporter periplasmic binding protein	41282	37.427	485	0.43971	35731	40.4655	396	0.448471	4325	62	4.61577	4.55306	1	1.61769		1.58464
BAB_v1_a1647	1578672	1579940	-	NA	Transcriptional regulator	62423	49.2295	646	0.509464	48142	47.4773	511	0.503945	3470	53	4.79535	4.68253	1	1.68554		1.70096
BAB_v1_a1648	1579953	1580084	-	NA	Helix-turn-helix domain-containing protein	3892	29.7099	38	0.290076	3696	35.2	33	0.314286	2872	50	3.59028	3.56785	1	1.55871		1.48728
BAB_v1_a1649	1580333	1581622	+	NA	isocitrate lyase	79890	61.9783	694	0.538402	59027	57.2522	561	0.544132	2309	34	4.9025	4.77106	1	1.76531		1.79919
BAB_v1_a1650	1581657	1581893	+	NA	conserved protein of unknown function	13365	56.6314	114	0.483051	12247	65.1436	95	0.505319	16068	67	4.126	4.08807	1	1.82049		1.76066
BAB_v1_atRNA16	1582253	1582326	+	NA	Gln tRNA	839	11.4932	26	0.356164	686	11.6271	19	0.322034	2558	33	2.92428	2.83696	1	1.1013		1.09667
BAB_v1_a1651	1582460	1583374	+	NA	7-alpha-hydroxysteroid dehydrogenase	51387	56.2221	496	0.54267	40075	54.7473	394	0.538251	3677	40	4.71086	4.60288	1	1.74622		1.75756
BAB_v1_a1652	1583440	1584234	+	NA	7-ALPHA-HYDROXYSTEROID DEHYDROGENASE	39130	49.2821	443	0.557935	33243	52.2689	368	0.578616	5487	44	4.59252	4.52171	1	1.72647		1.70141
BAB_v1_a1653	1584244	1584657	+	NA	exported protein of unknown function	11665	28.2446	170	0.411622	9533	28.8006	136	0.410876	3500	54	4.06692	3.97928	1	1.47423		1.46604
BAB_v1_a1654	1584748	1586001	+	NA	Alginate_exp domain-containing protein	59107	47.1724	580	0.462889	52559	52.4018	485	0.483549	8693	58	4.77165	4.72066	1	1.72756		1.6828
BAB_v1_a1655	1586017	1586631	+	NA	conserved membrane protein of unknown function	29847	48.6107	338	0.550489	26571	54.0061	282	0.573171	2091	41	4.47492	4.42442	1	1.74041		1.69558
BAB_v1_a1656	1586910	1587695	+	NA	31 kDa outer-membrane immunogenic protein	51385	65.4586	398	0.507006	46799	74.4022	337	0.535771	2722	48	4.71084	4.67025	1	1.87738		1.82255
BAB_v1_a1657	1587832	1589262	-	NA	PNPLA domain-containing protein	47175	32.9895	627	0.438462	40028	34.9895	528	0.461538	567	17	4.67372	4.60237	1	1.55618		1.53134
BAB_v1_a1658	1589683	1589784	-	NA	conserved protein of unknown function	517	5.11881	12	0.118812	357	4.40741	9	0.111111	1295	32	2.71433	2.55388	1	0.732989		0.786667
BAB_v1_a1659	1589935	1590216	+	NA	PepSY domain-containing protein	5284	18.8043	87	0.309609	5041	22.4044	74	0.328889	1402	30	3.72304	3.7026	1	1.3693		1.29676
BAB_v1_a1660	1590493	1590825	-	NA	dihydroxyacetone kinase subunit L (fragment)	17032	51.3012	184	0.554217	15412	57.9398	151	0.567669	1779	36	4.23129	4.18789	1	1.77041		1.71851
BAB_v1_a1661	1590836	1591141	-	NA	protein of unknown function	8494	27.8492	117	0.383607	7490	30.5714	98	0.4	4340	50	3.92916	3.87454	1	1.49929		1.46013
BAB_v1_a1662	1591207	1592058	-	NA	PTS-dependent dihydroxyacetone kinase 2, dihydroxyacetone-binding subunit DhaK	35467	41.6769	362	0.425382	29020	42.6138	284	0.417034	3007	34	4.54984	4.46271	1	1.63962		1.63019
BAB_v1_a1663	1592055	1593290	-	NA	Glycerone kinase	54036	43.7538	576	0.466397	47352	47.9757	469	0.475177	4131	52	4.73269	4.67535	1	1.68998		1.65083
BAB_v1_a1664	1593449	1594090	-	NA	Putative dihydroxyacetone kinase , ADP-binding subunit	30689	47.8768	304	0.474259	26700	52.0468	255	0.497076	2845	37	4.487	4.42653	1	1.72466		1.6891
BAB_v1_a1665	1594102	1595094	-	NA	PTS-dependent dihydroxyacetone kinase 1, dihydroxyacetone-binding subunit DhaK	37785	38.0897	421	0.424395	30625	38.5705	320	0.403023	4230	52	4.57733	4.48609	1	1.59737		1.59206
BAB_v1_a1666	1595127	1595900	-	NA	D-threitol dehydrogenase	27285	35.2975	323	0.417853	23570	38.0775	254	0.410339	1738	42	4.43594	4.37238	1	1.59193		1.55988
BAB_v1_a1667	1595989	1596978	-	NA	Ribose ABC transporter, periplasmic ribose-binding protein rbsB (TC 3.A.1.2.1)	45889	46.3994	503	0.508595	41192	52.0759	431	0.54488	2205	37	4.66172	4.61482	1	1.7249		1.67577
BAB_v1_a1668	1597154	1598158	-	NA	ribose ABC transporter membrane subunit	42853	42.6823	498	0.496016	29006	36.0771	377	0.468905	3974	42	4.63199	4.4625	1	1.56911		1.64031
BAB_v1_a1669	1598254	1599732	-	NA	ribose ABC transporter ATP binding subunit	43439	29.3904	569	0.38498	30569	25.8621	443	0.374788	7205	56	4.63789	4.4853	1	1.42914		1.48274
BAB_v1_a1670	1600028	1600345	+	NA	PepSY domain-containing protein	13454	42.4416	133	0.419558	10481	41.4269	109	0.43083	3464	34	4.12888	4.02044	1	1.62764		1.63791
BAB_v1_a1671	1600747	1602363	+	NA	Oxygen-dependent choline dehydrogenase	78812	48.7698	823	0.509282	66202	51.2399	684	0.529412	2830	40	4.8966	4.82088	1	1.718		1.69697
BAB_v1_atRNA27	1602651	1602727	-	NA	Met tRNA	0	0	0	0	0	0	0	0	2773	26	0	0	1	0		0
BAB_v1_arRNA1	1602833	1602946	-	NA	ribosomal RNA 5s_rRNA	0	0	0	0	0	0	0	0	0	0	0	0	1	0		0
BAB_v1_arRNA2	1603161	1606069	-	NA	ribosomal RNA 23s_rRNA	0	0	0	0	0	0	0	0	0	0	0	0	1	0		0
BAB_v1_atRNA26	1606392	1606467	-	NA	Ala tRNA	0	0	0	0	0	0	0	0	0	0	0	0	1	0		0
BAB_v1_atRNA25	1606481	1606557	-	NA	Ile tRNA	0	0	0	0	0	0	0	0	0	0	0	0	1	0		0
BAB_v1_arRNA3	1606843	1608315	-	NA	ribosomal RNA 16s_rRNA	0	0	0	0	0	0	0	0	0	0	0	0	1	0		0
BAB_v1_a1678	1609025	1609846	-	NA	IclR family regulatory protein	53651	65.3484	501	0.610231	40067	60.9848	405	0.616438	3545	51	4.72959	4.6028	1	1.79229		1.82183
BAB_v1_a1679	1609964	1611415	+	NA	NADP(+)-dependent succinate-semialdehyde dehydrogenase	76361	52.6265	726	0.500345	61384	52.8717	587	0.505599	1350	31	4.88288	4.78806	1	1.73136		1.72938
BAB_v1_a1680	1611532	1612122	+	NA	conserved membrane protein of unknown function	25512	43.2407	280	0.474576	24366	51.6229	249	0.527542	1596	25	4.40676	4.3868	1	1.72117		1.64582
BAB_v1_a1681	1612235	1612753	+	NA	Periplasmic thiol:disulfide oxidoreductase DsbB, required for DsbA reoxidation	30376	58.6409	248	0.478764	22658	54.7295	192	0.463768	3035	42	4.48254	4.35524	1	1.74608		1.77554
BAB_v1_a1682	1612770	1613342	-	NA	HNH endonuclease	27751	48.5157	266	0.465035	22757	49.6878	218	0.475983	7170	36	4.44329	4.35713	1	1.7049		1.69474
BAB_v1_a1683	1613616	1614260	-	NA	DNA-3-methyladenine glycosylase II	31980	49.6584	349	0.541925	25341	49.1105	272	0.527132	653	21	4.50489	4.40384	1	1.69993		1.70465
BAB_v1_a1684	1614336	1615211	+	NA	Glutamyl-Q tRNA(Asp) synthetase	68810	78.64	480	0.548571	51597	73.8155	374	0.53505	6082	54	4.83766	4.71263	1	1.87399		1.90113
BAB_v1_a1685	1615354	1617540	+	NA	malate synthase G	114848	52.538	1141	0.521958	92276	52.7895	900	0.514874	10794	41	5.06013	4.96509	1	1.7307		1.72866
BAB_v1_a1686	1617658	1617843	+	NA	protein of unknown function	7420	40.1081	85	0.459459	4852	32.5638	66	0.442953	6966	69	3.87046	3.68601	1	1.52587		1.61393
BAB_v1_a1687	1617845	1618339	+	NA	L-amino acid N-acyltransferase	35673	72.2126	245	0.495951	31581	79.75	203	0.512626	1532	38	4.55235	4.49944	1	1.90714		1.86459
BAB_v1_a1688	1618398	1619309	-	NA	RNA polymerase sigma factor RpoH	25969	28.506	396	0.434687	18545	25.439	319	0.437586	1031	30	4.41447	4.26825	1	1.42224		1.46991
BAB_v1_a1689	1619740	1620783	-	NA	Uncharacterized RNA pseudouridine synthase YlyB	39603	37.9703	544	0.521572	34606	41.4443	463	0.554491	3523	23	4.59774	4.53916	1	1.62782		1.59073
BAB_v1_a1690	1620800	1621276	+	NA	putative fimbrial subunit PilA	13767	28.9223	183	0.384454	10630	27.9737	143	0.376316	2227	41	4.13887	4.02657	1	1.462		1.47599
BAB_v1_atRNA17	1621469	1621543	+	NA	Glu tRNA	850	11.4865	14	0.189189	847	14.1167	13	0.216667	1332	39	2.92993	2.9284	1	1.17946		1.09644
BAB_v1_a1691	1621655	1622080	+	NA	Ferric uptake regulation protein	20548	48.3482	219	0.515294	16487	48.349	188	0.55132	3307	36	4.31279	4.21717	1	1.69328		1.69327
BAB_v1_a1692	1622316	1623323	-	NA	Sensory transduction histidine kinase	28234	28.0377	371	0.368421	18868	23.4385	297	0.368944	1106	15	4.45079	4.27575	1	1.38807		1.46296
BAB_v1_a1693	1623519	1623683	-	NA	conserved protein of unknown function	1655	10.0915	45	0.27439	1249	9.46212	31	0.234848	432	23	3.21906	3.09691	1	1.01962		1.04499
BAB_v1_a1694	1623833	1624627	-	NA	Phyllosphere-induced regulator PhyR	70884	89.2746	493	0.620907	59127	92.967	396	0.622642	1064	27	4.85055	4.77179	1	1.97298		1.95557
BAB_v1_a1696	1625074	1625646	+	NA	ECF RNA polymerase sigma factor EcfG	94166	164.626	414	0.723776	82024	179.092	333	0.727074	13848	67	4.9739	4.91395	1	2.25549		2.21913
BAB_v1_a1697	1625786	1625971	-	NA	conserved protein of unknown function	10522	56.8757	106	0.572973	7852	52.698	84	0.563758	2574	33	4.02214	3.89504	1	1.72996		1.7625
BAB_v1_a1698	1625847	1627289	+	NA	Sensor histidine kinase	52004	36.0638	714	0.495146	40063	34.7166	567	0.491334	4175	48	4.71605	4.60275	1	1.55287		1.56895
BAB_v1_a1699	1627350	1627781	-	NA	conserved membrane protein of unknown function	9809	22.7587	153	0.354988	6433	18.6464	112	0.324638	973	29	3.99167	3.80848	1	1.29328		1.37582
BAB_v1_a1700	1627790	1628143	-	NA	conserved protein of unknown function	19732	55.898	194	0.549575	16811	59.4028	155	0.547703	5290	46	4.29519	4.22562	1	1.78106		1.7551
BAB_v1_a1701	1628308	1629150	-	NA	PRC-barrel domain protein	26329	31.2696	364	0.432304	19810	29.3917	295	0.437685	2105	42	4.42045	4.29691	1	1.48275		1.50879
BAB_v1_a1702	1629895	1630854	+	NA	Biopolymer transport protein ExbB	61205	63.8217	505	0.52659	51422	67.043	418	0.54498	6018	55	4.78679	4.71116	1	1.83278		1.81172
BAB_v1_a1703	1630860	1631354	+	NA	Ton complex subunit ExbD	22723	45.998	240	0.48583	19044	48.0909	180	0.454545	3235	53	4.35648	4.27978	1	1.691		1.67208
BAB_v1_a1704	1631351	1632202	+	NA	Ferric siderophore transport system, periplasmic binding protein TonB	34126	40.1011	426	0.500588	28852	42.3671	333	0.488987	5421	62	4.5331	4.46019	1	1.63716		1.61385
BAB_v1_a1705	1632245	1633021	-	NA	NAGPA domain-containing protein	31340	40.3866	373	0.48067	22333	36.021	287	0.462903	1476	47	4.49611	4.34897	1	1.56845		1.61686
BAB_v1_a1706	1633035	1633835	-	NA	fragment of ABC-type tripartite efflux pump ATP binding/membrane subunit (part 2)	45946	57.4325	443	0.55375	39756	62.1187	364	0.56875	5853	58	4.66226	4.59941	1	1.80016		1.76665
BAB_v1_a1707	1633844	1634989	-	NA	fragment of ABC-type tripartite efflux pump ATP binding/membrane subunit (part 1)	70952	61.9668	605	0.528384	53033	57.8332	480	0.523446	2823	46	4.85097	4.72455	1	1.76962		1.79911
BAB_v1_a1708	1634989	1636215	-	NA	ABC-type tripartite efflux pump membrane fusion protein	76401	62.3173	698	0.569331	64009	65.3153	574	0.585714	10625	65	4.8831	4.80625	1	1.82161		1.80152
BAB_v1_a1709	1636450	1636923	-	NA	Deoxyuridine 5'-triphosphate nucleotidohydrolase	1068	2.25793	28	0.0591966	361	0.952507	14	0.0369393	3827	38	3.02898	2.55871	1	0.290593		0.512941
BAB_v1_a1710	1637146	1637604	-	NA	DNA-binding transcriptional activator DecR	23681	51.7052	194	0.423581	17478	47.7541	156	0.42623	7785	73	4.37442	4.24252	1	1.68801		1.72185
BAB_v1_a1711	1637762	1637977	+	NA	Type 1 capsular polysaccharide biosynthesis protein J	7132	33.1721	84	0.390698	5684	33.2398	66	0.385965	1484	27	3.85327	3.75473	1	1.53453		1.53367
BAB_v1_a1712	1638065	1638880	+	NA	Glutamine amidotransferase class-II	38072	46.7141	385	0.472393	29924	45.9662	295	0.453149	1100	19	4.58062	4.47603	1	1.67179		1.67865
BAB_v1_a1713	1638907	1639890	-	NA	Rubrerythrin	48014	48.8444	489	0.497457	42611	54.1436	406	0.515883	7006	51	4.68138	4.62953	1	1.74149		1.69762
BAB_v1_a1714	1640085	1641455	+	NA	Thromboxane receptor	54547	39.8153	622	0.454015	45317	41.3476	509	0.464416	10043	75	4.73678	4.65627	1	1.62683		1.61082
BAB_v1_a1715	1641648	1643045	-	NA	Transcriptional regulator	45701	32.7137	581	0.415891	38041	34.0564	487	0.435989	2353	29	4.65994	4.58026	1	1.54477		1.52781
BAB_v1_a1716	1643358	1644647	-	NA	adenylosuccinate synthetase	580	0.449961	24	0.0186191	152	0.14743	15	0.014549	836	27	2.76418	2.18469	1	0.0597261		0.161356
BAB_v1_a1717	1644965	1645474	-	NA	Acetyltransferase, GNAT family	17076	33.5481	213	0.418468	13795	33.8943	164	0.402948	5197	50	4.23241	4.13975	1	1.54276		1.53842
BAB_v1_a1718	1645479	1647080	-	NA	D-3-phosphoglycerate dehydrogenase	64551	40.3192	642	0.400999	56507	44.1116	526	0.410617	5559	50	4.80991	4.75211	1	1.65429		1.61615
BAB_v1_a1719	1647235	1648410	-	NA	Phosphoserine aminotransferase	1845	1.57021	71	0.0604255	1265	1.34718	51	0.0543131	2751	35	3.26623	3.10243	1	0.370546		0.409969
BAB_v1_amiscRNA28	1648413	1648465	-	NA	serC	1583	30.4423	24	0.461538	822	19.5714	18	0.428571	511	19	3.19976	2.9154	1	1.31326		1.49751
BAB_v1_a1720	1648561	1649517	-	NA	Uncharacterized sodium-dependent transporter YocS	52590	55.0105	473	0.49477	48531	63.5223	400	0.52356	1481	28	4.72091	4.68603	1	1.80971		1.74827
BAB_v1_a1721	1649699	1650523	-	NA	Outer surface protein	29781	36.142	382	0.463592	23294	35.2939	322	0.487879	5300	50	4.47395	4.36726	1	1.55983		1.56987
BAB_v1_a1722	1650708	1652087	-	NA	phosphoglucosamine mutase	4180	3.03118	54	0.0391588	264	0.239347	11	0.0099728	2102	32	3.62128	2.42325	1	0.093193		0.605432
BAB_v1_a1723	1652368	1654302	-	NA	ATP-dependent zinc metalloprotease FtsH	9691	5.01086	72	0.0372285	127	0.0820413	9	0.00581395	1642	37	3.98641	2.10721	1	0.0342439		0.778936
BAB_v1_a1724	1654438	1655784	-	NA	tRNA(Ile)-lysidine synthase	1833	1.36181	34	0.02526	31	0.0288104	6	0.00557621	1747	34	3.2634	1.50515	1	0.0123353		0.373245
BAB_v1_a1725	1655800	1657254	-	NA	Cell division coordinator CpoB	15053	10.3528	350	0.240715	12853	11.0421	284	0.243986	558	15	4.17765	4.10904	1	1.0807		1.0551
BAB_v1_a1726	1657663	1658169	-	NA	Peptidoglycan-associated lipoprotein	366	0.72332	4	0.00790514	3	0.00742574	2	0.0049505	2344	44	2.56467	0.60206	1	0.00321304		0.236366
BAB_v1_a1727	1658457	1659788	-	NA	Tol-Pal system protein TolB	3167	2.37941	45	0.0338092	92	0.086385	8	0.00751174	991	24	3.50079	1.96848	1	0.0359838		0.528841
BAB_v1_a1728	1659844	1660914	-	NA	TolA protein	772	0.721495	23	0.0214953	148	0.172897	13	0.0151869	4880	49	2.88818	2.17319	1	0.0692599		0.235906
BAB_v1_a1729	1660922	1661374	-	NA	Biopolymer transport protein ExbD	386	0.853982	14	0.0309735	101	0.279006	5	0.0138122	711	11	2.58771	2.0086	1	0.106872		0.268106
BAB_v1_a1730	1661421	1662131	-	NA	Tol-Pal system protein TolQ	954	1.34366	21	0.0295775	126	0.221831	6	0.0105634	780	19	2.98	2.1038	1	0.0870111		0.369895
BAB_v1_a1731	1662506	1662955	-	NA	4-hydroxybenzoyl-CoA thioesterase family active site	29404	65.4878	224	0.498886	26414	73.5766	193	0.537604	2117	33	4.46842	4.42185	1	1.8726		1.82274
BAB_v1_a1732	1662952	1663992	-	NA	Holliday junction branch migration complex subunit RuvB	4467	4.29519	51	0.0490385	129	0.155048	5	0.00600962	4205	42	3.65011	2.11394	1	0.0626001		0.723882
BAB_v1_a1733	1664033	1664650	-	NA	Holliday junction ATP-dependent DNA helicase RuvA	1439	2.33225	27	0.0437601	78	0.158215	6	0.0121704	2115	42	3.15836	1.89763	1	0.0637892		0.522738
BAB_v1_a1734	1664655	1665176	-	NA	crossover junction endodeoxyribonuclease RuvC	1799	3.45298	41	0.0786948	52	0.1247	4	0.00959233	2136	20	3.25527	1.72428	1	0.0510368		0.64865
BAB_v1_a1735	1665278	1665805	-	NA	protein of unknown function	38292	72.6603	265	0.502846	34510	81.9715	202	0.47981	14858	60	4.58312	4.53796	1	1.91893		1.86723
BAB_v1_a1736	1666019	1666222	+	NA	protein of unknown function	5548	27.33	80	0.394089	5006	30.7117	63	0.386503	3764	49	3.74421	3.69958	1	1.50122		1.45225
BAB_v1_amiscRNA26	1666089	1666226	-	NA	BjrC1505	4032	29.4307	46	0.335766	3511	32.211	35	0.321101	2475	51	3.60563	3.54555	1	1.52128		1.48331
BAB_v1_a1737	1666271	1667473	-	NA	OpgC protein	66251	55.1173	666	0.554077	50518	52.5135	528	0.548857	1113	23	4.8212	4.70345	1	1.72846		1.7491
BAB_v1_a1738	1667697	1668362	+	NA	Thiamin-phosphate pyrophosphorylase	36896	55.4827	322	0.484211	27187	51.0075	260	0.487805	12102	55	4.56699	4.43438	1	1.71607		1.75192
BAB_v1_a1739	1668399	1669451	+	NA	FOG: TPR repeat, SEL1 subfamily	81949	77.8983	617	0.586502	70989	84.31	512	0.608076	2452	34	4.91355	4.8512	1	1.931		1.89707
BAB_v1_a1740	1669716	1670276	+	NA	Elongation factor P	5150	9.19643	112	0.2	2301	5.13616	80	0.178571	1020	22	3.71189	3.36211	1	0.787897		1.00845
BAB_v1_a1741	1670462	1671253	+	NA	Inositol-1-monophosphatase	2412	3.0493	26	0.0328698	11	0.0173776	2	0.00315956	1489	29	3.38256	1.07918	1	0.00748216		0.60738
BAB_v1_a1742	1671509	1672558	+	NA	MotA/TolQ/ExbB proton channel family protein, probably associated with flagella	57569	54.8799	551	0.525262	42915	51.1502	425	0.506555	1151	27	4.7602	4.63262	1	1.71726		1.74726
BAB_v1_a1743	1672565	1673596	+	NA	Flagellar motor rotation protein MotB	25223	24.4646	379	0.367604	19943	24.1733	302	0.366061	10903	73	4.40181	4.29981	1	1.40094		1.40594
BAB_v1_a1744	1673630	1674190	-	NA	ATP-binding lipopolysaccharide transport protein (fragment)	25794	46.0607	247	0.441071	21290	47.5223	191	0.426339	2054	23	4.41154	4.3282	1	1.68594		1.67266
BAB_v1_a1745	1674159	1675469	-	NA	membrane protein of unknown function	68766	52.4931	568	0.433588	63623	60.709	503	0.479962	2141	28	4.83738	4.80362	1	1.79035		1.7283
BAB_v1_a1746	1675539	1675760	+	NA	50S ribosomal protein L31	766	3.46606	36	0.162896	461	2.60452	25	0.141243	152	11	2.8848	2.66464	1	0.556847		0.649925
BAB_v1_a1747	1675989	1676735	-	NA	putative transcriptional regulatory protein BSUIS_B1192	2534	3.39678	98	0.131367	1969	3.30369	79	0.13255	554	11	3.40398	3.29447	1	0.633841		0.643135
BAB_v1_a1748	1676779	1677114	-	NA	protein of unknown function	10505	31.3582	148	0.441791	8250	30.8989	120	0.449438	721	22	4.02144	3.91651	1	1.50378		1.50998
BAB_v1_a1749	1676956	1677648	+	NA	predicted biotin regulatory protein BioR (GntR family)	42682	61.6792	409	0.59104	38493	69.4819	344	0.620939	1280	34	4.63025	4.58539	1	1.84808		1.79712
BAB_v1_a1750	1677810	1678385	+	NA	Biotin transporter	36506	63.4887	307	0.533913	26940	58.6928	243	0.529412	1438	39	4.56238	4.43041	1	1.77592		1.80948
BAB_v1_a1751	1678396	1678824	+	NA	2Fe-2S ferredoxins, iron-sulfur binding protein	39944	93.3271	269	0.628505	24855	72.6754	210	0.614035	9065	67	4.60146	4.39543	1	1.86732		1.97464
BAB_v1_a1752	1678837	1679580	-	NA	Membrane protein TerC, possibly involved in tellurium resistance	26302	35.3997	330	0.444145	17336	29.1361	251	0.421849	17054	80	4.42001	4.23897	1	1.47909		1.5611
BAB_v1_a1753	1679791	1680615	-	NA	2',3'-cyclic-nucleotide 2'-phosphodiesterase	46142	55.9976	424	0.514563	39145	59.3106	337	0.510606	2608	33	4.66411	4.59269	1	1.78039		1.75586
BAB_v1_a1754	1680724	1681164	-	NA	5-formyltetrahydrofolate cyclo-ligase	28848	65.5636	224	0.509091	22960	65.2273	176	0.5	4101	49	4.46013	4.36099	1	1.82104		1.82324
BAB_v1_amiscRNA27	1681462	1681620	-	NA	6S	7214	45.6582	95	0.601266	6056	48.0635	75	0.595238	3884	38	3.85824	3.78226	1	1.69076		1.66893
BAB_v1_a1755	1681707	1682072	-	NA	Cytoplasmic protein	16310	44.6849	204	0.558904	11008	37.57	164	0.559727	4417	51	4.21248	4.04175	1	1.58625		1.65977
BAB_v1_a1756	1682082	1682354	-	NA	ATPase involved in DNA repair	18167	66.7904	151	0.555147	11696	53.6514	117	0.536697	9147	78	4.25931	4.06807	1	1.7376		1.83117
BAB_v1_a1757	1682771	1684762	+	NA	transketolase 1	1375	0.690608	42	0.0210949	121	0.0759573	12	0.00753296	11697	58	3.13862	2.08636	1	0.031795		0.228043
BAB_v1_a1758	1684903	1685910	+	NA	D-erythrose-4-phosphate dehydrogenase	1934	1.92056	46	0.0456802	195	0.242236	15	0.0186335	1862	28	3.28668	2.29226	1	0.0942041		0.465466
BAB_v1_a1759	1685978	1687168	+	NA	phosphoglycerate kinase	2705	2.27311	63	0.0529412	1710	1.79622	32	0.0336134	2362	38	3.43233	3.23325	1	0.446571		0.514961
BAB_v1_a1760	1687459	1687677	-	NA	conserved protein of unknown function	15424	70.7523	114	0.522936	11610	66.7241	101	0.58046	5537	53	4.18823	4.06487	1	1.83074		1.85584
BAB_v1_a1761	1687897	1689807	+	NA	Acetyl-coenzyme A synthetase	95446	49.9717	974	0.509948	74065	48.4719	770	0.503927	7963	78	4.97976	4.86962	1	1.69436		1.70733
BAB_v1_a1762	1689908	1690045	+	NA	protein of unknown function	22748	166.044	95	0.693431	21430	196.606	83	0.761468	6069	52	4.35696	4.33104	1	2.2958		2.22283
BAB_v1_a1763	1690191	1690376	+	NA	conserved protein of unknown function	12106	65.4378	100	0.540541	9266	62.1879	82	0.550336	6125	57	4.08304	3.96694	1	1.80063		1.82242
BAB_v1_a1764	1690383	1691084	+	NA	putative transcriptional regulator	41298	58.913	348	0.496434	36938	65.8431	292	0.520499	6868	52	4.61594	4.56749	1	1.82506		1.77752
BAB_v1_a1765	1691487	1691894	+	NA	Hotdog fold thioesterase	31574	77.5774	217	0.53317	26913	82.8092	173	0.532308	1667	34	4.49934	4.42998	1	1.92329		1.8953
BAB_v1_a1766	1691972	1692661	-	NA	conserved protein of unknown function	4933	7.15965	85	0.123367	1910	3.46642	40	0.0725953	2061	35	3.6932	3.28126	1	0.64996		0.911672
BAB_v1_a1767	1692789	1693793	-	NA	QUINONE OXIDOREDUCTASE	47855	47.6643	525	0.522908	41968	52.199	436	0.542289	3972	56	4.67994	4.62293	1	1.7259		1.68721
BAB_v1_a1768	1693986	1694177	+	NA	conserved protein of unknown function	14691	76.9162	122	0.638743	9438	61.6863	90	0.588235	6156	48	4.16708	3.97493	1	1.79717		1.89163
BAB_v1_a1769	1694275	1694850	+	NA	MFS transporter	31571	54.9061	329	0.572174	22779	49.6275	251	0.546841	6326	57	4.4993	4.35755	1	1.70439		1.74746
BAB_v1_a1770	1694853	1695512	+	NA	membrane protein of unknown function	34953	53.0395	354	0.537178	30472	57.8216	297	0.563567	6521	66	4.5435	4.48392	1	1.76954		1.73271
BAB_v1_a1771	1695655	1695837	-	NA	conserved protein of unknown function	7116	39.0989	89	0.489011	4544	31.1233	66	0.452055	2968	40	3.8523	3.65753	1	1.50682		1.60313
BAB_v1_a1772	1696216	1696431	+	NA	Cytoplasmic protein	8258	38.4093	78	0.362791	2740	16.0234	54	0.315789	3507	46	3.91693	3.43791	1	1.23105		1.5956
BAB_v1_a1773	1696529	1697017	+	NA	N(5)-carboxyaminoimidazole ribonucleotide mutase	11348	23.2541	189	0.387295	7099	18.2026	139	0.35641	7792	55	4.05496	3.85126	1	1.28336		1.38479
BAB_v1_a1774	1697034	1698122	+	NA	N5-carboxyaminoimidazole ribonucleotide synthase	14990	13.7776	277	0.254596	12275	14.1092	223	0.256322	3016	46	4.17583	4.08906	1	1.17924		1.1696
BAB_v1_a1775	1698277	1698582	-	NA	protein of unknown function	1744	5.71803	43	0.140984	674	2.75102	22	0.0897959	435	9	3.2418	2.8293	1	0.574149		0.827242
BAB_v1_a1776	1698521	1699210	+	NA	TPR domain protein	38312	55.6052	348	0.50508	35697	64.7858	287	0.520871	231	12	4.58335	4.55264	1	1.81813		1.75286
BAB_v1_a1777	1699462	1700898	-	NA	Pyruvate kinase	73716	51.3343	726	0.505571	64721	56.3772	599	0.521777	112	7	4.86757	4.81105	1	1.75874		1.71879
BAB_v1_a1778	1700895	1701356	-	NA	conserved exported protein of unknown function	8188	17.7614	130	0.281996	4812	13.0407	90	0.243902	3830	49	3.91323	3.68242	1	1.14739		1.27326
BAB_v1_a1779	1701597	1702415	+	NA	N-formylglutamate amidohydrolase	41612	50.8704	419	0.512225	32382	49.5138	335	0.512232	5703	47	4.61923	4.51032	1	1.70341		1.71492
BAB_v1_a1780	1702588	1702848	+	NA	conserved protein of unknown function	8915	34.2885	107	0.411538	6425	30.8894	89	0.427885	1330	27	3.95017	3.80794	1	1.50365		1.54763
BAB_v1_a1781	1702940	1704757	-	NA	ATP-binding protein Uup	27381	15.0693	524	0.288387	22959	15.8011	424	0.29181	3739	36	4.43747	4.36097	1	1.22534		1.206
BAB_v1_a1782	1704905	1705189	-	NA	putative lipoprotein	19693	69.3415	146	0.514085	17354	76.114	121	0.530702	1331	28	4.29433	4.23942	1	1.88713		1.84721
BAB_v1_a1783	1705323	1705979	-	NA	Thiamin pyrophosphokinase	890	1.35671	26	0.0396341	23	0.0438931	4	0.00763359	2122	53	2.94988	1.38021	1	0.018656		0.372306
BAB_v1_amiscRNA33	1706074	1706244	+	NA	TPP	4292	25.2471	62	0.364706	3047	22.4044	41	0.301471	7161	63	3.63276	3.48401	1	1.3693		1.41908
BAB_v1_a1784	1706156	1706242	+	NA	protein of unknown function	2577	29.9651	41	0.476744	2293	33.7206	32	0.470588	1851	24	3.41128	3.36059	1	1.54059		1.49087
BAB_v1_a1785	1706286	1707290	+	NA	thiamine ABC transporter periplasmic binding protein	79135	78.8197	593	0.590637	58940	73.3085	477	0.593284	2890	45	4.89837	4.77042	1	1.87104		1.90211
BAB_v1_a1786	1707287	1708918	+	NA	thiamine ABC transporter membrane subunit	86679	53.1447	808	0.495402	64410	49.3563	617	0.472797	4992	49	4.93792	4.80896	1	1.70205		1.73356
BAB_v1_a1787	1708915	1709640	+	NA	thiamine ABC transporter ATP binding subunit	44245	61.0276	381	0.525517	38191	65.7332	309	0.531842	5718	60	4.64587	4.58197	1	1.82434		1.79258
BAB_v1_a1788	1709907	1711388	+	NA	Putative Zn-dependent protease	14567	9.83592	225	0.151924	8852	7.47004	149	0.125738	1492	31	4.1634	3.94709	1	0.927886		1.03487
BAB_v1_a1789	1711415	1712143	+	NA	Protein YiiM	27569	37.8695	334	0.458791	24111	41.4278	282	0.484536	2030	33	4.44044	4.38223	1	1.62765		1.58961
BAB_v1_a1790	1712231	1713166	-	NA	RNA polymerase sigma factor RpoH	54317	58.093	467	0.499465	38996	52.2035	358	0.47925	2820	46	4.73494	4.59103	1	1.72594		1.77154
BAB_v1_a1791	1713207	1713410	+	NA	conserved protein of unknown function	15112	74.4433	85	0.418719	12231	75.0368	67	0.411043	13032	65	4.17935	4.0875	1	1.88102		1.87762
BAB_v1_a1792	1713511	1714086	-	NA	CarD-like transcriptional regulator	1758	3.05739	42	0.0730435	305	0.664488	14	0.0305011	1361	31	3.24527	2.48572	1	0.221281		0.608247
BAB_v1_a1794	1714601	1714939	-	NA	Ferredoxin-2	244	0.721893	5	0.0147929	0	0	0	0	2762	40	2.38917	0	1	0		0.236006
BAB_v1_a1795	1715302	1715703	-	NA	Ribosome-associated heat shock protein implicated in the recycling of the 50S subunit (S4 paralog)	16910	42.1696	195	0.486284	15799	49.2181	165	0.514019	1479	34	4.22817	4.19866	1	1.70086		1.63518
BAB_v1_a1796	1715739	1718825	-	NA	ATP-DEPENDENT DNA HELICASE	236131	76.5169	1817	0.588788	175072	70.9368	1456	0.589951	564	29	5.37315	5.24322	1	1.85695		1.8894
BAB_v1_a1797	1719194	1719571	-	NA	conserved protein of unknown function	18435	48.8992	159	0.421751	16262	54.0266	130	0.431894	2024	41	4.26567	4.2112	1	1.74057		1.69809
BAB_v1_a1798	1719498	1720682	-	NA	acetyl-CoA acetyltransferase	72283	61.0498	677	0.571791	56709	59.8196	550	0.580169	3045	44	4.85904	4.75366	1	1.78404		1.79274
BAB_v1_a1799	1720858	1721289	+	NA	GLCG PROTEIN	25075	58.1787	204	0.473318	23012	66.7014	173	0.501449	6039	65	4.39926	4.36197	1	1.8306		1.77217
BAB_v1_a1800	1721421	1721600	-	NA	50S ribosomal subunit protein L32	119	0.664804	2	0.0111732	118	0.825175	1	0.00699301	2934	38	2.07918	2.07555	1	0.261304		0.221363
BAB_v1_a1801	1721761	1722516	-	NA	Biosynthetic peptidoglycan transglycosylase	34509	45.7073	385	0.509934	28126	46.6434	312	0.517413	1132	27	4.53794	4.44912	1	1.678		1.66938
BAB_v1_a1802	1722682	1723596	+	NA	Farnesyl diphosphate synthase	32661	35.7341	483	0.528446	24806	33.888	379	0.51776	4324	55	4.51404	4.39457	1	1.54268		1.56507
BAB_v1_a1803	1723604	1724866	-	NA	4-hydroxy-3-methylbut-2-en-1-yl diphosphate synthase (flavodoxin)	2767	2.19255	40	0.0316957	12	0.0118812	3	0.0029703	5520	66	3.44217	1.11394	1	0.00512952		0.504138
BAB_v1_a1804	1725034	1725825	+	NA	D-beta-hydroxybutyrate dehydrogenase	39564	50.0177	429	0.542351	32974	52.0916	369	0.582938	1863	34	4.59731	4.51818	1	1.72503		1.70772
BAB_v1_a1805	1725843	1726967	-	NA	MEMBRANE PROTEIN MOSC	50457	44.8906	586	0.521352	42892	47.6578	492	0.546667	7847	47	4.70293	4.63239	1	1.68715		1.66172
BAB_v1_a1806	1727096	1730572	-	NA	Pyruvate carboxylase	188891	54.3415	1774	0.510357	147339	52.9996	1412	0.507914	8341	64	5.27621	5.16832	1	1.73239		1.74305
BAB_v1_a1807	1730584	1730661	-	NA	protein of unknown function	370	4.80519	19	0.246753	280	4.59016	16	0.262295	3425	43	2.56937	2.44871	1	0.747425		0.763817
BAB_v1_a1808	1730838	1732076	-	NA	Leu/Ile/Val-binding protein homolog 2	79943	64.5743	628	0.50727	62472	63.103	492	0.49697	1058	20	4.90279	4.79569	1	1.80688		1.81673
BAB_v1_a1809	1732574	1733689	-	NA	L-leucine/L-phenylalanine ABC transporter periplasmic binding protein	59102	53.0063	475	0.426009	50913	57.1414	376	0.421998	469	14	4.77161	4.70684	1	1.76449		1.73244
BAB_v1_a1810	1733841	1734185	-	NA	conserved membrane protein of unknown function	13708	39.8488	167	0.485465	12692	45.9855	142	0.514493	71	4	4.13701	4.10356	1	1.67196		1.61118
BAB_v1_a1811	1734195	1734941	-	NA	branched chain amino acid/phenylalanine ABC transporter ATP binding subunit LivF	39935	53.5322	398	0.533512	29183	48.9648	319	0.535235	2663	39	4.60136	4.46514	1	1.69866		1.73665
BAB_v1_a1812	1734931	1736262	-	NA	ATP-binding cassette domain-containing protein	79858	59.9985	688	0.516905	70633	66.3221	568	0.533333	8802	58	4.90232	4.84901	1	1.82816		1.78532
BAB_v1_a1813	1736280	1737659	-	NA	Branched-chain amino acid transport system permease protein livM (TC 3.A.1.4.1)	68653	49.7846	693	0.502538	53199	48.2312	552	0.500453	2447	45	4.83667	4.72591	1	1.69224		1.70573
BAB_v1_a1814	1737662	1738585	-	NA	branched chain amino acid/phenylalanine ABC transporter membrane subunit LivH	44334	48.0325	454	0.491874	40263	54.4831	381	0.515562	6305	49	4.64675	4.60492	1	1.74416		1.69048
BAB_v1_a1815	1738864	1739865	-	NA	4-hydroxyproline epimerase	43851	43.8072	507	0.506494	32030	39.9875	400	0.499376	3844	49	4.64199	4.50557	1	1.61265		1.65135
BAB_v1_a1816	1739871	1741133	-	NA	D-amino acid dehydrogenase small subunit	61489	48.7235	647	0.512678	51951	51.4366	521	0.515842	8600	60	4.7888	4.7156	1	1.71963		1.69656
BAB_v1_a1817	1741413	1742108	+	NA	Transcriptional regulator, GntR family	47692	68.6216	407	0.585612	34947	62.9676	345	0.621622	2911	30	4.67845	4.54342	1	1.80596		1.84274
BAB_v1_a1818	1742181	1742618	-	NA	MarR family transcriptional regulator	9690	22.1739	172	0.393593	8323	23.8481	146	0.418338	1862	30	3.98637	3.92033	1	1.39529		1.365
BAB_v1_a1819	1742779	1742880	-	NA	conserved protein of unknown function	1192	11.802	22	0.217822	1105	13.642	19	0.234568	2023	39	3.07664	3.04376	1	1.1656		1.10728
BAB_v1_a1820	1742961	1743377	-	NA	ATP synthase epsilon chain	10694	25.7067	76	0.182692	9056	27.2771	64	0.192771	1315	28	4.02918	3.95698	1	1.45143		1.42662
BAB_v1_a1821	1743493	1745058	-	NA	ATP synthase F1 complex subunit beta	59	0.0376997	4	0.00255591	59	0.047087	4	0.00319234	0	0	1.77815	1.77815	1	0.0199828		0.0160717
BAB_v1_a1822	1745186	1746064	-	NA	ATP synthase gamma chain	141	0.160592	5	0.00569476	4	0.00569801	1	0.0014245	16	2	2.15229	0.69897	1	0.00246759		0.0646797
BAB_v1_a1823	1746086	1747615	-	NA	ATP synthase F1 complex subunit alpha	4222	2.76128	13	0.00850229	4146	3.39002	11	0.00899428	2	1	3.62562	3.61773	1	0.642467		0.575336
BAB_v1_a1824	1747615	1748181	-	NA	ATP synthase subunit delta	907	1.60247	10	0.0176678	11	0.0243363	3	0.00663717	76	2	2.95809	1.07918	1	0.0104426		0.415386
BAB_v1_a1825	1748457	1748870	-	NA	conserved membrane protein of unknown function	35683	86.3995	246	0.595642	31304	94.574	198	0.598187	2584	43	4.55247	4.49561	1	1.98034		1.94151
BAB_v1_a1826	1748937	1751171	-	NA	Primosomal protein N'	7217	3.23053	61	0.0273053	450	0.251678	26	0.0145414	2640	38	3.85842	2.65418	1	0.0974926		0.626395
BAB_v1_a1827	1751281	1751934	+	NA	putative transaldolase	636	0.973966	20	0.0306279	228	0.435946	5	0.00956023	17	2	2.80414	2.35984	1	0.157138		0.29534
BAB_v1_a1828	1752078	1752659	-	NA	conserved protein of unknown function	4072	7.00861	62	0.106713	1314	2.82581	36	0.0774194	2209	40	3.60991	3.11893	1	0.582723		0.903557
BAB_v1_a1829	1752646	1755279	-	NA	Leucine--tRNA ligase	588	0.223319	25	0.00949487	66	0.0313242	6	0.00284765	1427	21	2.77012	1.82607	1	0.0133952		0.0875399
BAB_v1_a1830	1755402	1756082	+	NA	Pyridoxal phosphate homeostasis protein	64249	94.4838	429	0.630882	55429	101.892	345	0.634191	1549	37	4.80787	4.74374	1	2.01238		1.97993
BAB_v1_a1831	1756095	1756625	-	NA	Fusaric acid resistance protein FusB / fusaric acid resistance protein FusC	31514	59.4604	293	0.55283	24714	58.2877	245	0.57783	9284	68	4.49852	4.39296	1	1.77296		1.78147
BAB_v1_a1832	1756696	1756983	-	NA	Protein usg	11342	39.5192	119	0.414634	9237	40.3362	96	0.419214	3062	55	4.05473	3.96558	1	1.61633		1.60766
BAB_v1_a1833	1757267	1759279	+	NA	acetyl-CoA synthetase (AMP-forming)	157073	78.0681	1104	0.548708	129657	80.5323	919	0.570807	2631	46	5.1961	5.1128	1	1.91133		1.898
BAB_v1_a1834	1759435	1759662	-	NA	conserved protein of unknown function	9635	42.4449	100	0.440529	8245	45.5525	84	0.464088	6082	50	3.9839	3.91624	1	1.66794		1.63794
BAB_v1_a1835	1759785	1760762	+	NA	Protease HtpX homolog	52993	54.2405	491	0.502559	47602	60.9501	412	0.527529	2034	41	4.72423	4.67763	1	1.79204		1.74226
BAB_v1_a1836	1760778	1762175	+	NA	16S rRNA m(5)C 967 methyltransferase	98716	70.6628	719	0.514674	92157	82.504	615	0.550582	2434	29	4.99439	4.96453	1	1.92171		1.85529
BAB_v1_a1837	1762323	1764038	+	NA	Heparinase II/III-like	11843	6.90554	347	0.202332	7765	5.66375	263	0.191831	6786	51	4.0735	3.8902	1	0.823719		0.897932
BAB_v1_a1838	1764145	1765392	+	NA	fragment of bifunctional AICAR transformylase/IMP cyclohydrolase (part 1)	8531	6.84122	252	0.202085	7243	7.26479	199	0.199599	4897	50	3.93105	3.85998	1	0.917232		0.894384
BAB_v1_a1839	1765331	1765759	+	NA	fragment of bifunctional AICAR transformylase/IMP cyclohydrolase (part 2)	5825	13.6098	119	0.278037	4317	12.6228	88	0.25731	806	37	3.76537	3.63528	1	1.13427		1.16464
BAB_v1_a1840	1765809	1765946	-	NA	protein of unknown function	4273	31.1898	57	0.416058	3785	34.7248	49	0.449541	2299	39	3.63083	3.57818	1	1.55297		1.50772
BAB_v1_a1841	1766025	1767230	-	NA	Transporter	45296	37.59	538	0.446473	34651	35.9078	413	0.427979	9388	45	4.65607	4.53973	1	1.56712		1.58648
BAB_v1_a1842	1767396	1772198	-	NA	NAD-specific glutamate dehydrogenase	77108	16.0575	1437	0.29925	61921	16.1169	1137	0.29594	1313	24	4.88711	4.79184	1	1.23342		1.23191
BAB_v1_a1843	1772463	1773104	-	NA	TPM domain-containing protein	40094	62.5491	348	0.542902	34386	67.0292	278	0.54191	1337	25	4.60309	4.53639	1	1.8327		1.80311
BAB_v1_a1844	1773117	1773884	-	NA	Beta-propeller domains of methanol dehydrogenase type	36532	47.6297	371	0.483703	28380	46.2969	302	0.492659	6023	53	4.56269	4.45303	1	1.67483		1.6869
BAB_v1_a1845	1773965	1774588	-	NA	LemA family protein	56227	90.252	346	0.555377	42133	84.4349	265	0.531062	4225	42	4.74995	4.62463	1	1.93164		1.96024
BAB_v1_a1846	1774858	1775262	-	NA	30S ribosomal protein S16	16327	40.4134	101	0.25	15114	46.6481	75	0.231481	685	19	4.21293	4.17941	1	1.67805		1.61714
BAB_v1_a1847	1775329	1775652	-	NA	Chorismate mutase I	80	0.247678	2	0.00619195	0	0	0	0	6	2	1.90849	0	1	0		0.0961025
BAB_v1_a1848	1775649	1777220	-	NA	signal recognition particle protein component	112	0.0712922	6	0.00381922	108	0.0859189	3	0.00238663	0	0	2.05308	2.03743	1	0.0357974		0.0299079
BAB_v1_amiscRNA34	1777310	1777361	-	NA	ffh	172	3.37255	6	0.117647	172	4.19512	6	0.146341	1	1	2.23805	2.23805	1	0.715596		0.640735
BAB_v1_a1849	1777655	1778482	+	NA	Membrane-bound lytic murein transglycosylase B precursor	49177	59.4643	424	0.512696	44216	66.8926	363	0.549168	2047	45	4.69177	4.64559	1	1.83182		1.7815
BAB_v1_a1850	1778546	1779187	-	NA	Carbonic anhydrase	517	0.806552	11	0.0171607	14	0.0272904	2	0.00389864	606	18	2.71433	1.17609	1	0.0116933		0.256851
BAB_v1_a1851	1779361	1780257	-	NA	Pyridoxal kinase	53709	59.9431	459	0.512277	42983	60.0321	365	0.509777	4410	54	4.73006	4.63331	1	1.78556		1.78492
BAB_v1_a1852	1780259	1780546	-	NA	conserved protein of unknown function	34458	120.063	182	0.634146	25086	109.546	153	0.668122	4910	59	4.5373	4.39945	1	2.04354		2.08301
BAB_v1_a1853	1780644	1780733	-	NA	protein of unknown function	860	9.66292	21	0.235955	308	4.33803	13	0.183099	2611	50	2.935	2.48996	1	0.727381		1.02788
BAB_v1_a1854	1780919	1782415	-	NA	Putative 3-oxopropanoate dehydrogenase	86033	57.5087	786	0.525401	57813	48.3386	612	0.511706	4889	55	4.93467	4.76203	1	1.69319		1.76722
BAB_v1_a1855	1782522	1783448	+	NA	Transcriptional regulator, LysR family	59880	64.6652	479	0.517279	53284	72.0054	408	0.551351	1912	28	4.77729	4.7266	1	1.86336		1.81734
BAB_v1_a1856	1783764	1784408	-	NA	putative membrane protein	41942	65.1273	366	0.568323	36925	71.5601	296	0.573643	1844	32	4.62266	4.56733	1	1.8607		1.82038
BAB_v1_a1857	1784476	1784730	-	NA	Transglycosylase associated gene	12700	50	104	0.409449	11963	58.6422	80	0.392157	8184	71	4.10384	4.07788	1	1.77555		1.70757
BAB_v1_a1858	1784846	1785382	-	NA	RNA pyrophosphohydrolase	30849	57.5541	248	0.462687	29585	69.1238	208	0.485981	3569	58	4.48926	4.47109	1	1.84587		1.76756
BAB_v1_a1859	1785600	1786928	-	NA	Carboxy-terminal-processing protease	3723	2.80346	47	0.0353916	1214	1.14313	15	0.0141243	1912	32	3.57101	3.08458	1	0.331048		0.580179
BAB_v1_a1860	1786918	1788267	-	NA	Membrane proteins related to metalloendopeptidases	49522	36.7102	647	0.479615	38119	35.3281	508	0.470806	225	9	4.69481	4.58115	1	1.56024		1.57646
BAB_v1_a1861	1788380	1789279	-	NA	conserved protein of unknown function	72086	80.1846	525	0.583982	62248	86.5758	423	0.588317	2194	39	4.85786	4.79413	1	1.94238		1.90947
BAB_v1_a1862	1789397	1789906	-	NA	Ribosomal RNA large subunit methyltransferase H	26561	52.1827	271	0.532417	21933	53.8894	223	0.547912	6955	47	4.42426	4.34112	1	1.73949		1.72577
BAB_v1_a1863	1789925	1790296	-	NA	Ribosomal silencing factor RsfS	15751	42.4555	171	0.460916	13943	46.9461	145	0.488215	2006	36	4.19734	4.14439	1	1.68075		1.63805
BAB_v1_a1864	1790459	1791133	-	NA	putative nicotinate-nucleotide adenylyltransferase	936	1.38872	19	0.0281899	76	0.140741	4	0.00740741	9244	47	2.97174	1.88649	1	0.057187		0.378166
BAB_v1_a1865	1791133	1792416	-	NA	glutamate-5-semialdehyde dehydrogenase	21092	16.4396	336	0.261886	16208	15.7819	251	0.244401	722	13	4.32414	4.20976	1	1.22484		1.24154
BAB_v1_a1866	1792426	1793562	-	NA	glutamate 5-kinase	89238	78.5546	563	0.495599	78707	86.6817	452	0.497797	2404	45	4.95055	4.89602	1	1.94291		1.90067
BAB_v1_a1867	1793590	1794615	-	NA	GTPase ObgE	8584	8.37463	58	0.0565854	82	0.0998782	7	0.00852619	7544	56	3.93374	1.91908	1	0.0413446		0.971954
BAB_v1_a1868	1794687	1794878	+	NA	protein of unknown function	6629	34.7068	85	0.445026	4081	26.6732	67	0.437908	1790	27	3.82151	3.61087	1	1.44206		1.55275
BAB_v1_a1869	1794871	1795632	-	NA	Autotransporter adhesin BtaF	33012	43.3798	388	0.509855	27472	45.11	311	0.510673	5564	55	4.51868	4.43891	1	1.6638		1.64718
BAB_v1_a1870	1795987	1796544	-	NA	Acetyltransferase, GNAT family	37077	66.5655	317	0.56912	33165	74.5281	266	0.597753	825	30	4.56912	4.52069	1	1.87811		1.82973
BAB_v1_a1871	1796598	1797248	-	NA	50S ribosomal protein acetyltransferase	32576	50.1169	285	0.438462	18692	35.9462	229	0.440385	6361	48	4.51291	4.27168	1	1.56757		1.70856
BAB_v1_a1872	1797369	1797572	-	NA	LSU ribosomal protein L27p	228	1.12315	6	0.0295567	175	1.07362	2	0.0122699	2003	39	2.35984	2.24551	1	0.316729		0.326981
BAB_v1_a1873	1797665	1798093	-	NA	50S ribosomal protein L21	1229	2.8715	28	0.0654206	1084	3.16959	18	0.0526316	823	19	3.08991	3.03543	1	0.620093		0.587879
BAB_v1_amiscRNA20	1798089	1798182	-	NA	BSnc140	0	0	0	0	0	0	0	0	12	1	0	0	1	0		0
BAB_v1_atRNA18	1798446	1798535	+	NA	Ser tRNA	72	0.808989	12	0.134831	72	1.01408	12	0.169014	0	0	1.86332	1.86332	1	0.304078		0.257436
BAB_v1_a1874	1798794	1799489	+	NA	transposase	0	0	0	0	0	0	0	0	552	7	0	0	1	0		0
BAB_v1_a1875	1799730	1801658	+	NA	Cro/CI family transcriptional regulator	101749	52.7744	1003	0.520228	81034	52.5512	802	0.520104	836	25	5.00753	4.90867	1	1.72877		1.73058
BAB_v1_a1876	1802743	1802856	+	NA	conserved protein of unknown function	886	7.84071	23	0.20354	885	9.72527	22	0.241758	828	26	2.94792	2.94743	1	1.03041		0.946487
BAB_v1_a1877	1802889	1803584	-	NA	transposase	0	0	0	0	0	0	0	0	879	18	0	0	1	0		0
BAB_v1_a1878	1803686	1805125	-	NA	conserved protein of unknown function	46175	32.0883	622	0.432245	33041	28.7063	465	0.403997	436	15	4.66442	4.51907	1	1.47285		1.51967
BAB_v1_a1879	1805088	1805225	-	NA	conserved exported protein of unknown function	4790	34.9635	61	0.445255	2862	26.2569	46	0.422018	3096	51	3.68043	3.45682	1	1.43548		1.55586
BAB_v1_a1880	1805301	1805975	-	NA	conserved protein of unknown function	17422	25.8487	262	0.388724	14187	26.2722	211	0.390741	2495	26	4.24112	4.15192	1	1.43572		1.42892
BAB_v1_atRNA24	1806486	1806562	-	NA	Met tRNA	0	0	0	0	0	0	0	0	999	23	0	0	1	0		0
BAB_v1_arRNA4	1806668	1806781	-	NA	ribosomal RNA 5s_rRNA	0	0	0	0	0	0	0	0	0	0	0	0	1	0		0
BAB_v1_arRNA5	1806996	1809904	-	NA	ribosomal RNA 23s_rRNA	0	0	0	0	0	0	0	0	0	0	0	0	1	0		0
BAB_v1_atRNA23	1810227	1810302	-	NA	Ala tRNA	0	0	0	0	0	0	0	0	0	0	0	0	1	0		0
BAB_v1_atRNA22	1810316	1810392	-	NA	Ile tRNA	0	0	0	0	0	0	0	0	0	0	0	0	1	0		0
BAB_v1_arRNA6	1810678	1812150	-	NA	ribosomal RNA 16s_rRNA	0	0	0	0	0	0	0	0	0	0	0	0	1	0		0
BAB_v1_a1886	1813109	1815064	+	NA	Peptidase, M23/M37 family	33129	16.9458	611	0.312532	22406	14.3353	464	0.296865	3003	55	4.52022	4.35038	1	1.18569		1.25396
BAB_v1_a1887	1815132	1816565	-	NA	ErfK/YbiS/YcfS/YnhG	68369	47.7104	686	0.478716	55836	48.68	537	0.468178	2515	30	4.83487	4.74692	1	1.69618		1.68762
BAB_v1_a1888	1817031	1819655	-	NA	ClpB chaperone	172113	65.5918	1351	0.514863	137023	65.249	1076	0.512381	1013	23	5.23582	5.1368	1	1.82118		1.82342
BAB_v1_a1889	1819854	1820645	-	NA	Eukaryotic translation initiation factor 3 subunit 10	29416	37.1884	325	0.410872	21271	33.6035	247	0.390205	1128	18	4.4686	4.32781	1	1.53912		1.58193
BAB_v1_a1890	1820593	1820865	-	NA	Predicted protein	21507	79.0699	159	0.584559	18934	86.8532	123	0.56422	1747	21	4.3326	4.27727	1	1.94376		1.90347
BAB_v1_a1891	1821057	1821944	-	NA	Release factor glutamine methyltransferase	5496	6.19617	97	0.109357	1015	1.43159	45	0.0634697	2938	42	3.74013	3.00689	1	0.385891		0.857101
BAB_v1_a1892	1821941	1823074	-	NA	peptide chain release factor RF1	1362	1.20212	44	0.038835	85	0.0937155	9	0.00992282	3976	38	3.1345	1.9345	1	0.0389044		0.342841
BAB_v1_a1893	1823217	1825487	-	NA	Phosphocarrier protein kinase/phosphorylase, nitrogen regulation associated	131936	58.1216	1154	0.50837	99127	54.5854	933	0.513767	2116	26	5.12037	4.9962	1	1.74496		1.77175
BAB_v1_a1894	1825815	1827086	-	NA	Aspartate kinase	2118	1.6664	31	0.0243902	405	0.39823	9	0.00884956	17805	55	3.32613	2.60853	1	0.145579		0.425926
BAB_v1_a1895	1827304	1828050	+	NA	Ubiquinone biosynthesis O-methyltransferase	1417	1.89946	31	0.041555	106	0.177852	4	0.00671141	3980	42	3.15168	2.02938	1	0.0710909		0.462318
BAB_v1_a1896	1828000	1828947	-	NA	Permease of the drug/metabolite transporter (DMT) superfamily	33608	35.4889	438	0.462513	29138	38.4914	370	0.488771	303	9	4.52646	4.46447	1	1.5965		1.56216
BAB_v1_a1897	1828975	1829400	-	NA	conserved protein of unknown function	12589	29.6212	156	0.367059	10117	29.6686	121	0.354839	2722	31	4.10003	4.00509	1	1.48669		1.48602
BAB_v1_a1898	1829406	1830260	-	NA	Nitrilase/cyanide hydratase and apolipoprotein N-acyltransferase	34961	40.9379	376	0.440281	27013	39.4927	306	0.447368	1961	44	4.5436	4.43159	1	1.60738		1.62261
BAB_v1_a1899	1830271	1830537	-	NA	glutaredoxin 3	7288	27.3985	106	0.398496	5575	26.2972	85	0.400943	4214	38	3.86267	3.74632	1	1.43612		1.4533
BAB_v1_a1900	1830621	1831409	-	NA	Competence protein F	47223	59.9277	418	0.530457	37555	59.6111	335	0.531746	2295	42	4.67416	4.57468	1	1.78255		1.78481
BAB_v1_a1901	1831592	1832485	+	NA	Biotin synthesis protein bioC	3126	3.50056	78	0.087346	756	1.05734	33	0.0461538	2864	42	3.49513	2.8791	1	0.313307		0.653267
BAB_v1_a1902	1832624	1833862	+	NA	Blood group Rhesus C/E and D polypeptide:Sugar transporter superfamily:Major facilitator superfamily	76857	62.0816	682	0.550889	66695	67.3687	582	0.587879	5855	37	4.88569	4.8241	1	1.83486		1.7999
BAB_v1_a1903	1833888	1834091	-	NA	protein of unknown function	11196	55.1527	110	0.541872	8684	53.2761	90	0.552147	5133	46	4.0491	3.93877	1	1.73461		1.74937
BAB_v1_a1904	1834188	1834367	-	NA	protein of unknown function	6265	35	72	0.402235	4369	30.5524	55	0.384615	4942	51	3.79699	3.64048	1	1.49903		1.5563
BAB_v1_a1905	1834783	1836354	-	NA	Homolog of E. coli HemY protein	75722	48.1999	794	0.505411	62160	49.4511	628	0.499602	1387	39	4.87923	4.79352	1	1.70287		1.69196
BAB_v1_a1906	1836367	1837743	-	NA	Putative phage tail protein	48084	34.9448	615	0.446948	40820	37.1091	482	0.438182	6801	62	4.68201	4.61088	1	1.58103		1.55564
BAB_v1_a1907	1837826	1838533	-	NA	Uroporphyrinogen-III synthase	1244	1.75955	40	0.0565771	289	0.511504	10	0.0176991	2019	33	3.09517	2.4624	1	0.179409		0.440838
BAB_v1_a1908	1838557	1839501	-	NA	hydroxymethylbilane synthase	1280	1.35593	29	0.0307203	77	0.101852	3	0.00396825	668	21	3.10755	1.89209	1	0.0421232		0.372163
BAB_v1_a1909	1839620	1840699	+	NA	N(6)-L-threonylcarbamoyladenine synthase, TsaD subunit	4157	3.85264	82	0.0759963	1050	1.21669	40	0.0463499	1049	28	3.61888	3.0216	1	0.345704		0.685978
BAB_v1_a1910	1840696	1841676	+	NA	Glycerol-3-phosphate dehydrogenase [NAD(P)+]	40549	41.3765	415	0.423469	30879	39.3865	317	0.404337	3006	40	4.60799	4.48968	1	1.60624		1.62713
BAB_v1_a1911	1841678	1841968	+	NA	YciL protein	32729	112.859	184	0.634483	26681	115.004	137	0.590517	8802	70	4.51495	4.42622	1	2.06447		2.05637
BAB_v1_a1912	1841981	1842409	+	NA	EVE domain-containing protein	27851	65.0724	258	0.602804	24597	71.9211	216	0.631579	16508	77	4.44486	4.3909	1	1.86285		1.82002
BAB_v1_a1913	1842409	1843065	+	NA	SAM-dependent methyltransferases	26447	40.3155	338	0.515244	20263	38.6698	273	0.520992	2657	47	4.42239	4.30673	1	1.59846		1.61611
BAB_v1_a1914	1843111	1843968	-	NA	Uncharacterized transporter YdeK	71030	82.8821	549	0.640607	62911	91.8409	459	0.670073	3351	47	4.85145	4.79873	1	1.96774		1.92367
BAB_v1_a1915	1844096	1845577	+	NA	Bacterial regulatory protein, GntR family	85088	57.4531	739	0.498987	73573	62.0869	591	0.498734	3672	44	4.92987	4.86672	1	1.79994		1.76681
BAB_v1_a1916	1845639	1847591	-	NA	Cell division protein FtsK	3401	1.74232	113	0.0578893	1805	1.15557	63	0.0403329	2478	26	3.53173	3.25672	1	0.333562		0.438117
BAB_v1_a1917	1847563	1848204	-	NA	Cell division protein FtsK	3697	5.76755	38	0.0592824	2632	5.1306	18	0.0350877	1	1	3.56797	3.42045	1	0.787503		0.830432
BAB_v1_a1918	1848414	1849715	-	NA	ammonia/ammonium transporter	83166	63.9247	704	0.541122	68876	66.1633	570	0.54755	4399	66	4.91995	4.83807	1	1.82713		1.81241
BAB_v1_a1919	1849938	1850840	-	NA	acyl-CoA thioesterase II	40579	44.9878	437	0.484479	29510	40.8726	340	0.470914	1000	15	4.60831	4.46998	1	1.62193		1.66264
BAB_v1_a1920	1851060	1852304	+	NA	Ubiquinone hydroxylase UbiL	1964	1.57878	37	0.0297428	24	0.0240964	5	0.00502008	2227	28	3.29336	1.39794	1	0.0103408		0.411414
BAB_v1_a1921	1852390	1852761	-	NA	putative LACTOYLGLUTATHIONE LYASE	7660	20.6469	154	0.415094	6317	21.2694	128	0.430976	1663	30	3.88429	3.80058	1	1.34771		1.3354
BAB_v1_a1922	1853130	1853909	-	NA	succinate:quinone oxidoreductase, iron-sulfur cluster binding protein	1090	1.39923	25	0.0320924	508	0.815409	8	0.0128411	3362	52	3.03782	2.70672	1	0.258975		0.380072
BAB_v1_a1923	1853925	1855766	-	NA	succinate:quinone oxidoreductase, FAD binding protein	5735	3.11515	42	0.0228137	4735	3.21453	19	0.0128988	1088	20	3.75861	3.67541	1	0.624749		0.614386
BAB_v1_a1924	1855774	1856169	-	NA	Succinate dehydrogenase hydrophobic membrane anchor protein	792	2.00506	13	0.0329114	62	0.196825	2	0.00634921	951	22	2.89927	1.79934	1	0.0780308		0.477854
BAB_v1_a1925	1856183	1856581	-	NA	Succinate dehydrogenase cytochrome b556 subunit	787	1.97739	13	0.0326633	107	0.336478	4	0.0125786	908	14	2.89653	2.03342	1	0.125962		0.473835
BAB_v1_a1926	1856926	1857384	-	NA	Acetyltransferase, GNAT family	16466	35.952	195	0.425764	13858	37.8634	163	0.445355	1880	20	4.21661	4.14173	1	1.58954		1.56764
BAB_v1_a1927	1857641	1859050	-	NA	3-isopropylmalate dehydratase subunit LeuC	64547	45.8105	716	0.508162	48337	42.89	556	0.493345	2258	44	4.80988	4.68429	1	1.64237		1.67034
BAB_v1_amiscRNA5	1859052	1859242	+	NA	BASRCI337	2838	14.9368	45	0.236842	1139	7.49342	24	0.157895	8212	56	3.45317	3.0569	1	0.929083		1.2024
BAB_v1_a1928	1859261	1859698	-	NA	50S ribosomal subunit protein L19	3183	7.28375	49	0.112128	1528	4.37822	21	0.0601719	1196	33	3.50297	3.18441	1	0.730639		0.918227
BAB_v1_a1929	1859990	1860388	+	NA	Cytosine/purine/uracil/thiamine/allantoin permease family protein	17649	44.3442	190	0.477387	11195	35.2044	150	0.471698	2671	31	4.24674	4.04906	1	1.55876		1.65652
BAB_v1_a1930	1860222	1861451	+	NA	Cytosine/purine/uracil/thiamine/allantoin permease family protein	60271	49.0407	593	0.482506	51426	52.3154	492	0.500509	3491	46	4.78012	4.71119	1	1.72685		1.69932
BAB_v1_a1931	1861604	1861855	-	NA	putative membrane protein	21993	87.6215	147	0.585657	16913	84.1443	120	0.597015	6043	49	4.3423	4.22825	1	1.93016		1.94754
BAB_v1_a1932	1861852	1862262	-	NA	conserved protein of unknown function	35732	87.1512	241	0.587805	31259	95.3018	189	0.57622	7137	50	4.55307	4.49499	1	1.98363		1.94523
BAB_v1_a1933	1862255	1862617	-	NA	Antibiotic biosynthesis monooxygenase	20370	56.2707	199	0.549724	14042	48.4207	162	0.558621	12796	54	4.30901	4.14746	1	1.69391		1.75793
BAB_v1_a1934	1862614	1862937	-	NA	Nipsnap family protein	11618	35.969	158	0.489164	9261	35.7568	125	0.482625	2654	39	4.06517	3.9667	1	1.56534		1.56784
BAB_v1_a1935	1863008	1863673	+	NA	Transcriptional regulator, ArsR family	29391	44.197	359	0.53985	24909	46.7336	300	0.562852	1986	47	4.46823	4.39637	1	1.67882		1.65511
BAB_v1_a1937	1863808	1864542	-	NA	tRNA m(1)G37 methyltransferase	1050	1.43052	29	0.0395095	92	0.156463	7	0.0119048	1557	37	3.0216	1.96848	1	0.0631316		0.385699
BAB_v1_a1938	1864539	1865108	-	NA	Ribosome maturation factor RimM	6059	10.6485	91	0.15993	2519	5.53626	45	0.0989011	596	13	3.78247	3.4014	1	0.81533		1.06627
BAB_v1_a1939	1865332	1866279	+	NA	Tyrosine recombinase XerC	12010	12.6822	227	0.239704	10483	13.8481	196	0.258917	1239	26	4.07958	4.02053	1	1.17167		1.13615
BAB_v1_a1940	1866333	1867334	+	NA	Polysaccharide biosynthesis protein GumN	56364	56.3077	426	0.425574	51010	63.6829	362	0.451935	9318	41	4.75101	4.70766	1	1.81079		1.75821
BAB_v1_a1941	1867538	1868941	-	NA	Dihydrolipoyl dehydrogenase	17174	12.2409	352	0.250891	12443	11.0801	270	0.240427	2402	39	4.2349	4.09496	1	1.08207		1.12192
BAB_v1_a1942	1869110	1869652	-	NA	conserved exported protein of unknown function	24930	45.9963	268	0.494465	22194	51.1382	219	0.504608	1557	32	4.39674	4.34626	1	1.71716		1.67206
BAB_v1_a1943	1869723	1870361	-	NA	L-lysine permease	31748	49.7618	284	0.445141	27282	53.4941	228	0.447059	2542	43	4.50173	4.43589	1	1.73635		1.70554
BAB_v1_a1944	1870403	1870816	-	NA	Inner membrane protein	12125	29.3584	188	0.455206	7721	23.3263	144	0.435045	5050	43	4.08372	3.88773	1	1.38608		1.48228
BAB_v1_a1945	1870826	1872052	-	NA	dihydrolipoyltranssuccinylase	1518	1.23817	33	0.0269168	755	0.770408	19	0.0193878	2692	49	3.18156	2.87852	1	0.248073		0.349894
BAB_v1_a1946	1872114	1875128	-	NA	subunit of E1(0) component of 2-oxoglutarate dehydrogenase	16874	5.59854	84	0.0278699	12658	5.24793	40	0.0165837	820	20	4.22724	4.1024	1	0.795736		0.819448
BAB_v1_a1947	1875406	1876308	-	NA	succinyl-CoA synthetase subunit alpha	1393	1.54435	34	0.037694	327	0.452909	18	0.0249307	1918	26	3.14426	2.51587	1	0.162238		0.405576
BAB_v1_a1948	1876312	1877508	-	NA	succinyl-CoA synthetase subunit beta	778	0.650502	35	0.0292642	470	0.491632	22	0.0230126	332	11	2.89154	2.67302	1	0.173662		0.217616
BAB_v1_a1949	1877615	1878577	-	NA	Malate dehydrogenase	813	0.845114	19	0.0197505	184	0.238961	10	0.012987	1402	21	2.91062	2.26717	1	0.0930576		0.266023
BAB_v1_a1950	1879045	1880256	-	NA	cell division factor ZapE with ATPase activity	72896	60.1949	608	0.502064	61935	63.9164	506	0.522188	2427	37	4.86271	4.79194	1	1.81235		1.78672
BAB_v1_a1951	1880328	1880873	-	NA	Outer membrane lipoprotein omp19	31470	57.7431	324	0.594495	23812	54.4897	250	0.572082	8231	64	4.49791	4.37681	1	1.74421		1.76896
BAB_v1_a1952	1881225	1883420	+	NA	Diaminopimelate epimerase	35979	16.3913	472	0.215034	19860	11.3162	327	0.186325	4643	44	4.55606	4.298	1	1.09048		1.24033
BAB_v1_a1953	1883442	1884839	+	NA	Signal recognition particle receptor FtsY	1695	1.21331	63	0.0450966	1124	1.00627	39	0.034915	6369	49	3.22943	3.05115	1	0.302389		0.345043
BAB_v1_a1954	1884839	1885501	+	NA	putative intracellular septation protein A	29949	45.2402	344	0.519637	23061	43.5113	267	0.503774	233	6	4.4764	4.3629	1	1.64847		1.66502
BAB_v1_a1955	1885525	1886055	+	NA	Hydroxyacylglutathione hydrolase	14175	26.7453	211	0.398113	9836	23.1981	168	0.396226	8412	68	4.15155	3.99286	1	1.38378		1.44319
BAB_v1_a1956	1886015	1886308	+	NA	Hydroxyacylglutathione hydrolase	8859	30.2355	122	0.416382	6789	28.8894	96	0.408511	1399	36	3.94743	3.83187	1	1.47552		1.49465
BAB_v1_a1957	1886355	1886717	+	NA	conserved exported protein of unknown function	18891	52.1851	168	0.464088	12646	43.6069	123	0.424138	4039	50	4.27628	4.10199	1	1.6494		1.72579
BAB_v1_a1958	1886621	1886848	+	NA	protein of unknown function	9070	39.9559	103	0.453744	7027	38.8232	77	0.425414	4391	56	3.95766	3.84683	1	1.60014		1.61232
BAB_v1_a1959	1886913	1887218	-	NA	conserved protein of unknown function	31828	104.354	175	0.57377	28646	116.922	141	0.57551	3854	44	4.50282	4.45708	1	2.0716		2.02265
BAB_v1_a1960	1887331	1887747	-	NA	CTP pyrophosphohydrolase	12494	30.0337	175	0.420673	9564	28.8072	133	0.400602	2243	30	4.09674	3.98068	1	1.47432		1.49183
BAB_v1_a1961	1887744	1888502	-	NA	GCN5-related N-acetyltransferase	28557	37.6741	378	0.498681	18577	30.6551	299	0.493399	5650	61	4.45573	4.269	1	1.50044		1.58742
BAB_v1_a1962	1888593	1889834	-	NA	Glutamate N-acetyltransferase / Amino-acid acetyltransferase	3906	3.14746	147	0.118453	1887	1.9003	99	0.0996979	5902	49	3.59184	3.276	1	0.462443		0.617782
BAB_v1_a1963	1890272	1891267	-	NA	Foldase protein PrsA precursor	47208	47.4452	501	0.503518	42522	53.4868	430	0.540881	14698	62	4.67402	4.62862	1	1.73629		1.68525
BAB_v1_a1964	1891606	1894326	+	NA	protein translocation ATPase	6278	2.30809	132	0.0485294	1305	0.599724	32	0.0147059	714	28	3.79789	3.11594	1	0.204045		0.519577
BAB_v1_a1965	1894836	1896122	+	NA	Acetyltransf_6 domain-containing protein	57414	44.6454	589	0.458009	51665	50.2578	496	0.48249	4599	48	4.75903	4.7132	1	1.70976		1.6594
BAB_v1_a1966	1896291	1897199	+	NA	Integral membrane protein	30272	33.3392	398	0.438326	26064	35.9008	330	0.454545	1516	30	4.48106	4.41606	1	1.56704		1.53579
BAB_v1_a1967	1897199	1897936	+	NA	Integral membrane protein	28197	38.2592	338	0.458616	24723	41.9745	284	0.482173	2469	40	4.45022	4.39312	1	1.63321		1.59394
BAB_v1_atRNA19	1898559	1898643	+	NA	Leu tRNA	2	0.0238095	1	0.0119048	0	0	0	0	1046	17	0.477121	0	1	0		0.0102192
[truncated: 231 more rows]

## Sheet: Ctrl_chr2
GeneID	Start	End	Strand	Operon	Name	#Reads	#Reads/pb	#Insertions	#Insertions/pb	ES.#Reads	ES.#Reads/pb	ES.#Insertions	ES.#Insertions/pb	#ReadsPromoter	#InsertionsPromoter	Log10(#Reads+1)	Log10(ES.#Reads+1)	ES.#Reads/#Reads	mean Log10(ES.#Reads+1)	log10 (ES.reads/pd+1)	mean Log10(ES.#Reads/pd+1)	ES.#Insertions/pb		-0.1	-0.05
BAB_v1_bmiscRNA14	3	48	-	NA	ctRNA_p42d	4	0.0888889	2	0.0444444	0	0	0	0	782	3	0.69897	0	0	4.1808	0	1.50094	mean Chr2	0.424584	0.324584	0.374584
BAB_v1_bmiscRNA17	90	157	+	NA	S-element	0	0	0	0	0	0	0	0	784	4	0	0	0	Standard Deviation (qualimapReport)	0
BAB_v1_b0001	155	1348	+	NA	Putative replication protein C	2115	1.77284	56	0.0469405	282	0.295288	15	0.0157068	0	0	3.32552	2.45179	0.13327	1835.09	0.112366
BAB_v1_b0002	1518	1814	+	NA	conserved protein of unknown function	3715	12.5507	84	0.283784	2791	11.8263	66	0.279661	1578	21	3.57008	3.44592	0.751076	1	1.1081
BAB_v1_b0003	2092	3033	+	NA	Ribokinase	39588	42.0701	427	0.453773	34262	45.5007	345	0.458167	2115	38	4.59757	4.53483	0.865442	1	1.66746
BAB_v1_b0004	3110	4045	-	NA	Pyrimidine-specific ribonucleoside hydrolase RihA	40198	42.9925	390	0.417112	31992	42.8273	305	0.4083	3997	46	4.60422	4.50505	0.795841	1	1.64174			mean #Insertions/pb	0.421009
BAB_v1_b0005	4131	4910	-	NA	Ribose ABC transport system, permease protein RbsC (TC 3.A.1.2.1)	44939	57.6881	425	0.545571	40295	64.679	358	0.574639	3863	64	4.65263	4.60526	0.89664	1	1.81743			insert every x pb	2.37524
BAB_v1_b0006	4907	5986	-	NA	Ribose ABC transport system, permease protein RbsC (TC 3.A.1.2.1)	36379	33.7155	474	0.439296	26950	31.2283	367	0.425261	4424	43	4.56086	4.43057	0.740792	1	1.50824
BAB_v1_b0007	6048	7619	-	NA	ABC transporter	61490	39.1407	646	0.411203	52798	42.0032	517	0.411297	4563	50	4.78881	4.72263	0.85863	1	1.6335
BAB_v1_b0008	7622	8728	-	NA	Adenine nucleotide translocator	36365	32.8797	466	0.421338	31791	35.9627	394	0.445701	1873	38	4.5607	4.50232	0.874196	1	1.56776
BAB_v1_b0010	8990	9580	+	NA	conserved protein of unknown function	27092	45.9186	280	0.474576	24570	52.0551	238	0.504237	1570	31	4.43286	4.39042	0.906876	1	1.72473
BAB_v1_b0011	9552	10292	-	NA	4'-phosphopantetheinyl transferase EntD	23943	32.3554	343	0.463514	16770	28.3277	255	0.430743	2594	37	4.3792	4.22456	0.700384	1	1.46728
BAB_v1_b0012	10267	11043	-	NA	2,3-dihydro-2,3-dihydroxybenzoate dehydrogenase	36009	46.4034	402	0.518041	26485	42.7177	322	0.519355	3543	64	4.55642	4.42302	0.73549	1	1.64066
BAB_v1_b0013	11043	11915	-	NA	enterobactin synthase component B	32507	37.2787	402	0.461009	23249	33.308	310	0.444126	4817	46	4.51199	4.36642	0.715178	1	1.5354
BAB_v1_b0014	11967	13586	-	NA	2,3-dihydroxybenzoate-AMP ligase	89093	55.0296	824	0.508956	67859	52.4008	649	0.501158	4303	55	4.94985	4.83161	0.761656	1	1.72755
BAB_v1_b0015	13693	14868	-	NA	isochorismate synthase EntC	74715	63.5872	582	0.495319	67133	71.4941	483	0.514377	4539	60	4.87341	4.82694	0.898509	1	1.8603
BAB_v1_b0016	15009	16349	+	NA	Condensation domain	47748	35.6328	600	0.447761	40330	37.6213	496	0.462687	1176	38	4.67896	4.60564	0.844625	1	1.58683
BAB_v1_b0017	16397	17185	-	NA	Eukaryotic molybdopterin oxidoreductase:Twin-arginine translocation pathway signal	52668	66.8376	388	0.492386	47886	76.0095	325	0.515873	1633	39	4.72156	4.68022	0.909188	1	1.88654
BAB_v1_b0018	17182	17991	-	NA	HupC/HyaC/HydC family protein	17250	21.3226	287	0.354759	14711	22.7372	234	0.361669	3557	45	4.23681	4.16767	0.852762	1	1.37543
BAB_v1_b0019	18052	18321	-	NA	conserved exported protein of unknown function	4182	15.5465	74	0.275093	3657	17.0093	60	0.27907	1175	33	3.62149	3.56324	0.874253	1	1.2555
BAB_v1_b0020	18518	19030	+	NA	ECF RNA polymerase sigma factor SigF	20739	40.5059	257	0.501953	18307	44.6512	207	0.504878	5113	65	4.31681	4.26264	0.88269	1	1.65945
BAB_v1_b0021	19020	19655	+	NA	putative anti-sigma-F factor NrsF	10835	17.063	216	0.340157	9031	17.8126	172	0.33925	3729	46	4.03487	3.95578	0.833426	1	1.27445
BAB_v1_b0022	19701	20441	-	NA	Transcriptional regulator, GntR family	34393	46.477	339	0.458108	25483	43.0456	270	0.456081	2481	39	4.53648	4.40627	0.740914	1	1.6439
BAB_v1_b0023	20724	21974	+	NA	Leu/Ile/Val-binding protein homolog 4	60013	48.0104	620	0.496	47585	47.585	469	0.469	548	22	4.77825	4.67748	0.792898	1	1.6865
BAB_v1_b0024	22064	23005	+	NA	High-affinity branched-chain amino acid transport system permease protein LivH (TC 3.A.1.4.1)	43540	46.2699	452	0.48034	27134	36.0345	341	0.452855	2206	40	4.6389	4.43353	0.623183	1	1.56861
BAB_v1_b0025	23009	24229	+	NA	Branched-chain amino acid transport system permease protein livM (TC 3.A.1.4.1)	54373	44.568	539	0.441803	36191	37.0809	416	0.42623	14361	67	4.73539	4.55861	0.665594	1	1.58071
BAB_v1_b0026	24226	24981	+	NA	Branched-chain amino acid transport ATP-binding protein livG (TC 3.A.1.4.1)	29722	39.3669	350	0.463576	23755	39.3947	274	0.454395	5768	52	4.47309	4.37577	0.799213	1	1.60632
BAB_v1_b0027	24981	25697	+	NA	Branched-chain amino acid transport ATP-binding protein livF (TC 3.A.1.4.1)	25142	35.1145	304	0.424581	21499	37.5857	247	0.431818	2577	37	4.40042	4.33244	0.855069	1	1.58643
BAB_v1_b0028	25749	26231	+	NA	glyoxalase family protein	19445	40.3423	207	0.429461	17343	44.9301	183	0.474093	2093	42	4.28883	4.23915	0.891854	1	1.6621
BAB_v1_b0029	26235	26972	+	NA	3-oxoacyl-(acyl-carrier protein) reductase	24879	33.7571	300	0.407056	20620	35.0085	235	0.398981	2450	32	4.39585	4.31431	0.828778	1	1.5564
BAB_v1_b0030	27221	27742	+	NA	protein of unknown function	51102	98.0845	294	0.564299	25618	61.4341	240	0.57554	4379	43	4.70845	4.40856	0.501301	1	1.79542
BAB_v1_b0031	27852	30041	+	NA	Branched-chain alpha-keto acid dehydrogenase, E1 component, alpha subunit	120777	55.1745	1123	0.51302	101606	58.0274	891	0.508852	4701	54	5.08199	5.00692	0.841262	1	1.77105
BAB_v1_b0032	30060	31325	+	NA	Dihydrolipoyllysine-residue acetyltransferase component of pyruvate dehydrogenase complex	45687	36.1162	570	0.450593	35112	34.6614	452	0.446199	5163	41	4.6598	4.54547	0.768517	1	1.5522
BAB_v1_b0034	31577	32212	+	NA	Shikimate 5-dehydrogenase I alpha	24538	38.6425	290	0.456693	22467	44.3136	248	0.489152	1947	38	4.38986	4.35156	0.915563	1	1.65623
BAB_v1_b0035	33054	35807	+	NA	Mg(2(+)) importing P-type ATPase	143211	52.02	1433	0.520523	114222	51.8484	1148	0.521108	9678	54	5.15598	5.05775	0.797573	1	1.72303
BAB_v1_b0036	35779	36243	+	NA	conserved protein of unknown function	15388	33.1638	189	0.407328	12067	32.4382	152	0.408602	5644	52	4.18721	4.08164	0.784132	1	1.52424
BAB_v1_b0037	36374	36577	+	NA	conserved protein of unknown function	16752	82.5222	132	0.650246	14412	88.4172	102	0.625767	6539	55	4.22409	4.15875	0.860264	1	1.95142
BAB_v1_b0038	36579	37295	+	NA	Protein MgtC	39874	55.6899	339	0.473464	34933	61.0717	285	0.498252	8257	69	4.6007	4.54325	0.876063	1	1.79289
BAB_v1_b0039	37370	38440	+	NA	Sensor histidine kinase	52300	48.8785	543	0.507477	36617	42.7769	421	0.491822	2076	33	4.71851	4.56369	0.70012	1	1.64124
BAB_v1_b0040	38437	39075	+	NA	Nodulation protein W	38313	60.0517	354	0.554859	27959	54.8216	281	0.55098	12660	78	4.58336	4.44654	0.729733	1	1.7468
BAB_v1_btRNA14	39273	39347	-	NA	Val tRNA	2	0.027027	2	0.027027	1	0.0166667	1	0.0166667	1321	29	0.477121	0.30103	0.333333	1	0.00717858
BAB_v1_b0041	39461	39823	-	NA	Response regulator receiver protein CpdR	4446	12.2818	99	0.273481	2986	10.2966	74	0.255172	414	14	3.64807	3.47524	0.671464	1	1.05295
BAB_v1_b0042	40142	41032	+	NA	putative hydrolase	17812	20.0135	295	0.331461	15596	21.9045	229	0.321629	4376	43	4.25074	4.19304	0.87554	1	1.35992
BAB_v1_b0043	41194	41970	+	NA	Histidinol-phosphate phosphatase	31646	40.7809	368	0.474227	25432	41.0194	301	0.485484	2484	36	4.50033	4.4054	0.803615	1	1.62345
BAB_v1_b0044	42021	43016	-	NA	Lysophospholipase L2	45500	45.7286	476	0.478392	37994	47.7912	392	0.493082	3507	42	4.65802	4.57973	0.835015	1	1.68834
BAB_v1_b0045	43366	43764	-	NA	conserved exported protein of unknown function	22425	56.3442	204	0.512563	20789	65.3742	173	0.544025	4549	58	4.35075	4.31785	0.927004	1	1.822
BAB_v1_b0046	43998	44249	+	NA	conserved protein of unknown function	8675	34.5618	99	0.394422	5850	29.1045	76	0.378109	5652	49	3.93832	3.76723	0.674274	1	1.47863
BAB_v1_b0047	44328	44798	+	NA	small heat shock protein IbpA	13673	29.0915	207	0.440426	11451	30.4548	169	0.449468	3645	46	4.1359	4.05888	0.837429	1	1.49769
BAB_v1_b0048	44936	45985	-	NA	L-threonine aldolase	40621	38.7235	483	0.460439	36928	44.0143	436	0.519666	1372	23	4.60876	4.56737	0.909064	1	1.65335
BAB_v1_b0049	46296	46469	+	NA	protein of unknown function	4377	25.3006	78	0.450867	3190	22.9496	65	0.467626	1012	30	3.64128	3.50393	0.728643	1	1.3793
BAB_v1_b0050	46628	51379	+	NA	glutamate synthase subunit GltB	222424	46.8162	2233	0.470006	183699	48.3291	1803	0.474349	4107	45	5.34718	5.26411	0.825892	1	1.6931
BAB_v1_b0051	51461	52915	+	NA	Glutamate synthase [NADPH] small chain	60715	41.7572	626	0.430536	49482	42.5103	483	0.414948	3815	40	4.7833	4.69446	0.814975	1	1.63859
BAB_v1_b0052	52960	54363	-	NA	serine/alanine/glycine/cycloserine:H(+)symporter	44281	31.5617	535	0.381326	38628	34.3972	420	0.373998	898	35	4.64623	4.58691	0.872318	1	1.54897
BAB_v1_b0053	54581	55732	-	NA	conserved exported protein of unknown function	51398	44.6551	498	0.432667	44955	48.8111	410	0.445168	255	14	4.71095	4.65279	0.874628	1	1.69733
BAB_v1_b0054	55983	56501	-	NA	putative Type IV secretion system outer membrane lipoprotein BAB2_0057	37235	71.8822	251	0.484556	33142	80.0531	198	0.478261	3991	37	4.57096	4.52039	0.890053	1	1.90877
BAB_v1_b0055	56647	57735	-	NA	Type IV secretion system protein VirB11	35623	32.7417	517	0.475184	28704	32.9931	421	0.483908	6094	60	4.55174	4.45796	0.805749	1	1.53139
BAB_v1_b0056	57716	58882	-	NA	Type IV secretion system protein virB10	65498	56.1732	620	0.531732	55944	60.0258	510	0.54721	4115	55	4.81623	4.74776	0.85412	1	1.78551
BAB_v1_b0057	58879	59748	-	NA	Type IV secretion system protein virB9	38158	43.9102	429	0.493671	33698	48.4863	356	0.51223	4061	51	4.5816	4.52762	0.883094	1	1.69449
BAB_v1_b0058	59745	60464	-	NA	Type IV secretion system protein virB8	45116	62.7483	383	0.532684	38275	66.5652	325	0.565217	2720	47	4.65434	4.58293	0.84835	1	1.82972
BAB_v1_b0059	60467	60640	-	NA	putative Type IV secretion system lipoprotein virB7	5993	34.6416	61	0.352601	5454	39.2374	48	0.345324	7978	59	3.77772	3.73679	0.90991	1	1.60463
BAB_v1_b0060	60804	61847	-	NA	Type IV secretion system protein VirB6	52701	50.5283	575	0.551294	46312	55.4635	478	0.572455	6876	53	4.72183	4.6657	0.878752	1	1.75177
BAB_v1_b0061	62031	62747	-	NA	Type IV secretion system protein virB5	57254	79.9637	370	0.51676	50640	88.5315	298	0.520979	2873	56	4.75781	4.7045	0.884464	1	1.95198
BAB_v1_b0062	62752	65247	-	NA	Type IV secretion system protein virB4	120142	48.1531	1246	0.499399	83567	41.8882	975	0.488722	6375	53	5.0797	4.92204	0.695563	1	1.63234
BAB_v1_b0063	65247	65597	-	NA	Type IV secretion system protein virB3	15033	42.9514	178	0.508571	10738	38.35	139	0.496429	4822	54	4.17707	4.03096	0.714248	1	1.59494
BAB_v1_b0064	65611	65928	-	NA	Type IV secretion system protein virB2	11262	35.5268	155	0.488959	9751	38.5415	127	0.501976	7793	62	4.05165	3.98909	0.865755	1	1.59705
BAB_v1_b0065	66518	67081	-	NA	Bores hole in peptidoglycan layer allowing type IV secretion complex assembly to occur (VirB1)	16079	28.5595	245	0.435169	14210	31.5078	208	0.461197	3986	32	4.20629	4.15262	0.883706	1	1.51199
BAB_v1_b0066	67585	68823	-	NA	Membrane-bound lytic murein transglycosylase B precursor	55825	45.0929	551	0.445073	46067	46.5323	439	0.443434	2046	30	4.74684	4.6634	0.825189	1	1.67699
BAB_v1_b0067	69223	70116	+	NA	UTP--glucose-1-phosphate uridylyltransferase	7315	8.19149	220	0.246361	3940	5.51049	171	0.239161	1035	28	3.86427	3.59561	0.538546	1	0.813614
BAB_v1_b0068	70169	71707	-	NA	Outer membrane protein/protective antigen OMA87	68119	44.2906	760	0.494148	60075	48.8415	635	0.51626	2880	40	4.83327	4.7787	0.8819	1	1.69759
BAB_v1_b0069	71848	72849	+	NA	Arabinose 5-phosphate isomerase KdsD	2226	2.22378	40	0.03996	430	0.536829	10	0.0124844	2238	35	3.34772	2.63448	0.193085	1	0.186626
BAB_v1_b0070	73012	73479	-	NA	Putative activity regulator of membrane protease YbbK	11026	23.6103	169	0.361884	9078	24.3378	146	0.391421	538	14	4.04246	3.95804	0.823252	1	1.40377
BAB_v1_b0071	73500	74486	-	NA	PHB domain-containing protein	27666	28.0588	384	0.389452	21944	27.8477	309	0.392132	1782	31	4.44196	4.34134	0.793147	1	1.46011
BAB_v1_b0072	74619	75677	-	NA	Ferrochelatase	1346	1.27221	49	0.0463138	140	0.165485	21	0.0248227	4851	60	3.12937	2.14922	0.103935	1	0.0665066
BAB_v1_b0073	75815	76201	-	NA	Outer membrane lipoprotein omp10	7263	18.8161	138	0.357513	5999	19.4773	114	0.37013	1073	32	3.86118	3.77815	0.825854	1	1.31127
BAB_v1_b0074	76337	77782	-	NA	Homospermidine synthase	81490	56.3945	697	0.482353	69181	59.7934	560	0.48401	1815	35	4.91111	4.83999	0.84894	1	1.78386
BAB_v1_b0075	77894	78499	-	NA	Aminodeoxychorismate lyase	34713	57.3769	304	0.502479	29359	60.534	237	0.48866	1888	39	4.5405	4.46776	0.845739	1	1.78912
BAB_v1_b0076	78508	79677	-	NA	Para-aminobenzoate synthase, aminase component	36342	31.0881	521	0.44568	30862	33.0075	437	0.46738	3642	54	4.56042	4.48944	0.849187	1	1.53157
BAB_v1_b0077	79687	81549	-	NA	Oligoendopeptidase F	84883	45.587	892	0.479055	70232	47.1356	727	0.487919	2578	38	4.92883	4.84654	0.827388	1	1.68247
BAB_v1_b0078	81897	83387	+	NA	TRANSCRIPTIONAL REGULATORY PROTEIN HYDG	61620	41.3557	684	0.45906	52059	43.6737	566	0.474832	1362	23	4.78973	4.7165	0.844826	1	1.65005
BAB_v1_b0079	83628	83810	+	NA	protein of unknown function	1084	5.95604	24	0.131868	1083	7.41781	23	0.157534	5543	41	3.03543	3.03503	0.998157	1	0.925199
BAB_v1_b0080	83662	85641	+	NA	putative exported protein	22668	11.4543	339	0.171299	14318	9.04485	236	0.149084	5669	39	4.35543	4.15591	0.631611	1	1.00194
BAB_v1_b0081	85707	86345	-	NA	2-dehydro-3-deoxy-phosphogluconate aldolase	21958	34.4169	284	0.445141	18287	35.8569	230	0.45098	3098	41	4.34161	4.26217	0.832779	1	1.56652
BAB_v1_b0082	86504	87115	-	NA	conserved protein of unknown function	27683	45.3077	278	0.454992	22641	46.3006	215	0.439673	1800	39	4.44223	4.35491	0.817837	1	1.67487
BAB_v1_b0083	87246	88163	+	NA	tRNA uridine(34) hydroxylase	31558	34.4144	374	0.407852	24635	33.6085	299	0.407913	2034	28	4.49912	4.39157	0.780601	1	1.53918
BAB_v1_b0084	88444	89199	+	NA	molybdate ABC transporter periplasmic binding protein	28761	38.094	310	0.410596	26203	43.4544	265	0.439469	3842	45	4.45882	4.41837	0.911028	1	1.64791
BAB_v1_b0085	89210	89896	+	NA	molybdate ABC transporter membrane subunit	25517	37.1968	272	0.396501	17833	32.542	207	0.377737	2157	34	4.40685	4.25125	0.69884	1	1.52559
BAB_v1_b0086	89893	90972	+	NA	molybdate ABC transporter ATP binding subunit	36246	33.5922	430	0.398517	29141	33.7671	360	0.417149	8530	62	4.55927	4.46452	0.803956	1	1.54117
BAB_v1_b0087	91042	91719	+	NA	Acetyltransferase, GNAT family	22850	33.7518	268	0.395864	19765	36.5342	217	0.401109	1882	34	4.35891	4.29592	0.864951	1	1.57443
BAB_v1_b0088	91712	91915	+	NA	conserved protein of unknown function	3688	18.1675	57	0.280788	3016	18.5031	43	0.263804	2302	36	3.56691	3.47958	0.817566	1	1.2901
BAB_v1_b0089	92007	92162	+	NA	conserved protein of unknown function	3413	22.0194	52	0.335484	2831	23.0163	46	0.373984	102	6	3.53326	3.45209	0.829233	1	1.38051
BAB_v1_b0090	92857	93960	-	NA	putative membrane protein	47405	42.9782	476	0.43155	32779	37.1223	370	0.419026	2993	38	4.67583	4.51561	0.691453	1	1.58118
BAB_v1_b0091	93960	94664	-	NA	conserved exported protein of unknown function	31762	45.1165	310	0.440341	27918	49.5	261	0.462766	6533	56	4.50192	4.4459	0.878947	1	1.70329
BAB_v1_b0092	94704	95597	-	NA	Bacterial regulatory protein LysR, HTH motif:LysR substrate binding domain	34102	38.1881	382	0.427772	25859	36.1664	304	0.425175	2581	34	4.53279	4.41263	0.758262	1	1.57015
BAB_v1_b0093	95601	96806	-	NA	Amidase	40317	33.4581	512	0.424896	29257	30.3181	390	0.404145	13799	55	4.6055	4.46624	0.725656	1	1.4958
BAB_v1_bmiscRNA7	96991	97136	+	NA	ar45	3413	23.5379	59	0.406897	2567	21.9402	49	0.418803	4716	42	3.53326	3.4096	0.751904	1	1.3606
BAB_v1_bmiscRNA10	97145	97295	+	NA	speF	2736	18.24	72	0.48	2384	19.8667	60	0.5	1397	31	3.43727	3.37749	0.871027	1	1.31945
BAB_v1_b0094	97391	98524	+	NA	Ornithine decarboxylase	2403	2.12092	40	0.0353045	1638	1.80595	24	0.0264609	2451	35	3.38093	3.21458	0.681364	1	0.44808
BAB_v1_b0095	98600	100318	-	NA	SUCCINOGLYCAN BIOSYNTHESIS TRANSPORT PROTEIN EXOP	64902	37.7776	725	0.422002	53148	38.6812	591	0.430131	1329	27	4.81226	4.7255	0.818884	1	1.59859
BAB_v1_b0096	100444	101307	-	NA	conserved protein of unknown function	33154	38.4171	424	0.491309	27171	39.3213	351	0.507959	2681	37	4.52055	4.43412	0.819514	1	1.60553
BAB_v1_b0097	101304	101948	-	NA	putative UDP-N-ACETYL-D-MANNOSAMINURONIC ACID TRANSFERASE	20228	31.4099	251	0.389752	13108	25.4031	187	0.362403	4411	49	4.30597	4.11757	0.647981	1	1.42165
BAB_v1_b0098	101963	102064	-	NA	protein of unknown function	2261	22.3861	50	0.49505	2045	25.2469	38	0.469136	2663	47	3.35449	3.31091	0.904067	1	1.41908
BAB_v1_b0099	102065	103255	-	NA	Glycosyl transferase	58729	49.3521	561	0.471429	45853	48.1649	453	0.47584	2284	49	4.76886	4.66138	0.780742	1	1.69166
BAB_v1_b0100	103328	104089	+	NA	protein of unknown function	19921	26.1774	286	0.375821	17508	28.7488	240	0.394089	4216	45	4.29933	4.24326	0.878827	1	1.47347
BAB_v1_b0101	103884	104384	+	NA	protein of unknown function	20984	41.968	223	0.446	16749	41.8725	176	0.44	3111	45	4.32191	4.22401	0.798142	1	1.63218
BAB_v1_b0102	104353	105678	+	NA	O-antigen ligase family protein	51815	39.1057	574	0.433208	38338	36.1338	441	0.415646	1939	36	4.71446	4.58364	0.739887	1	1.56977
BAB_v1_b0103	105692	106828	+	NA	OXIDOREDUCTASE	48513	42.7051	507	0.446303	32843	36.1707	394	0.433921	3687	34	4.68587	4.51646	0.67698	1	1.5702
BAB_v1_b0104	106825	107874	-	NA	oxidoreductase, Gfo/Idh/MocA family	27606	26.3165	412	0.392755	22438	26.7437	325	0.387366	5342	44	4.44102	4.351	0.812765	1	1.44317
BAB_v1_b0105	108191	109600	+	NA	6-phosphogluconate dehydrogenase, decarboxylating	6117	4.34138	50	0.0354862	167	0.148181	13	0.011535	1328	25	3.78661	2.22531	0.0272965	1	0.0600104
BAB_v1_b0106	109696	110757	-	NA	Spermidine/putrescine import ATP-binding protein PotA	43687	41.1753	497	0.468426	41296	48.6408	437	0.514723	2948	10	4.64036	4.61592	0.945248	1	1.69584
BAB_v1_b0107	110763	111581	-	NA	Thiamin ABC transporter, transmembrane component	33331	40.7469	324	0.396088	32008	48.9419	281	0.429664	1136	23	4.52286	4.50527	0.960278	1	1.69847
BAB_v1_b0108	111578	112471	-	NA	IRON(III)-TRANSPORT SYSTEM PERMEASE PROTEIN SFUB	33873	37.9317	445	0.49832	28284	39.558	352	0.492308	577	20	4.52987	4.45156	0.834977	1	1.60808
BAB_v1_b0109	112680	113783	-	NA	Ferric iron ABC transporter, iron-binding protein	50861	46.1115	525	0.475975	37981	43.0136	422	0.477916	1670	45	4.70639	4.57958	0.746746	1	1.64359
BAB_v1_b0110	114192	115256	-	NA	Inner membrane component of tripartite multidrug resistance system	46263	43.4803	510	0.479323	41240	48.4038	417	0.489437	1082	34	4.66524	4.61533	0.891406	1	1.69376
BAB_v1_b0111	115253	115714	-	NA	Inner membrane component of tripartite multidrug resistance system	24835	53.872	209	0.453362	22726	61.5881	168	0.455285	3022	49	4.39508	4.35654	0.915043	1	1.79649
BAB_v1_b0112	115807	116748	-	NA	Membrane fusion component of tripartite multidrug resistance system	57563	61.1722	471	0.500531	52077	69.1594	389	0.5166	2112	49	4.76015	4.71665	0.90468	1	1.84609
BAB_v1_b0113	116873	117616	+	NA	Transcriptional regulator, TetR family	33681	45.3311	371	0.499327	26270	44.1513	318	0.534454	3297	42	4.5274	4.41948	0.779942	1	1.65467
BAB_v1_b0114	117890	118669	+	NA	HTH-type quorum sensing-dependent transcriptional regulator VjbR	26237	33.6804	308	0.395379	23035	36.9743	251	0.402889	5547	38	4.41893	4.36241	0.877925	1	1.57949
BAB_v1_b0115	118635	119165	-	NA	conserved protein of unknown function	9711	18.3226	167	0.315094	8323	19.6297	143	0.337264	4951	51	3.98731	3.92033	0.856981	1	1.31449
BAB_v1_b0116	119276	120346	-	NA	Flagellar biosynthetic protein FlhB	54885	51.2944	482	0.450467	38914	45.4603	356	0.415888	846	36	4.73946	4.59012	0.708997	1	1.66708
BAB_v1_b0117	120363	120809	-	NA	protein of unknown function	27065	60.6839	264	0.591928	23029	64.6882	228	0.640449	5927	63	4.43242	4.36229	0.850846	1	1.81749
BAB_v1_b0118	120637	121173	-	NA	Flagellar motor switch protein FLIG	20443	38.1399	250	0.466418	17112	39.9813	196	0.457944	7586	70	4.31057	4.23333	0.837018	1	1.61259
BAB_v1_b0119	121350	121697	-	NA	Flagellar motor switch protein FliN	10292	29.6599	149	0.429395	7984	28.8231	115	0.415162	6991	63	4.01254	3.90227	0.775673	1	1.47455
BAB_v1_b0120	121694	122155	-	NA	conserved protein of unknown function	15768	34.2039	196	0.425163	13096	35.4905	161	0.436314	4215	59	4.1978	4.11717	0.83049	1	1.56218
BAB_v1_b0121	122136	122432	-	NA	Flagellar motor switch protein FliM	14094	47.6149	139	0.469595	12875	54.5551	120	0.508475	2560	43	4.14907	4.10978	0.913444	1	1.74472
BAB_v1_b0122	122384	123085	-	NA	Flagellar motor switch protein FliM	25581	36.4922	317	0.452211	20609	36.7362	237	0.42246	7662	68	4.40793	4.31408	0.805606	1	1.57676
BAB_v1_b0123	123087	124058	-	NA	Motility protein A	42811	44.0896	445	0.45829	36965	47.574	361	0.464607	3690	52	4.63157	4.5678	0.863426	1	1.6864
BAB_v1_b0124	124105	124893	+	NA	Flagellar basal-body rod protein flgF	34264	43.4822	349	0.442893	30102	47.781	269	0.426984	7115	47	4.53485	4.47861	0.878506	1	1.68825
BAB_v1_b0125	124893	125624	+	NA	Flagellar basal-body rod protein FlgF	43607	59.6539	382	0.522572	40749	69.6564	326	0.557265	3111	53	4.63957	4.61013	0.934439	1	1.84915
BAB_v1_b0126	125621	126982	+	NA	Flagellum-specific ATP synthase	59764	43.9118	635	0.466569	50333	46.2195	513	0.471074	4352	43	4.77645	4.70186	0.842182	1	1.67412
BAB_v1_b0127	126979	127584	+	NA	conserved protein of unknown function	25471	42.1008	302	0.499174	22651	46.7031	265	0.546392	3009	40	4.40606	4.35511	0.889251	1	1.67855
BAB_v1_b0128	127609	128586	-	NA	Phosphatidylglycerophosphatase B	28334	29.001	343	0.351075	24092	30.8476	260	0.332907	1876	29	4.45232	4.38189	0.850256	1	1.50308
BAB_v1_b0129	129130	129525	+	NA	GtrA domain-containing protein	4549	11.5165	99	0.250633	3119	9.90159	72	0.228571	1345	27	3.65801	3.49415	0.685495	1	1.03749
BAB_v1_b0130	129522	130502	+	NA	Glycosyl transferase	40935	41.7704	436	0.444898	33943	43.2946	340	0.433673	1918	41	4.61211	4.53076	0.829172	1	1.64635
BAB_v1_b0131	130483	131235	+	NA	putative Chitin disaccharide deacetylase	25119	33.4029	364	0.484043	20755	34.4767	295	0.490033	1083	34	4.40002	4.31714	0.826234	1	1.54994
BAB_v1_b0132	131232	132668	+	NA	Polymyxin resistance protein ArnT, undecaprenyl phosphate-alpha-L-Ara4N transferase; Melittin resistance protein PqaB	59864	41.688	654	0.455432	52770	45.9669	547	0.476481	2602	43	4.77717	4.7224	0.881483	1	1.67179
BAB_v1_b0133	132840	133868	+	NA	transcriptional regulator, AraC family	38838	37.7802	380	0.36965	35090	42.6886	315	0.383212	2631	46	4.58927	4.5452	0.903473	1	1.64037
BAB_v1_b0135	134225	134662	+	NA	putative transcriptional regulator SyrB	3969	9.08238	88	0.201373	3025	8.66762	67	0.191977	177	9	3.59879	3.48087	0.761965	1	0.98532
BAB_v1_b0136	134856	136157	-	NA	Putative metabolite transport protein NicT	44487	34.1945	514	0.395081	35667	34.2622	406	0.39001	3736	50	4.64824	4.55228	0.801722	1	1.54731
BAB_v1_b0137	136183	136815	-	NA	putative 3-oxo-tetronate 4-phosphate decarboxylase YgbL	15972	25.2722	242	0.382911	12936	25.5652	204	0.403162	1813	38	4.20339	4.11183	0.809867	1	1.42431
BAB_v1_b0138	136841	137806	-	NA	D-erythronate dehydrogenase	28876	29.9233	352	0.364767	24511	31.7089	289	0.373868	2018	34	4.46055	4.38938	0.848807	1	1.51467
BAB_v1_b0139	137806	138597	-	NA	putative DeoR-type DNA-binding transcriptional regulator YgbI	19624	24.8091	299	0.378003	14980	23.6651	233	0.368088	2549	33	4.29281	4.17554	0.763312	1	1.39208
BAB_v1_b0140	138594	139379	-	NA	putative 2-oxo-tetronate isomerase YgbM	25714	32.7567	328	0.417834	20750	32.9889	257	0.408585	4076	49	4.41019	4.31704	0.806922	1	1.53134
BAB_v1_b0141	139379	140653	-	NA	putative 3-oxo-tetronate kinase YgbK	55166	43.3014	589	0.462323	49543	48.5716	502	0.492157	1769	39	4.74168	4.69499	0.898055	1	1.69523
BAB_v1_b0142	140655	141272	-	NA	fragment of putative L-threonate dehydrogenase (part 2)	12481	20.2285	236	0.382496	10691	21.6856	186	0.377282	2442	33	4.09628	4.02906	0.856513	1	1.35575
BAB_v1_b0143	141272	141559	-	NA	fragment of putative L-threonate dehydrogenase (part 1)	17059	59.439	145	0.505226	13023	56.869	117	0.510917	2317	48	4.23198	4.11474	0.763365	1	1.76245
BAB_v1_b0144	141929	142309	+	NA	Flagellar basal body rod protein FlgB	18118	47.6789	194	0.510526	14657	48.2138	148	0.486842	4076	44	4.25813	4.16607	0.80893	1	1.69209
BAB_v1_b0145	142312	142734	+	NA	flagellar basal-body rod protein FlgC	15201	36.0213	200	0.473934	11797	34.9024	153	0.452663	4053	42	4.1819	4.07181	0.776016	1	1.55512
BAB_v1_b0146	142734	143069	+	NA	Flagellar hook-basal body complex protein FliE	12459	37.191	159	0.474627	10524	39.4157	137	0.513109	4293	49	4.09552	4.02222	0.844623	1	1.60655
BAB_v1_b0147	143155	143943	+	NA	flagellar basal-body rod protein FlgG	38656	49.0558	378	0.479695	33794	53.6413	303	0.480952	4532	44	4.58723	4.52885	0.874201	1	1.73752
BAB_v1_b0148	143940	144437	+	NA	Flagellar protein FlgA	30554	61.4769	247	0.496982	27031	68.0882	199	0.501259	4086	57	4.48508	4.43188	0.884667	1	1.8394
BAB_v1_b0149	144434	145438	+	NA	fragment of flagellar P-ring protein (part 1)	85660	85.3187	519	0.516932	36114	44.9179	411	0.511194	4807	60	4.93278	4.55769	0.421592	1	1.66198
BAB_v1_b0150	145463	145807	+	NA	fragment of flagellar P-ring protein (part 2)	15256	44.3488	151	0.438953	13243	47.9819	125	0.452899	37828	65	4.18347	4.12202	0.867995	1	1.69004
BAB_v1_b0151	145804	146364	+	NA	conserved exported protein of unknown function	21974	39.2393	248	0.442857	16717	37.3147	199	0.444196	2500	36	4.34193	4.22318	0.760728	1	1.58337
BAB_v1_b0152	146361	147089	+	NA	Flagellar L-ring protein	24021	32.9959	315	0.432692	19174	32.945	255	0.438144	7785	69	4.38061	4.28274	0.798185	1	1.53078
BAB_v1_b0153	147102	147593	+	NA	Flagellar biosynthesis protein fliL	18341	37.3544	227	0.462322	14460	36.7939	174	0.442748	3418	39	4.26345	4.1602	0.788355	1	1.57742
BAB_v1_b0154	147590	148330	+	NA	Flagellar biosynthetic protein FliP	32229	43.5527	332	0.448649	28591	48.2956	273	0.461149	2925	43	4.50826	4.45624	0.887093	1	1.69281
BAB_v1_b0155	148533	148919	+	NA	protein of unknown function	9897	25.6399	156	0.404145	7121	23.1201	126	0.409091	627	29	3.99555	3.8526	0.719438	1	1.38238
BAB_v1_b0156	149544	150428	-	NA	Transcriptional regulators, LysR family	41858	47.3507	430	0.486425	34713	49.0297	342	0.483051	2521	40	4.62179	4.5405	0.829284	1	1.69923
BAB_v1_b0157	150608	151825	+	NA	CAIB/BAIF family protein	78434	64.4486	579	0.47576	66446	68.2898	474	0.487153	1682	32	4.89451	4.82248	0.847147	1	1.84067
BAB_v1_b0158	151893	152729	+	NA	Mesaconyl-C(4)-CoA hydratase	35534	42.5048	414	0.495215	25924	38.8084	317	0.474551	1143	31	4.55066	4.41372	0.729534	1	1.59997
BAB_v1_b0159	152723	153547	+	NA	Citrate lyase subunit beta-like protein	42948	52.1214	430	0.521845	35409	53.65	341	0.516667	8962	76	4.63295	4.54913	0.824443	1	1.73759
BAB_v1_b0160	153580	153732	+	NA	conserved protein of unknown function	1403	9.23026	36	0.236842	1219	9.9918	29	0.237705	1739	45	3.14737	3.08636	0.868234	1	1.04107
BAB_v1_b0162	153997	154575	+	NA	CYTOCHROME B561	33199	57.4377	287	0.49654	18964	41.0476	209	0.452381	613	18	4.52114	4.27795	0.571205	1	1.62374
BAB_v1_bmiscRNA4	154766	154961	-	NA	BSR1073	5219	26.7641	79	0.405128	4207	27.1419	63	0.406452	1808	33	3.71767	3.62408	0.805939	1	1.44935
BAB_v1_b0163	155365	155769	+	NA	conserved protein of unknown function	17809	44.0817	188	0.465347	15554	48.0062	146	0.450617	4595	55	4.25066	4.19187	0.87333	1	1.69025
BAB_v1_b0164	155973	161840	+	NA	Autotransporter-associated beta strand repeat-containing protein	327546	55.8285	2828	0.482018	222856	47.4869	2071	0.441296	3372	51	5.51527	5.34803	0.680379	1	1.68562
BAB_v1_b0165	161837	162379	+	NA	protein of unknown function	27907	51.4889	303	0.559041	21733	50.076	240	0.552995	6814	69	4.44573	4.33714	0.778737	1	1.70822
BAB_v1_b0166	162615	163010	+	NA	Cytochrome c2	12795	32.3924	158	0.4	11651	36.9873	132	0.419048	12334	48	4.10707	4.0664	0.910519	1	1.57964
BAB_v1_b0167	163234	163473	-	NA	conserved protein of unknown function	8880	37.1548	104	0.435146	8180	42.8272	88	0.460733	517	15	3.94846	3.91281	0.921067	1	1.64174
BAB_v1_b0168	164118	164930	-	NA	Pyruvate dehydrogenase complex repressor	38260	47.1182	373	0.45936	33046	50.84	314	0.483077	823	17	4.58276	4.51913	0.863699	1	1.71466
BAB_v1_b0169	165052	165972	-	NA	Transcriptional regulator, LysR family, in glycolate utilization operon	65972	71.7087	466	0.506522	58929	80.0666	388	0.527174	3993	43	4.81937	4.77034	0.893229	1	1.90884
BAB_v1_b0170	166311	167819	+	NA	glycolate dehydrogenase, putative FAD-linked subunit	58681	38.9131	692	0.458886	46829	38.83	553	0.458541	2488	45	4.7685	4.67052	0.798013	1	1.60021
BAB_v1_b0171	167835	169067	+	NA	Glycolate dehydrogenase , FAD-binding subunit GlcE	50128	40.6883	588	0.477273	42443	43.0456	474	0.48073	3445	41	4.70009	4.62782	0.846676	1	1.6439
BAB_v1_b0172	169072	170373	+	NA	glycolate dehydrogenase, putative iron-sulfur subunit	63666	48.9362	688	0.528824	56022	53.8156	556	0.534102	4233	46	4.80391	4.74837	0.879922	1	1.7389
BAB_v1_b0173	170597	171424	-	NA	methylglyoxal reductase DkgA	22579	27.3023	345	0.41717	18569	28.0923	286	0.432678	242	10	4.35372	4.26881	0.822365	1	1.46378
BAB_v1_b0174	171700	171807	-	NA	protein of unknown function	7684	71.8131	71	0.663551	4643	54.6235	56	0.658824	1252	37	3.88564	3.66689	0.604164	1	1.74526
BAB_v1_b0175	171750	172433	-	NA	YbiS	36139	52.9122	335	0.490483	27764	50.7569	251	0.458867	3095	59	4.55799	4.4435	0.768235	1	1.71397
BAB_v1_b0176	172649	173329	+	NA	3-methyl-adenine DNA glycosylase I, constitutive	35418	52.0853	300	0.441176	28498	52.386	249	0.457721	4712	57	4.54924	4.45483	0.804596	1	1.72743
BAB_v1_b0177	173448	174065	+	NA	Transporter, LysE family	16446	26.6548	262	0.424635	14224	28.8519	222	0.450304	6249	53	4.21609	4.15305	0.864839	1	1.47497
BAB_v1_b0178	174176	175684	+	NA	Histidine--tRNA ligase	1895	1.25663	38	0.0251989	76	0.0630182	4	0.00331675	356	7	3.27784	1.88649	0.0400844	1	0.0265407
BAB_v1_b0179	175693	176823	+	NA	ATP phosphoribosyltransferase regulatory subunit	36651	32.4345	445	0.393805	27333	30.2356	332	0.367257	1807	33	4.5641	4.4367	0.745744	1	1.49465
BAB_v1_b0180	176820	177515	+	NA	ATP phosphoribosyltransferase	22692	32.6504	268	0.385612	20835	37.5405	234	0.421622	2400	36	4.35589	4.31881	0.918125	1	1.58592
BAB_v1_b0181	177589	178827	-	NA	Glucose/galactose transporter	7607	6.14459	191	0.154281	6635	6.70202	153	0.154545	487	12	3.88127	3.82191	0.872108	1	0.886605
BAB_v1_b0182	179113	179514	-	NA	Inner membrane protein YqjF	34071	84.9651	201	0.501247	27069	84.3271	159	0.495327	7240	44	4.5324	4.43249	0.794465	1	1.93109
BAB_v1_b0183	179617	181008	-	NA	fumarase C	66438	47.7628	678	0.487419	56494	50.7583	560	0.503145	378	21	4.82242	4.75201	0.850314	1	1.71398
BAB_v1_b0184	181158	181412	-	NA	conserved protein of unknown function	11202	44.1024	131	0.515748	9339	45.7794	101	0.495098	514	18	4.04933	3.97035	0.833616	1	1.67005
BAB_v1_bmiscRNA5	181553	181741	+	NA	BASRCII26	6351	33.7819	74	0.393617	4982	33.2133	48	0.32	5384	55	3.80291	3.69749	0.78432	1	1.5342
BAB_v1_b0185	181742	181963	-	NA	conserved protein of unknown function	3502	15.8462	85	0.384615	2765	15.6215	64	0.361582	3785	34	3.54444	3.44185	0.789323	1	1.22067
BAB_v1_b0186	182165	183805	-	NA	chaperonin GroEL	201	0.122561	15	0.00914634	198	0.150915	12	0.00914634	1223	29	2.30535	2.29885	0.980198	1	0.0610431
BAB_v1_b0187	183896	184192	-	NA	cochaperonin GroES	24	0.0810811	1	0.00337838	24	0.101695	1	0.00423729	2	2	1.39794	1.39794	0.96	1	0.0420613
BAB_v1_b0188	184673	185521	+	NA	hydrolase, haloacid dehalogenase-like family	19694	23.2241	283	0.333726	17393	25.6534	222	0.327434	3584	33	4.29436	4.2404	0.883118	1	1.42575
BAB_v1_b0189	185609	186598	+	NA	bifunctional riboflavin kinase/FMN adenylyltransferase	1923	1.94439	38	0.0384226	69	0.0872314	9	0.011378	1476	29	3.28421	1.8451	0.0358628	1	0.036322
BAB_v1_b0190	186942	189860	+	NA	isoleucine--tRNA ligase	2806	0.961618	53	0.0181631	142	0.0608398	10	0.00428449	1500	29	3.44824	2.15534	0.0505878	1	0.0256498
BAB_v1_b0191	190052	190723	+	NA	conserved protein of unknown function	18873	28.1267	293	0.436662	17346	32.3017	250	0.465549	3766	31	4.27586	4.23922	0.919042	1	1.52247
BAB_v1_b0192	191068	191628	+	NA	CYTOCHROME B561	16390	29.2679	235	0.419643	12121	27.0558	181	0.404018	2303	28	4.21461	4.08357	0.739491	1	1.44802
BAB_v1_b0193	191682	192155	-	NA	tRNA-specific adenosine deaminase	1078	2.27907	16	0.0338266	724	1.91029	12	0.0316623	2251	27	3.03302	2.86034	0.670992	1	0.463936
BAB_v1_b0194	192296	194041	+	NA	Pseudouridine synthase	44104	25.2745	640	0.366762	31074	22.2434	507	0.362921	4380	51	4.64449	4.49241	0.704546	1	1.3663
BAB_v1_b0195	194022	194585	+	NA	RsmD family RNA methyltransferase	21817	38.7513	260	0.461812	19437	43.0976	210	0.465632	2794	40	4.33881	4.28865	0.89087	1	1.64441
BAB_v1_b0196	194668	196215	+	NA	Uncharacterized zinc protease y4wA	56677	36.6367	657	0.424693	41624	33.6492	511	0.413096	2055	49	4.75341	4.61935	0.734394	1	1.53969
BAB_v1_b0198	196616	196714	+	NA	protein of unknown function	2029	20.7041	42	0.428571	1768	22.6667	31	0.397436	3758	26	3.3075	3.24773	0.870936	1	1.37414
BAB_v1_b0199	196826	197578	+	NA	Peptidase M16 domain-containing protein	37869	50.3577	322	0.428191	25490	42.3422	250	0.415282	4130	40	4.5783	4.40639	0.673092	1	1.63691
BAB_v1_b0200	197589	198470	+	NA	Patatin	31387	35.6266	348	0.395006	27526	39.044	290	0.411348	12933	71	4.49676	4.43976	0.876959	1	1.60254
BAB_v1_b0201	198483	200327	-	NA	Glutathione-regulated potassium-efflux system protein	85401	46.3129	941	0.510304	69663	47.1972	749	0.507453	1176	27	4.93147	4.84301	0.815707	1	1.68302
BAB_v1_b0202	200529	201872	+	NA	TldE/PmbA protein, part of proposed TldE/TldD proteolytic complex (PMID 12029038)	47514	35.379	555	0.413254	36129	33.6084	421	0.391628	1432	29	4.67683	4.55787	0.76037	1	1.53918
BAB_v1_b0203	201859	202668	+	NA	Inositol monophosphatase family protein	21664	26.7787	297	0.36712	19724	30.4853	252	0.38949	4393	44	4.33576	4.29502	0.910408	1	1.49811
BAB_v1_b0204	202707	202958	+	NA	conserved protein of unknown function	461	1.83665	17	0.0677291	429	2.13433	15	0.0746269	323	10	2.66464	2.63347	0.928571	1	0.496144
BAB_v1_b0205	203022	203765	+	NA	putative enzyme	3664	4.93136	35	0.0471063	41	0.0689076	2	0.00336134	580	16	3.56407	1.62325	0.0111869	1	0.0289401
BAB_v1_b0206	203762	205102	+	NA	3-deoxy-D-manno-octulosonic acid transferase	3780	2.8209	71	0.0529851	509	0.474813	18	0.016791	3628	31	3.57761	2.70757	0.13462	1	0.168737
BAB_v1_b0207	205105	206130	+	NA	Tetraacyldisaccharide 4'-kinase	2607	2.54341	35	0.0341463	3	0.00365408	1	0.00121803	2963	43	3.41631	0.60206	0.00115031	1	0.00158405
BAB_v1_b0208	206144	206380	-	NA	conserved protein of unknown function	13929	59.0212	114	0.483051	11535	61.3564	90	0.478723	3312	42	4.14395	4.06206	0.828069	1	1.79488
BAB_v1_b0209	206478	208349	-	NA	DNA mismatch repair protein MutL	85064	45.4645	912	0.48744	74128	49.5177	742	0.495658	2449	35	4.92975	4.86999	0.871428	1	1.70344
BAB_v1_b0210	208533	209816	-	NA	Cis,cis-muconate transport protein	67246	52.4131	665	0.518316	54245	52.8189	547	0.532619	1331	38	4.82767	4.73437	0.806653	1	1.73093
BAB_v1_b0211	209914	211068	-	NA	Caffeyl-CoA reductase-Etf complex subunit CarC	39100	33.8821	530	0.459272	31469	34.0574	450	0.487013	4112	38	4.59219	4.4979	0.804813	1	1.54478
BAB_v1_b0212	211125	211910	-	NA	putative HTH-type transcriptional regulator TsaQ1/TsaQ2	35177	44.8115	409	0.521019	27776	44.159	311	0.494436	2835	44	4.54627	4.44369	0.789584	1	1.65474
BAB_v1_b0213	212216	214582	+	NA	putative 3-hydroxybutyryl-CoA dehydrogenase	136035	57.4958	1209	0.510989	113537	60.009	978	0.516913	347	11	5.13365	5.05514	0.83461	1	1.78539
BAB_v1_b0214	214746	215885	+	NA	Acetyl-CoA:oxalate CoA-transferase	54420	47.7788	605	0.531168	42336	46.472	473	0.51921	3222	39	4.73577	4.62672	0.777935	1	1.67644
BAB_v1_b0215	215851	215988	+	NA	protein of unknown function	10675	77.9197	80	0.583942	9573	87.8257	64	0.587156	4917	55	4.02841	3.98109	0.896684	1	1.94854
BAB_v1_b0216	215972	217246	-	NA	NADH:flavin oxidoreductase/NADH oxidase	38213	29.9945	536	0.420722	30372	29.7765	435	0.426471	8832	61	4.58222	4.48249	0.794787	1	1.48822
BAB_v1_b0217	217332	217796	+	NA	MerR family transcriptional regulator	20425	44.0194	218	0.469828	18014	48.4247	193	0.518817	468	23	4.31018	4.25563	0.881915	1	1.69394
BAB_v1_b0218	217894	219237	-	NA	Sensor protein QseC	94782	70.5748	693	0.516009	75687	70.4065	549	0.510698	1941	17	4.97673	4.87903	0.798529	1	1.85374
BAB_v1_b0219	219234	219911	-	NA	DNA-binding transcriptional activator QseB	35414	52.3102	360	0.531758	31713	58.6192	304	0.561922	5617	49	4.54919	4.50125	0.895468	1	1.77539
BAB_v1_b0220	220052	220447	+	NA	PepSY domain-containing protein	16383	41.4759	209	0.529114	14854	47.1556	186	0.590476	1989	25	4.21442	4.17187	0.906616	1	1.68265
BAB_v1_b0221	220615	221085	+	NA	conserved exported protein of unknown function	27995	59.5638	242	0.514894	18924	50.3298	186	0.494681	4665	47	4.4471	4.27704	0.675954	1	1.71037
BAB_v1_b0222	221096	221401	+	NA	conserved protein of unknown function	9780	32.0656	144	0.472131	7018	28.6449	113	0.461224	6381	56	3.99038	3.84628	0.717514	1	1.47195
BAB_v1_b0223	221424	221714	+	NA	protein of unknown function	10011	34.5207	135	0.465517	7454	32.1293	104	0.448276	3247	48	4.00052	3.87245	0.744507	1	1.52021
BAB_v1_b0224	221711	223300	+	NA	protein of unknown function	95763	60.2662	818	0.514789	74949	58.9685	645	0.507474	3596	51	4.9812	4.87477	0.782643	1	1.77792
BAB_v1_b0225	223281	224258	+	NA	FAD:protein FMN transferase	56694	58.0287	501	0.512794	35825	45.8707	417	0.533931	4282	47	4.75354	4.5542	0.63189	1	1.6709
BAB_v1_b0226	224301	225251	-	NA	GGDEF domain-containing protein	45194	47.5726	426	0.448421	33206	43.6921	328	0.431579	5323	31	4.65509	4.52123	0.734727	1	1.65023
BAB_v1_b0227	225273	226517	+	NA	conserved protein of unknown function	82525	66.3384	610	0.490354	66309	66.5753	454	0.455823	9577	59	4.91659	4.82158	0.803492	1	1.82979
BAB_v1_b0228	226621	227226	+	NA	Glutathione S-transferase	17170	28.3802	258	0.426446	13852	28.5608	212	0.437113	389	9	4.2348	4.14154	0.806709	1	1.47072
BAB_v1_b0229	227409	227795	+	NA	conserved protein of unknown function	16219	42.0181	168	0.435233	9378	30.4481	130	0.422078	3694	34	4.21005	3.97216	0.578175	1	1.49759
BAB_v1_b0230	227948	228355	+	NA	conserved protein of unknown function	13017	31.9828	173	0.425061	8228	25.3169	125	0.384615	2607	43	4.11454	3.91535	0.632048	1	1.42024
BAB_v1_b0231	228452	230482	+	NA	putative nosA protein	86744	42.731	987	0.486207	64426	39.6712	797	0.490764	3719	46	4.93824	4.80907	0.742706	1	1.60929
BAB_v1_b0232	230650	231831	+	NA	alanine-rich protein SCI7.12c	54778	46.3827	538	0.455546	42275	44.7354	427	0.451852	2928	44	4.73861	4.62609	0.771737	1	1.66025
BAB_v1_b0233	231925	232719	-	NA	Bacterial regulatory proteins, IclR family	31431	39.5856	346	0.435768	29551	46.4638	302	0.474843	4157	48	4.49737	4.47059	0.940157	1	1.67636
BAB_v1_b0234	233021	233560	+	NA	Periplasmic binding protein/LacI transcriptional regulator	26908	49.9221	275	0.510204	20669	47.9559	220	0.510441	871	30	4.4299	4.31534	0.768107	1	1.68981
BAB_v1_b0235	233557	234087	+	NA	Ribose ABC transporter, periplasmic ribose-binding protein rbsB (TC 3.A.1.2.1)	13154	24.8189	194	0.366038	11293	26.6344	156	0.367925	4137	45	4.11909	4.05285	0.858457	1	1.44145
BAB_v1_b0236	234096	235628	+	NA	Ribose import ATP-binding protein RbsA 1	56582	36.9334	720	0.469974	43695	35.6403	567	0.46248	2939	50	4.75269	4.64044	0.772228	1	1.56396
BAB_v1_b0237	235628	236587	+	NA	Ribose ABC transport system, permease protein RbsC (TC 3.A.1.2.1)	40956	42.707	428	0.446298	36368	47.4159	356	0.464146	2764	49	4.61233	4.56073	0.887956	1	1.68499
BAB_v1_b0238	236584	237537	+	NA	Ribose ABC transport system, permease protein RbsC (TC 3.A.1.2.1)	39360	41.3012	452	0.474292	30015	39.3381	372	0.487549	1465	33	4.59507	4.47735	0.762557	1	1.60572
BAB_v1_b0239	237537	237956	+	NA	Putative translation initiation inhibitor, yjgF family	13271	31.673	184	0.439141	12013	35.8597	147	0.438806	2402	22	4.12294	4.07969	0.905139	1	1.56655
BAB_v1_b0240	238164	238826	-	NA	periplasmic protein-L-methionine sulfoxide reductase heme binding subunit	30633	46.2734	336	0.507553	25092	47.3434	274	0.516981	937	21	4.4862	4.39955	0.81909	1	1.68434
BAB_v1_b0241	238828	239787	-	NA	periplasmic protein-L-methionine sulfoxide reductase catalytic subunit	30199	31.4901	398	0.415016	23068	30.0756	316	0.411995	1082	32	4.48001	4.36303	0.763841	1	1.49242
BAB_v1_b0242	240210	241076	+	NA	Carboxylesterase	65150	75.2309	487	0.562356	50196	72.5376	377	0.544798	3974	48	4.81392	4.70068	0.770456	1	1.86651
BAB_v1_b0243	241201	242175	-	NA	G-protein beta WD-40 repeat:ATP/GTP-binding site motif A	51674	53.0534	455	0.467146	40465	51.8782	351	0.45	9736	68	4.71328	4.60709	0.783067	1	1.72328
BAB_v1_b0244	242294	243433	-	NA	GTP-binding protein	64657	56.7665	601	0.527656	49972	54.854	492	0.540066	1322	25	4.81062	4.69874	0.772866	1	1.74705
BAB_v1_b0245	243669	244439	-	NA	Creatinine amidohydrolase	5517	7.16494	45	0.0584416	926	1.50325	9	0.0146104	7241	55	3.74178	2.96708	0.167814	1	0.398504
BAB_v1_b0246	244618	244845	+	NA	Transcriptional regulator, marR family	13863	61.0705	125	0.550661	10154	56.0994	105	0.58011	5198	56	4.14189	4.00668	0.7324	1	1.75663
BAB_v1_b0247	244852	245109	+	NA	MarR family transcriptional regulator	6884	26.786	108	0.420233	5725	27.9268	88	0.429268	5510	50	3.8379	3.75785	0.831518	1	1.4613
BAB_v1_b0248	245256	246275	+	NA	RIBOSE OPERON REPRESSOR	64527	63.3238	555	0.544652	54341	66.6761	471	0.577914	4269	46	4.80975	4.73514	0.842131	1	1.83044
BAB_v1_b0249	246361	247335	+	NA	2-ketogluconate reductase	41730	42.8439	480	0.492813	29642	38.0026	358	0.458974	2719	41	4.62046	4.47192	0.710311	1	1.59109
BAB_v1_b0250	247445	248218	-	NA	Glutamine amidotransferase, class I	30722	39.7439	330	0.426908	25786	41.6575	278	0.449111	9433	73	4.48746	4.4114	0.839306	1	1.63
BAB_v1_b0251	248453	249202	+	NA	Gluconate 5-dehydrogenase	42603	56.8798	383	0.511348	33976	56.7212	304	0.507513	2381	36	4.62945	4.53119	0.797484	1	1.76134
BAB_v1_b0252	249568	251367	+	NA	diguanylate cyclase/phosphodiesterase (GGDEF & EAL domains) with PAS/PAC sensor(s)	71648	39.8266	859	0.477487	57780	40.1529	706	0.490618	657	19	4.85521	4.76179	0.806431	1	1.6144
BAB_v1_b0253	251310	251891	+	NA	diguanylate cyclase/phosphodiesterase (GGDEF & EAL domains) with PAS/PAC sensor(s)	22867	39.358	284	0.488812	19246	41.3892	232	0.498925	5473	44	4.35923	4.28436	0.841613	1	1.62726
BAB_v1_b0254	252115	253332	+	NA	Beta-lactamase domain-containing protein	54407	44.7058	570	0.468365	50329	51.7256	489	0.502569	171	11	4.73566	4.70183	0.925029	1	1.72202
BAB_v1_b0255	253640	254350	+	NA	conserved protein of unknown function	22640	31.8873	279	0.392958	21923	38.5968	258	0.454225	1208	19	4.3549	4.34092	0.968288	1	1.59766
BAB_v1_b0257	254554	254778	+	NA	Cytochrome c oxidase, subunit IV	8648	38.6071	98	0.4375	5109	28.3833	74	0.411111	2291	45	3.93697	3.70842	0.590704	1	1.4681
BAB_v1_b0258	255002	256279	+	NA	NAD(P) transhydrogenase subunit alpha part 1	41243	32.2968	542	0.424432	33744	33.05	456	0.446621	3745	49	4.61536	4.52821	0.818155	1	1.53212
BAB_v1_b0259	256279	256698	+	NA	NAD(P) transhydrogenase subunit alpha part 2	8962	21.389	173	0.412888	6920	20.6567	139	0.414925	3194	39	3.95245	3.84017	0.772063	1	1.33559
BAB_v1_b0260	256711	258111	+	NA	pyridine nucleotide transhydrogenase subunit beta	61203	43.7164	712	0.508571	50251	44.867	561	0.500893	2574	46	4.78678	4.70115	0.821041	1	1.6615
BAB_v1_b0261	258182	259522	-	NA	Oxidoreductase	2769	2.06642	34	0.0253731	55	0.051306	5	0.00466418	4546	60	3.44248	1.74819	0.0198556	1	0.0217291
BAB_v1_b0262	259718	260389	+	NA	HAD-superfamily hydrolase, subfamily IA, variant 3	37912	56.5007	310	0.461997	27738	51.6536	264	0.49162	14937	69	4.57879	4.44309	0.731622	1	1.72143
BAB_v1_b0263	260464	260940	+	NA	Nodulation protein N	1626	3.41597	28	0.0588235	75	0.197368	3	0.00789474	339	9	3.21139	1.88081	0.0460971	1	0.0782278
BAB_v1_b0264	261015	261914	-	NA	conserved protein of unknown function	25280	28.1201	343	0.381535	19932	27.7218	273	0.379694	5175	46	4.40279	4.29957	0.788418	1	1.45821
BAB_v1_b0265	261911	262210	-	NA	conserved protein of unknown function	12052	40.3077	131	0.438127	11466	47.9749	118	0.493724	3414	39	4.0811	4.05945	0.951298	1	1.68997
BAB_v1_b0266	262473	262790	+	NA	SSU ribosomal protein S21p	1540	4.85804	30	0.0946372	1295	5.11858	19	0.0750988	293	1	3.1878	3.11261	0.840363	1	0.78665
BAB_v1_b0267	263324	264211	+	NA	TPR domain protein	51994	58.6178	463	0.521984	43067	60.7433	384	0.541608	5423	54	4.71596	4.63415	0.828291	1	1.79059
BAB_v1_b0268	264303	264710	+	NA	Glyoxalase family protein	12123	29.7862	173	0.425061	11130	34.2462	143	0.44	831	33	4.08365	4.04653	0.918014	1	1.54711
BAB_v1_b0269	264723	265388	-	NA	L-methionine/D-methionine ABC transporter membrane subunit	26431	39.7459	310	0.466165	19164	35.955	236	0.442777	2201	43	4.42213	4.28251	0.72503	1	1.56767
BAB_v1_b0270	265369	266427	-	NA	L-methionine/D-methionine ABC transporter ATP binding subunit	44619	42.173	522	0.493384	31752	37.5319	407	0.481087	3759	45	4.64953	4.50178	0.711609	1	1.58582
BAB_v1_b0272	266892	266984	-	NA	protein of unknown function	6105	66.3587	50	0.543478	3693	49.9054	43	0.581081	1106	29	3.78576	3.5675	0.604815	1	1.70676
BAB_v1_b0273	267001	267729	-	NA	putative D-methionine-binding lipoprotein MetQ	24891	34.1909	351	0.482143	20267	34.823	293	0.503436	6360	55	4.39606	4.30681	0.814197	1	1.55416
BAB_v1_b0274	267963	269561	-	NA	Oxygen-dependent choline dehydrogenase	50362	31.5156	714	0.446809	40382	31.5978	579	0.453052	1214	24	4.70211	4.6062	0.801819	1	1.51319
BAB_v1_b0275	269625	270608	-	NA	Branched-chain amino acid transport system permease protein livM (TC 3.A.1.4.1)	63068	64.1587	580	0.590031	37658	47.8501	431	0.547649	3325	39	4.79982	4.57587	0.597092	1	1.68887
BAB_v1_b0276	270610	271497	-	NA	High-affinity branched-chain amino acid transport system permease protein LivH (TC 3.A.1.4.1)	65720	74.0924	514	0.579481	59042	83.275	430	0.606488	11064	80	4.8177	4.77117	0.898373	1	1.9257
BAB_v1_b0277	271502	272227	-	NA	branched chain amino acid/phenylalanine ABC transporter ATP binding subunit LivF	43000	59.3103	393	0.542069	35297	60.7522	318	0.547332	3327	39	4.63348	4.54775	0.820841	1	1.79065
BAB_v1_b0278	272220	273035	-	NA	High-affinity branched-chain amino acid transport ATP-binding protein BraF	53784	65.9926	458	0.561963	47549	73.0399	374	0.574501	8140	58	4.73066	4.67715	0.884057	1	1.86947
BAB_v1_b0279	273048	274253	-	NA	Leu/Ile/Val-binding protein family	66353	55.0647	598	0.496266	55852	57.8777	479	0.496373	4979	57	4.82187	4.74705	0.841728	1	1.76995
BAB_v1_b0280	274518	275432	+	NA	Transcriptional regulator, LysR family	52685	57.6422	425	0.464989	37815	51.6598	335	0.45765	2895	36	4.7217	4.57768	0.717743	1	1.72148
BAB_v1_b0281	275648	276157	-	NA	AsnC family transcriptional regulator	15113	29.6916	220	0.43222	12218	30.0197	175	0.429975	1204	25	4.17938	4.08704	0.80839	1	1.49164
BAB_v1_b0282	276339	279410	+	NA	aminotransferase, class III	153775	50.0733	1568	0.510583	126393	51.442	1274	0.518519	8442	48	5.18689	5.10173	0.821929	1	1.71968
BAB_v1_b0283	279514	280533	+	NA	General L-amino acid-binding periplasmic protein AapJ	63628	62.4416	572	0.561335	50088	61.4577	455	0.558282	617	22	4.80366	4.69974	0.787188	1	1.79559
BAB_v1_b0284	280564	282120	-	NA	D-aminopeptidase	86932	55.8689	826	0.530848	66781	53.6825	630	0.506431	5351	58	4.93918	4.82466	0.768189	1	1.73785
BAB_v1_b0285	282282	282410	+	NA	conserved protein of unknown function	4391	34.3047	63	0.492188	3276	32.1176	49	0.480392	1458	31	3.64266	3.51548	0.745902	1	1.52006
BAB_v1_b0286	282536	284221	+	NA	Thiamine pyrophosphate-binding protein	107777	63.9626	976	0.579228	89367	66.2468	772	0.572276	3376	43	5.03253	4.95118	0.829177	1	1.82767
BAB_v1_b0287	284234	284959	-	NA	Transcriptional regulator, GntR family	24691	34.0566	324	0.446897	20776	35.759	260	0.447504	6932	64	4.39256	4.31758	0.841406	1	1.56536
BAB_v1_b0288	284984	285277	-	NA	SUGAR TRANSPORT SYSTEM PERMEASE PROTEIN	12452	42.4983	132	0.450512	11562	49.2	119	0.506383	2270	45	4.09527	4.06307	0.928451	1	1.7007
BAB_v1_b0289	285547	286539	+	NA	SUGAR TRANSPORTER	43091	43.4385	474	0.477823	38243	48.165	392	0.493703	2835	37	4.6344	4.58256	0.887473	1	1.69166
BAB_v1_b0290	286548	287483	+	NA	L-arabinose 1-dehydrogenase (NAD(P)(+))	29718	31.784	426	0.455615	24144	32.3213	343	0.45917	1109	33	4.47303	4.38283	0.81241	1	1.52272
BAB_v1_b0291	287580	289385	+	NA	D-xylonate dehydratase	81766	45.2997	850	0.470914	68121	47.1426	689	0.476817	1810	26	4.91258	4.83329	0.833111	1	1.68253
BAB_v1_b0292	289400	290329	+	NA	putative 2-dehydro-3-deoxygalactonokinase DgoK1	47220	50.8288	504	0.542519	32810	44.1588	390	0.524899	1255	24	4.67414	4.51602	0.694818	1	1.65474
BAB_v1_b0293	290326	290958	+	NA	2-dehydro-3-deoxy-6-phosphogalactonate aldolase	28097	44.4573	313	0.495253	24812	49.0356	259	0.511858	11210	72	4.44868	4.39468	0.883052	1	1.69928
BAB_v1_b0294	291107	291454	+	NA	Multiple sugar-binding periplasmic receptor chve	17009	49.0173	183	0.527378	15119	54.5812	158	0.570397	2777	43	4.2307	4.17955	0.88883	1	1.74493
BAB_v1_b0295	291511	292167	+	NA	protein of unknown function	33494	51.0579	322	0.490854	28449	54.292	273	0.520992	849	16	4.52498	4.45408	0.849351	1	1.74266
BAB_v1_b0296	292313	293902	+	NA	xylose ABC transporter ATP binding subunit	51225	32.2373	676	0.425425	38051	29.9378	532	0.418568	4627	55	4.70949	4.58038	0.742806	1	1.49049
BAB_v1_b0297	293902	294534	+	NA	fragment of xylose ABC transporter membrane subunit (part 1)	19489	30.837	269	0.425633	13701	27.0771	204	0.403162	2832	41	4.28981	4.13678	0.702976	1	1.44835
BAB_v1_b0298	294536	295090	+	NA	fragment of xylose ABC transporter membrane subunit (part 2)	24295	43.8538	282	0.509025	20835	46.9257	230	0.518018	4463	43	4.38553	4.31881	0.857549	1	1.68057
BAB_v1_b0299	295241	296122	-	NA	D-alanine aminotransferase	33465	37.9852	372	0.422247	29798	42.2667	312	0.442553	3012	50	4.5246	4.4742	0.890396	1	1.63615
BAB_v1_b0300	296210	296833	-	NA	putative Uncharacterized 21.2 kDa protein in hutC 3'region	26309	42.2295	281	0.451043	21831	43.7495	222	0.44489	3509	53	4.42012	4.33909	0.829761	1	1.65079
BAB_v1_b0301	296840	298513	-	NA	Urocanate hydratase	84708	50.6324	816	0.487747	68421	51.0986	649	0.48469	3140	39	4.92793	4.8352	0.807718	1	1.71683
BAB_v1_b0302	298524	299324	-	NA	N-formylglutamate deformylase	31200	39	377	0.47125	26557	41.4953	309	0.482812	3538	51	4.49417	4.4242	0.851159	1	1.62834
BAB_v1_b0303	299326	300861	-	NA	Histidine ammonia-lyase	68369	44.5401	712	0.463844	48619	39.6243	549	0.447433	4042	45	4.83487	4.68681	0.711116	1	1.60879
BAB_v1_b0304	300886	302103	-	NA	Imidazolonepropionase	36403	29.9121	497	0.408381	29291	30.1038	422	0.43371	4125	53	4.56115	4.46675	0.804609	1	1.49281
BAB_v1_b0305	302234	303598	+	NA	Formiminoglutamic iminohydrolase	87278	63.9868	662	0.485337	64413	58.9863	524	0.479853	8976	54	4.94091	4.80898	0.738013	1	1.77805
BAB_v1_b0306	303610	304353	+	NA	Histidine utilization repressor	20351	27.3903	288	0.387618	16411	27.5815	232	0.389916	5662	54	4.30861	4.21516	0.806358	1	1.45609
BAB_v1_b0307	304424	305752	-	NA	Omega-aminotransferase	81783	61.5836	624	0.46988	71958	67.7571	509	0.479284	2390	43	4.91267	4.85709	0.879854	1	1.83732
BAB_v1_b0308	305898	306446	+	NA	Transcriptional regulator, GABA/putrescine utiliation cluster	18176	33.1679	257	0.468978	15744	35.9452	222	0.506849	3375	44	4.25952	4.19714	0.86615	1	1.56756
BAB_v1_b0309	306489	307739	-	NA	D-amino acid dehydrogenase	59624	47.6992	653	0.5224	48771	48.771	518	0.518	2363	34	4.77543	4.68817	0.817962	1	1.69698
BAB_v1_b0310	307755	308954	-	NA	Alanine racemase	51323	42.8048	571	0.47623	42579	44.3994	443	0.46194	5486	58	4.71032	4.62921	0.829612	1	1.65705
BAB_v1_b0311	309195	309662	+	NA	Uncharacterized HTH-type transcriptional regulator y4sM	12753	27.3084	212	0.453961	9692	25.9839	165	0.442359	251	13	4.10565	3.98646	0.759918	1	1.4311
BAB_v1_b0312	309810	310664	-	NA	Outer surface protein	35026	41.0141	425	0.497658	28734	42.0088	349	0.510234	1517	31	4.5444	4.45841	0.820339	1	1.63356
BAB_v1_b0313	310943	312091	-	NA	L-lactate dehydrogenase	39097	34.0566	507	0.441638	31134	33.915	395	0.430283	462	15	4.59215	4.49325	0.796307	1	1.54301
BAB_v1_b0314	312293	314605	+	NA	Protein YdeP	98600	42.6471	1140	0.49308	85419	46.1724	904	0.488649	2176	44	4.99388	4.93156	0.86631	1	1.67369
BAB_v1_b0315	314602	314892	+	NA	conserved protein of unknown function	12178	41.9931	147	0.506897	11439	49.306	130	0.560345	3408	52	4.08561	4.05843	0.93924	1	1.70162
BAB_v1_b0316	315124	316296	+	NA	Efflux RND transporter periplasmic adaptor subunit	70676	60.3038	671	0.572526	61416	65.4755	556	0.592751	695	27	4.84928	4.78829	0.868967	1	1.82266
BAB_v1_b0317	316293	317312	+	NA	Efflux RND transporter periplasmic adaptor subunit	50002	49.0697	542	0.531894	40816	50.081	437	0.536196	4643	50	4.699	4.61084	0.816271	1	1.70826
BAB_v1_b0318	317309	320383	+	NA	Acriflavin resistance protein	127693	41.5397	1427	0.464216	101389	41.215	1132	0.460163	4176	50	5.10617	5.006	0.794	1	1.62547
BAB_v1_b0319	320486	321253	+	NA	Predicted transcriptional regulator of N-Acetylglucosamine utilization, GntR family	31597	41.1956	375	0.488918	26724	43.5954	317	0.517129	242	10	4.49966	4.42692	0.84575	1	1.64929
BAB_v1_b0320	321256	321795	+	NA	Glucosamine-6-phosphate deaminase (isomerizing), alternative	8650	16.0482	166	0.307978	5706	13.239	121	0.280742	3191	38	3.93707	3.75641	0.659577	1	1.15348
BAB_v1_b0321	321779	322288	+	NA	Glucosamine-6-phosphate deaminase (isomerizing), alternative	13918	27.3438	184	0.361493	11731	28.8231	155	0.380835	1867	35	4.14361	4.06937	0.842805	1	1.47455
BAB_v1_b0322	322285	323451	+	NA	N-acetylgalactosamine-6-phosphate deacetylase	47629	40.8482	534	0.457976	41018	44.0107	445	0.477468	3693	39	4.67788	4.61299	0.86118	1	1.65332
BAB_v1_b0323	323459	324187	+	NA	conserved protein of unknown function	30824	42.3407	320	0.43956	25428	43.6907	270	0.463918	1136	20	4.4889	4.40533	0.824915	1	1.65022
BAB_v1_b0324	324331	325215	+	NA	Formyltetrahydrofolate deformylase	20222	22.8756	334	0.377828	14846	20.9689	266	0.375706	6123	57	4.30585	4.17164	0.734115	1	1.34181
BAB_v1_b0325	325439	326941	-	NA	Aldehyde dehydrogenase B	49650	33.0559	632	0.420772	40763	33.9126	510	0.424293	1406	35	4.69593	4.61028	0.820991	1	1.54298
BAB_v1_b0326	327015	328415	-	NA	Putative cytoplasmic protein	66025	47.1607	671	0.479286	54695	48.8348	555	0.495536	3528	40	4.81971	4.73796	0.828386	1	1.69753
BAB_v1_b0327	328563	329495	+	NA	Transcriptional regulator, LysR family	44614	47.8691	463	0.496781	37788	50.6542	379	0.508043	808	18	4.64948	4.57737	0.84698	1	1.71311
BAB_v1_b0328	329595	330878	+	NA	FAD-binding oxidoreductase	68939	53.7327	665	0.518316	59820	58.2473	572	0.556962	7641	47	4.83847	4.77685	0.867711	1	1.77267
BAB_v1_b0329	330973	331620	-	NA	fragment of putative RNA-binding protein YhgF (part 2)	30538	47.1994	322	0.497682	22913	44.3191	252	0.487427	2665	36	4.48485	4.3601	0.750287	1	1.65628
BAB_v1_b0330	331668	333104	-	NA	fragment of putative RNA-binding protein YhgF (part 1)	58664	40.8524	645	0.449164	46476	40.4843	496	0.432056	6747	56	4.76838	4.66724	0.792227	1	1.61788
BAB_v1_b0331	333171	333266	-	NA	protein of unknown function	1384	14.5684	40	0.421053	1342	17.8933	32	0.426667	9647	58	3.14145	3.12808	0.968953	1	1.27631
BAB_v1_b0333	333484	333792	+	NA	Uncharacterized HTH-type transcriptional regulator YbzH	29257	94.9903	178	0.577922	24110	98.0081	150	0.609756	5126	51	4.46624	4.38222	0.824048	1	1.99567
BAB_v1_b0334	333836	334951	+	NA	N-ethylmaleimide reductase	58097	52.1049	591	0.530045	49139	55.1504	457	0.512907	13022	61	4.76416	4.69144	0.845795	1	1.74935
BAB_v1_b0335	334989	335426	-	NA	Transcriptional regulator, AsnC family	16716	38.2517	184	0.421053	14094	40.384	152	0.43553	3338	60	4.22316	4.14907	0.843094	1	1.61683
BAB_v1_b0336	335557	336477	+	NA	Arginase	43223	46.9815	515	0.559783	32391	44.0095	414	0.5625	603	24	4.63572	4.51044	0.749375	1	1.6533
BAB_v1_b0337	336516	337592	+	NA	Ornithine cyclodeaminase	37891	35.2147	487	0.452602	30691	35.6872	391	0.454651	5928	63	4.57855	4.48703	0.80996	1	1.56451
BAB_v1_b0338	337605	338030	-	NA	Truncated hemoglobins	11248	26.4659	164	0.385882	8887	26.0616	126	0.369501	4212	42	4.05111	3.9488	0.790026	1	1.43235
BAB_v1_btRNA13	338620	338694	-	NA	Gly tRNA	592	8	25	0.337838	403	6.71667	21	0.35	290	16	2.77305	2.60638	0.679595	1	0.88743
BAB_v1_b0340	339025	339567	+	NA	PUTATIVE DNA-BINDING PROTEIN	24285	44.8063	250	0.461255	15308	35.2719	188	0.43318	1250	43	4.38536	4.18495	0.630322	1	1.55957
BAB_v1_b0341	339800	340789	+	NA	Thioredoxin	31877	32.2315	406	0.410516	27654	34.9608	331	0.418458	2186	46	4.50349	4.44177	0.867495	1	1.55583
BAB_v1_b0342	340853	341557	+	NA	Peptidase S16 lon domain protein	27187	38.6179	309	0.43892	21834	38.7128	257	0.455674	6160	56	4.43438	4.33915	0.803075	1	1.59893
BAB_v1_b0343	341734	341928	+	NA	conserved protein of unknown function	3010	15.5155	63	0.324742	2628	16.8462	58	0.371795	5749	62	3.47871	3.41979	0.8728	1	1.25154
BAB_v1_b0344	342228	343340	+	NA	3-isopropylmalate dehydrogenase	61706	55.491	577	0.518885	51762	58.1596	453	0.508989	1719	31	4.79033	4.71402	0.838835	1	1.77202
BAB_v1_b0345	343481	344533	+	NA	ADA regulatory protein / Methylated-DNA--protein-cysteine methyltransferase	50212	47.73	533	0.506654	43867	52.0986	438	0.52019	2146	40	4.70082	4.64215	0.873618	1	1.72508
BAB_v1_b0346	344591	346489	-	NA	Major facilitator family transporter	111898	58.9557	929	0.489463	80826	53.2451	749	0.493412	1535	37	5.04883	4.90756	0.722312	1	1.73436
BAB_v1_b0348	347012	348046	+	NA	Aspartate-semialdehyde dehydrogenase	1840	1.7795	36	0.0348162	63	0.076087	5	0.00603865	2381	46	3.26505	1.80618	0.0342205	1	0.0318474
BAB_v1_b0349	348110	348565	-	NA	Organic hydroperoxide resistance transcriptional regulator	23513	51.6769	226	0.496703	22318	61.4821	200	0.550964	1506	29	4.37133	4.34867	0.949137	1	1.79576
BAB_v1_b0350	348771	349193	+	NA	Organic hydroperoxide resistance protein	20040	47.4882	204	0.483412	11101	32.8432	154	0.455621	2841	46	4.30192	4.0454	0.553914	1	1.52947
BAB_v1_b0351	349244	349675	-	NA	Acetylglutamate kinase	15550	36.0789	167	0.387471	10681	30.9594	127	0.368116	5669	48	4.19176	4.02865	0.686837	1	1.5046
BAB_v1_b0352	349752	350357	-	NA	3-isopropylmalate dehydratase small subunit	22308	36.8727	262	0.433058	17936	36.9814	195	0.402062	6683	59	4.34848	4.25375	0.80398	1	1.57957
BAB_v1_b0353	350662	351657	+	NA	(3S)-malyl-CoA thioesterase	34586	34.7598	433	0.435176	28450	35.7862	358	0.450314	602	19	4.53891	4.4541	0.822563	1	1.56568
BAB_v1_b0354	351675	351881	+	NA	conserved protein of unknown function	9005	43.7136	98	0.475728	8501	51.8354	84	0.512195	2736	28	3.95453	3.92952	0.943926	1	1.72292
BAB_v1_b0355	351881	352234	+	NA	Lactoylglutathione lyase and related lyases	22476	63.6714	194	0.549575	21616	76.3816	177	0.625442	2189	37	4.35174	4.3348	0.961694	1	1.88864
BAB_v1_b0356	352263	354311	-	NA	Dipeptidyl carboxypeptidase	112714	55.0361	979	0.478027	95819	58.4976	778	0.474969	1194	36	5.05198	4.98146	0.8501	1	1.7745
BAB_v1_b0357	354637	356034	+	NA	Magnesium transporter MgtE	4020	2.87759	93	0.0665712	1298	1.16204	42	0.0376007	4608	40	3.60433	3.11361	0.322805	1	0.334864
BAB_v1_b0358	356277	358103	+	NA	ribosome-dependent GTPase, ribosome assembly factor	10555	5.78039	334	0.182913	7558	5.17671	246	0.168493	1610	36	4.0235	3.87846	0.715991	1	0.790757
BAB_v1_b0359	358255	358842	+	NA	IMPACT family member in pol 5'region	17638	30.0477	282	0.480409	15443	32.9275	234	0.498934	7049	65	4.24647	4.18876	0.875503	1	1.53055
BAB_v1_b0360	359276	360298	+	NA	Fructose-1,6-bisphosphatase class 1	37386	36.5812	456	0.446184	33361	40.7836	378	0.462103	2332	27	4.57272	4.52325	0.892316	1	1.62101
BAB_v1_b0361	360329	361393	+	NA	Fructose-bisphosphate aldolase 2	43558	40.938	459	0.431391	36509	42.8509	399	0.46831	1907	32	4.63908	4.56241	0.838151	1	1.64198
BAB_v1_b0362	361460	361915	-	NA	D-erythrulose-4-phosphate isomerase	15705	34.5165	199	0.437363	15075	41.5289	182	0.501377	215	14	4.19607	4.17829	0.959824	1	1.62868
BAB_v1_b0363	361927	362697	-	NA	L-erythrulose-1-phosphate isomerase	25666	33.3325	341	0.442857	23328	37.8701	286	0.464286	1872	23	4.40938	4.3679	0.908871	1	1.58962
BAB_v1_b0364	362710	363474	-	NA	Transcriptional regulator	30494	39.9136	329	0.430628	23908	39.0654	255	0.416667	4041	43	4.48423	4.37856	0.783997	1	1.60277
BAB_v1_b0365	363562	364512	-	NA	Erythritol catabolism regulatory protein EryD	26237	27.6179	395	0.415789	21547	28.3513	313	0.411842	837	19	4.41893	4.33341	0.821214	1	1.46763
BAB_v1_b0366	364540	365472	-	NA	D-erythrulose 1-phosphate 3-epimerase	43281	46.4388	439	0.47103	36300	48.6595	361	0.483914	857	30	4.63631	4.55992	0.838686	1	1.696
BAB_v1_b0367	365480	366988	-	NA	aerobic glycerol 3-phosphate dehydrogenase	97462	64.63	790	0.523873	83605	69.3242	632	0.524046	5868	61	4.98884	4.92224	0.857813	1	1.8471
BAB_v1_b0368	367001	368554	-	NA	Erythritol kinase	93737	60.3587	766	0.493239	85682	68.9316	659	0.530169	1835	38	4.97192	4.93289	0.914058	1	1.84467
BAB_v1_b0369	369021	369197	+	NA	conserved protein of unknown function	7115	40.4261	80	0.454545	6398	45.7	60	0.428571	390	14	3.85224	3.80611	0.899101	1	1.66932
BAB_v1_b0370	369297	369953	+	NA	Erythritol ABC transporter 2	22086	33.6677	277	0.422256	15771	30.0973	224	0.427481	1655	45	4.34414	4.19789	0.71404	1	1.49272
BAB_v1_b0371	369950	371494	+	NA	D-galactose/methyl-galactoside ABC transporter ATP binding subunit	59452	38.5052	691	0.447539	47197	38.1853	555	0.449029	1794	35	4.77417	4.67392	0.793854	1	1.59312
BAB_v1_b0372	371518	372558	+	NA	ribose ABC transporter membrane subunit	37217	35.7856	477	0.458654	30322	36.4447	382	0.459135	2584	38	4.57075	4.48177	0.814713	1	1.57339
BAB_v1_b0373	372725	373672	+	NA	D-apiose import binding protein	42645	45.0317	446	0.470961	30623	40.4531	335	0.442536	4471	66	4.62988	4.48606	0.718074	1	1.61756
BAB_v1_b0374	373676	374701	+	NA	Transcriptional regulator, DeoR family	48865	47.6732	449	0.438049	40946	49.8733	353	0.429963	4723	56	4.68901	4.61222	0.837924	1	1.70649
BAB_v1_b0375	375324	375905	+	NA	protein of unknown function	16459	28.3287	222	0.3821	13678	29.4151	183	0.393548	1806	34	4.21643	4.13605	0.830984	1	1.48309
BAB_v1_b0376	375908	376765	+	NA	UbiA prenyltransferase	38860	45.3442	401	0.467911	33611	49.0672	326	0.475912	1692	25	4.58951	4.52649	0.864903	1	1.69955
BAB_v1_b0377	376765	378099	+	NA	putative oxidoreductase	42375	31.7654	558	0.418291	37521	35.132	477	0.446629	5902	67	4.62712	4.57429	0.88543	1	1.55789
BAB_v1_b0378	378131	378550	+	NA	Permease of the drug/metabolite transporter (DMT) superfamily	21325	50.895	212	0.505967	14329	42.7731	174	0.519403	1845	44	4.32891	4.15625	0.671903	1	1.64121
BAB_v1_b0379	378599	379609	+	NA	UDP-glucose 4-epimerase	33455	33.1238	413	0.408911	27085	33.521	329	0.407178	6187	47	4.52447	4.43274	0.809571	1	1.53808
BAB_v1_b0380	379620	381074	+	NA	Ornithine aminotransferase	53896	37.0674	648	0.445667	45605	39.1796	510	0.438144	1620	34	4.73156	4.65902	0.846151	1	1.60401
BAB_v1_b0381	381238	382059	-	NA	conserved membrane protein of unknown function	25584	31.162	341	0.415347	21646	32.9467	282	0.429224	546	20	4.40799	4.3354	0.846043	1	1.5308
BAB_v1_b0382	382056	382922	-	NA	conserved membrane protein of unknown function	28812	33.2702	379	0.437644	23889	34.5217	318	0.459538	2789	44	4.45959	4.37822	0.829105	1	1.55049
BAB_v1_b0383	383033	383479	-	NA	conserved protein of unknown function	12266	27.5022	159	0.356502	5596	15.7191	122	0.342697	1142	29	4.08874	3.74796	0.456183	1	1.22321
BAB_v1_b0384	383499	383669	-	NA	conserved protein of unknown function	18023	106.018	79	0.464706	13300	97.7941	68	0.5	7163	47	4.25585	4.12388	0.737905	1	1.99473
BAB_v1_b0386	383889	384170	-	NA	protein of unknown function	988	3.51601	29	0.103203	988	4.39111	29	0.128889	797	24	2.9952	2.9952	0.998989	1	0.731678
BAB_v1_bmiscRNA3	384864	385103	+	NA	BSR0441	12700	53.1381	149	0.623431	9792	51.267	122	0.638743	735	9	4.10384	3.99092	0.770963	1	1.71823
BAB_v1_b0388	385146	387041	-	NA	conserved protein of unknown function	80782	42.629	942	0.497098	66129	43.6495	744	0.491089	7369	64	4.90732	4.8204	0.8186	1	1.64982
BAB_v1_b0389	387028	387996	-	NA	TRANSPORTER	51618	53.3244	483	0.498967	43962	56.7984	394	0.509044	3469	54	4.71281	4.64309	0.851663	1	1.76192
BAB_v1_b0390	387965	388705	-	NA	Putative predicted metal-dependent hydrolase	35056	47.373	336	0.454054	24216	40.9054	264	0.445946	1987	28	4.54477	4.38412	0.690761	1	1.62227
BAB_v1_b0391	388702	391671	-	NA	Type I restriction-modification system, restriction subunit R	156869	52.8356	1536	0.517346	120227	50.6219	1220	0.513684	5970	51	5.19554	5.08001	0.766412	1	1.71283
BAB_v1_b0392	391668	392891	-	NA	Type I restriction-modification system, specificity subunit S	44469	36.3606	588	0.480785	35290	36.047	459	0.468846	6505	67	4.64807	4.54766	0.793569	1	1.56875
BAB_v1_b0393	392881	394407	-	NA	Type I restriction-modification system, DNA-methyltransferase subunit M	65774	43.1022	781	0.511796	55900	45.8197	653	0.535246	3367	52	4.81806	4.74742	0.849867	1	1.67043
BAB_v1_b0394	394415	395047	-	NA	TYPE I RESTRICTION-MODIFICATION ENZYME, S SUBUNIT	58164	92.0316	370	0.585443	52888	104.522	324	0.640316	1871	35	4.76466	4.72337	0.909275	1	2.02334
BAB_v1_b0395	396366	396596	+	NA	conserved protein of unknown function	11131	48.3957	145	0.630435	9025	49.0489	113	0.61413	6369	60	4.04657	3.9555	0.810726	1	1.69939
BAB_v1_b0396	396861	396977	-	NA	conserved protein of unknown function	6773	58.3879	75	0.646552	5781	62.837	64	0.695652	4125	43	3.83085	3.76208	0.85341	1	1.80507
BAB_v1_b0397	397287	397616	+	NA	protein of unknown function	11019	33.4924	154	0.468085	9199	34.9772	121	0.460076	1906	27	4.04218	3.96379	0.834755	1	1.55603
BAB_v1_b0398	397623	398345	-	NA	putative DNA replication inhibitor toxin SocB	40170	55.6371	392	0.542936	34755	60.1298	322	0.557093	5639	50	4.60391	4.54103	0.865176	1	1.78625
BAB_v1_b0400	398323	398880	-	NA	Antitoxin SocA	2043	3.66786	54	0.0969479	564	1.26742	18	0.0404494	3186	53	3.31048	2.75205	0.27593	1	0.355531
BAB_v1_btRNA12	398899	398974	-	NA	Thr tRNA	0	0	0	0	0	0	0	0	521	12	0	0	0	1	0
BAB_v1_b0402	399204	399341	-	NA	conserved protein of unknown function	4227	30.854	66	0.481752	3097	28.4128	49	0.449541	703	21	3.62613	3.49108	0.732498	1	1.46854
BAB_v1_b0403	399400	400368	-	NA	Dioxygenases related to 2-nitropropane dioxygenase	58202	60.126	505	0.521694	46641	60.2597	411	0.531008	2098	44	4.76495	4.66878	0.80135	1	1.78717
BAB_v1_b0404	400874	401896	+	NA	putative regulatory protein BirS	46202	45.2074	486	0.475538	39178	47.8949	403	0.492665	4437	50	4.66467	4.59305	0.847954	1	1.68926
BAB_v1_b0405	402148	404703	+	NA	ATP-dependent RNA helicase, DEAD/DEAH box family	127695	49.9785	1210	0.473581	103466	50.6442	982	0.480666	2147	38	5.10618	5.0148	0.810252	1	1.71302
BAB_v1_b0406	404700	405416	+	NA	Metallophos domain-containing protein	38206	53.3603	326	0.455307	28136	49.1888	263	0.45979	6596	60	4.58214	4.44928	0.73641	1	1.70061
BAB_v1_b0407	405514	406338	-	NA	conserved exported protein of unknown function	44615	54.1444	405	0.491505	33117	50.1773	313	0.474242	563	17	4.64949	4.52006	0.742267	1	1.70908
BAB_v1_b0408	406340	407287	-	NA	putative membrane transporter protein	59211	62.5248	510	0.538543	53122	70.1744	421	0.556143	6376	59	4.77241	4.72528	0.897149	1	1.85232
BAB_v1_b0409	407527	410268	-	NA	Peptidoglycan-binding protein	92077	33.5925	1185	0.432324	75377	34.3716	956	0.435933	2091	40	4.96416	4.87724	0.818621	1	1.54866
BAB_v1_b0410	410638	411096	+	NA	MerR family Bacterial regulatory protein	48168	105.17	227	0.495633	36982	101.044	192	0.52459	2142	36	4.68277	4.568	0.767755	1	2.00879
BAB_v1_b0411	411151	411510	-	NA	conserved protein of unknown function	11969	33.3398	136	0.37883	10686	37.2334	117	0.407666	11701	33	4.07809	4.02886	0.892732	1	1.58244
BAB_v1_b0412	411526	411948	-	NA	Putative fluoride ion transporter CrcB 4	16320	38.673	201	0.476303	14154	41.8757	173	0.511834	2359	35	4.21275	4.15091	0.867226	1	1.63221
BAB_v1_b0413	411936	412337	-	NA	Putative fluoride ion transporter CrcB 4	12125	30.2369	178	0.44389	10107	31.486	146	0.454829	2008	25	4.08372	4.00467	0.833498	1	1.5117
BAB_v1_b0414	412794	413075	+	NA	protein of unknown function	16664	59.3025	149	0.530249	11243	49.9689	112	0.497778	3803	49	4.22181	4.05092	0.674647	1	1.70731
BAB_v1_b0415	413089	413781	+	NA	protein of unknown function	40141	58.0072	319	0.460983	36301	65.5253	269	0.48556	6209	62	4.6036	4.55993	0.904315	1	1.82299
BAB_v1_b0416	413804	414661	+	NA	fragment of multidrug efflux pump RND permease subunit MdtC (part 1)	53710	62.6721	434	0.506418	42366	61.8482	362	0.528467	2271	41	4.73006	4.62703	0.788777	1	1.79829
BAB_v1_b0417	414692	416884	+	NA	fragment of multidrug efflux pump RND permease subunit MdtC (part 2)	96411	43.9831	1016	0.463504	62169	35.4441	774	0.441277	3169	33	4.98413	4.79358	0.644826	1	1.56163
BAB_v1_b0418	417068	418273	-	NA	D-mannonate dehydratase	36699	30.4556	513	0.425726	28248	29.2725	402	0.41658	525	18	4.56467	4.451	0.7697	1	1.48105
BAB_v1_b0419	418334	419107	-	NA	Transcriptional regulator, GntR family	20039	25.9237	291	0.376455	18552	29.9709	250	0.403877	1768	37	4.3019	4.26841	0.925749	1	1.49095
BAB_v1_b0420	419194	419394	+	NA	protein of unknown function	1474	7.37	38	0.19	1035	6.46875	24	0.15	1336	33	3.16879	3.01536	0.701695	1	0.873248
BAB_v1_b0421	419436	420560	+	NA	Uronate isomerase	56810	50.5427	519	0.461744	48731	54.1456	412	0.457778	2432	46	4.75443	4.68781	0.857774	1	1.74151
BAB_v1_b0422	420527	420835	+	NA	Uronate isomerase	11562	37.539	132	0.428571	7858	31.9431	103	0.418699	5015	53	4.06307	3.89537	0.679581	1	1.51776
BAB_v1_b0423	420847	422340	+	NA	D-mannonate oxidoreductase	61353	41.0938	676	0.45278	53528	44.7933	542	0.453556	3679	44	4.78784	4.72859	0.872445	1	1.6608
BAB_v1_b0425	422500	423681	+	NA	ABC transporter, periplasmic substrate-binding protein	40702	34.464	496	0.419983	34302	36.2984	403	0.426455	5274	44	4.60963	4.53533	0.842739	1	1.57169
BAB_v1_b0426	423744	424811	+	NA	Spermidine/putrescine import ATP-binding protein PotA	44897	42.0778	488	0.457357	30468	35.7186	374	0.438453	2541	32	4.65223	4.48386	0.678605	1	1.56489
BAB_v1_b0427	424820	425719	+	NA	putative sulfate transport system permease protein cysT	33508	37.2725	448	0.498331	24752	34.4256	354	0.49235	6909	48	4.52516	4.39363	0.738667	1	1.54932
BAB_v1_b0428	425720	426562	+	NA	ABC transporter, permease protein	27903	33.139	382	0.453682	21587	32.0282	309	0.458457	5097	57	4.44567	4.33421	0.773617	1	1.51888
BAB_v1_b0429	426640	428184	+	NA	Altronate hydrolase	87184	56.4663	746	0.483161	77358	62.5874	627	0.507282	1071	30	4.94044	4.88851	0.887286	1	1.80337
BAB_v1_b0430	428195	428593	-	NA	DNA-binding transcriptional repressor NikR	25265	63.4799	215	0.540201	21580	67.8616	177	0.556604	1772	38	4.40254	4.33407	0.854112	1	1.83798
BAB_v1_b0431	428860	429648	+	NA	fragment of Ni(2(+)) ABC transporter periplasmic binding protein (part 1)	22597	28.6764	320	0.406091	16962	26.9238	275	0.436508	931	22	4.35407	4.2295	0.750597	1	1.44597
BAB_v1_b0432	429635	430441	+	NA	fragment of Ni(2(+)) ABC transporter periplasmic binding protein (part 2)	41367	51.3238	398	0.493797	36034	55.9534	339	0.526398	1977	34	4.61666	4.55672	0.87106	1	1.75552
BAB_v1_b0433	430443	431387	+	NA	Ni(2(+)) ABC transporter membrane subunit NikB	73475	77.8337	467	0.494703	68050	90.0132	394	0.521164	1357	25	4.86615	4.83283	0.926153	1	1.9591
BAB_v1_b0434	431384	432256	+	NA	Ni(2(+)) ABC transporter membrane subunit NikC	53619	61.4897	492	0.56422	48618	69.6533	414	0.593123	3603	38	4.72933	4.68681	0.906714	1	1.84913
BAB_v1_b0435	432253	433041	+	NA	Ni(2(+)) ABC transporter ATP binding subunit NikD	58925	74.7779	400	0.507614	42339	67.2048	320	0.507937	4571	51	4.77031	4.62675	0.718511	1	1.83381
BAB_v1_b0436	433038	433838	+	NA	Ni(2(+)) ABC transporter ATP binding subunit NikE	38735	48.4188	389	0.48625	29184	45.6	311	0.485938	13854	80	4.58811	4.46516	0.753408	1	1.66839
BAB_v1_b0437	433971	435131	-	NA	Acyl-COA dehydrogenase	35148	30.3	441	0.380172	25407	27.3782	348	0.375	1665	41	4.54591	4.40497	0.722837	1	1.45299
[truncated: 728 more rows]

## Sheet: DOC_chr1
GeneID	Start	End	Strand	Operon	Name	#Reads	#Reads/pb	#Insertions	#Insertions/pb	ES.#Reads	ES.#Reads/pb	ES.#Insertions	ES.#Insertions/pb	#ReadsPromoter	#InsertionsPromoter	Log10(#Reads+1)	Log10(ES.#Reads+1)	mean Log10(ES.#Reads+1)	log10 (ES.reads/pd+1) = TnIF	mean Log10(ES.#Reads/pd+1)	log10 (reads/pd+1)	mean Log10(ES.#Reads/pd+1)	log10 (insertions/pd+1)		Moy ES.#Insertions/pb
[truncated: 2,230 more rows]

[truncated: 2 more sheets: DOC_chr2, ΔTnIF_statistic]
