# Supplementary material for: A chimeric Mla-Pqi lipid transport system is required for Brucella abortus survival in macrophages
Source: EMBO J. 2025 Aug 13;44(18):5066–85. doi: 10.1038/s44318-025-00511-3 (PMC12436622; doi:10.1038/s44318-025-00511-3)
Supplement: Supplementary file 4 — Source data Fig. 2 [file 44318_2025_511_MOESM4_ESM.zip]

Archive with 1 entries (1 files):
- SD_Figure2.pdf
