# Supplementary material for: A chimeric Mla-Pqi lipid transport system is required for Brucella abortus survival in macrophages
Source: EMBO J. 2025 Aug 13;44(18):5066–85. doi: 10.1038/s44318-025-00511-3 (PMC12436622; doi:10.1038/s44318-025-00511-3)
Supplement: Supplementary file 5 — Source data Fig. 3 [file 44318_2025_511_MOESM5_ESM.zip › SD_figure3/SD_figure3A.xlsx]

## Sheet: 3A.CFU_macrophages_J774.A1
	B. abortus 544 WT			ΔmpcE			ΔmpcF			ΔmpcD			ΔmpcA			Δmpc operon			ΔmpcE pMR10 mpcE			ΔmpcF pMR10 mpcF			ΔmpcD pBBR mpcD			ΔmpcA pBBR mpcA
2H	5.1884	5.46493	6.2751	1.64219	3.1212	3.25264	2.32139	3.32788	3.28722	3.32758	3.96669	3.17545	2.50264	3.58749	3.158	4.53148	2.89915	4.19724	5.27373	5.05346	4.59361	5.97345	5.8919	5.59357	4.98333		5.19846	4.87205	5.39306	5.32275
5H	4.60289	4.72196	4.75283	1.79931	3.51254	3.42584	1.97361	3.5964	3.31983	3.35802	3.71149	3.36963	3.12589	3.96649	2.98593	5.32063	3.67989	4.113	4.44758	4.55256	4.34024	6.03003	5.92472	5.39527	4.30714	4.47304	4.70359	4.53327	4.7674	4.62529
24H	7.13389	6.95046	6.14272	5.38243	5.74091	5.74091	5.67605	5.58533	5.58533	6.33781	5.95016	5.90522	6.03106	5.2136	5.79673	4.66699	5.70646	6.09574	6.63396	6.33222	6.33222	5.34906	5.65754	5.65754	6.76096	6.55805	6.57578	6.58356	7.0274	6.38213
48H	8.22663	8.40124	7.33464	7.26437	6.83281	6.72625	4.90888	5.76167	6.56696	6.84539	6.73786	6.46365	6.84539	6.73786	6.46365	6.97891	7.52301	7.2264	7.26437	6.83281	6.72625	7.36437	7.07646	5.46139	7.9165	7.93041	7.66159	8.15124	8.02629	7.56293

## Sheet: statistics
Table Analyzed	Data 2
Two-way ANOVA	Ordinary
Alpha	0.05
Source of Variation	% of total variation	P value	P value summary	Significant?
Interaction	8.97526	1.53042e-06	****	Yes
Time	63.925	4.70174e-40	****	Yes
Genotype	19.5053	9.27609e-20	****	Yes
ANOVA table	SS (Type III)	DF	MS	F (DFn, DFd)	P value
Interaction	25.3648	27	0.939438	F (27, 79) = 3,858706	P=1,5304248788e-006
Time	180.657	3	60.2191	F (3, 79) = 247,3477	P=4,7017385429e-040
Genotype	55.1238	9	6.12486	F (9, 79) = 25,15764	P=9,2760858154e-020
Residual	19.2333	79	0.243459
Data summary
Number of columns (Genotype)	10
Number of rows (Time)	4
Number of values	119
Compare cell means regardless of rows and columns
Number of families	1
Number of comparisons per family	780
Alpha	0.05
Tukey's multiple comparisons test	Predicted (LS) mean diff,	95,00% CI of diff,	Significant?	Summary	Adjusted P Value
2H:B. abortus 544 WT vs. 2H:ΔmpcE	2.97079	1,341592 to 4,599997	Yes	****	1.0724e-07
2H:B. abortus 544 WT vs. 2H:ΔmpcF	2.66398	1,034773 to 4,293178	Yes	****	2.96931e-06
2H:B. abortus 544 WT vs. 2H:ΔmpcD	2.1529	0,5236976 to 3,782103	Yes	***	0.000547761
2H:B. abortus 544 WT vs. 2H:ΔmpcA	2.5601	0,9308958 to 4,189301	Yes	****	8.91573e-06
2H:B. abortus 544 WT vs. 2H:Δmpc operon	1.76685	0,1376463 to 3,396051	Yes	*	0.0172756
2H:B. abortus 544 WT vs. 2H:ΔmpcE pMR10 mpcE	0.669207	-0,9599950 to 2,298410	No	ns	0.999698
2H:B. abortus 544 WT vs. 2H:ΔmpcF pMR10 mpcF	-0.176833	-1,806035 to 1,452370	No	ns	>9,9999999999e-001
2H:B. abortus 544 WT vs. 2H:ΔmpcD pBBR mpcD	0.551909	-1,269595 to 2,373413	No	ns	1
2H:B. abortus 544 WT vs. 2H:ΔmpcA pBBR mpcA	0.446851	-1,182351 to 2,076054	No	ns	1
5H:B. abortus 544 WT vs. 5H:ΔmpcE	1.77999	0,1507919 to 3,409197	Yes	*	0.0155225
5H:B. abortus 544 WT vs. 5H:ΔmpcF	1.72928	0,1000808 to 3,358486	Yes	*	0.0233375
5H:B. abortus 544 WT vs. 5H:ΔmpcD	1.21285	-0,4163547 to 2,842050	No	ns	0.521988
5H:B. abortus 544 WT vs. 5H:ΔmpcA	1.33313	-0,2960745 to 2,962330	No	ns	0.312326
5H:B. abortus 544 WT vs. 5H:Δmpc operon	0.321388	-1,307815 to 1,950590	No	ns	>9,9999999999e-001
5H:B. abortus 544 WT vs. 5H:ΔmpcE pMR10 mpcE	0.24577	-1,383433 to 1,874972	No	ns	>9,9999999999e-001
5H:B. abortus 544 WT vs. 5H:ΔmpcF pMR10 mpcF	-1.09078	-2,719982 to 0,5384230	No	ns	0.747149
5H:B. abortus 544 WT vs. 5H:ΔmpcD pBBR mpcD	0.197969	-1,431233 to 1,827171	No	ns	>9,9999999999e-001
5H:B. abortus 544 WT vs. 5H:ΔmpcA pBBR mpcA	0.0505729	-1,578630 to 1,679775	No	ns	>9,9999999999e-001
24H:B. abortus 544 WT vs. 24H:ΔmpcE	1.12094	-0,5082624 to 2,750142	No	ns	0.694509
24H:B. abortus 544 WT vs. 24H:ΔmpcF	1.12678	-0,5024205 to 2,755984	No	ns	0.683949
24H:B. abortus 544 WT vs. 24H:ΔmpcD	0.677959	-0,9512437 to 2,307161	No	ns	0.999609
24H:B. abortus 544 WT vs. 24H:ΔmpcA	1.06189	-0,5673114 to 2,691094	No	ns	0.793845
24H:B. abortus 544 WT vs. 24H:Δmpc operon	1.25263	-0,3765776 to 2,881827	No	ns	0.448029
24H:B. abortus 544 WT vs. 24H:ΔmpcE pMR10 mpcE	0.309555	-1,319648 to 1,938757	No	ns	>9,9999999999e-001
24H:B. abortus 544 WT vs. 24H:ΔmpcF pMR10 mpcF	1.18764	-0,4415627 to 2,816842	No	ns	0.569872
24H:B. abortus 544 WT vs. 24H:ΔmpcD pBBR mpcD	0.110757	-1,518445 to 1,739960	No	ns	>9,9999999999e-001
24H:B. abortus 544 WT vs. 24H:ΔmpcA pBBR mpcA	0.0779953	-1,551207 to 1,707198	No	ns	>9,9999999999e-001
48H:B. abortus 544 WT vs. 48H:ΔmpcE	1.04636	-0,5828438 to 2,675561	No	ns	0.817132
48H:B. abortus 544 WT vs. 48H:ΔmpcF	2.24166	0,6124623 to 3,870867	Yes	***	0.000230538
48H:B. abortus 544 WT vs. 48H:ΔmpcD	1.3052	-0,3240020 to 2,934403	No	ns	0.356672
48H:B. abortus 544 WT vs. 48H:ΔmpcA	1.3052	-0,3240020 to 2,934403	No	ns	0.356672
48H:B. abortus 544 WT vs. 48H:Δmpc operon	0.744729	-0,8844732 to 2,373932	No	ns	0.997725
48H:B. abortus 544 WT vs. 48H:ΔmpcE pMR10 mpcE	1.04636	-0,5828438 to 2,675561	No	ns	0.817132
48H:B. abortus 544 WT vs. 48H:ΔmpcF pMR10 mpcF	1.35343	-0,2757735 to 2,982631	No	ns	0.28221
48H:B. abortus 544 WT vs. 48H:ΔmpcD pBBR mpcD	0.151335	-1,477868 to 1,780537	No	ns	>9,9999999999e-001
48H:B. abortus 544 WT vs. 48H:ΔmpcA pBBR mpcA	0.0740171	-1,555185 to 1,703220	No	ns	>9,9999999999e-001
