# Supplementary material for: A chimeric Mla-Pqi lipid transport system is required for Brucella abortus survival in macrophages
Source: EMBO J. 2025 Aug 13;44(18):5066–85. doi: 10.1038/s44318-025-00511-3 (PMC12436622; doi:10.1038/s44318-025-00511-3)
Supplement: Supplementary file 5 — Source data Fig. 3 [file 44318_2025_511_MOESM5_ESM.zip › SD_figure3/SD_figure3B.xlsx]

## Sheet: 3B.inside-outside
	inside cells (%)		outside cells (%)		on cells (%)
WT	17.5379	16.0684	44.0135	28.0342	38.4486	55.8974
Δmpc operon	15.5303	13.5338	44.697	39.4737	39.7727	46.9925
ΔmpcE	15.8779	15.4472	45.1908	25.3659	38.9313	59.187
ΔmpcF	13.2075	18.54	45.6368	33.8355	41.1557	47.6246
ΔmpcD	14.841	17.5627	47.7032	32.9749	37.4558	49.4624
ΔmpcA	16.8651	17.8357	43.4524	31.4629	39.6825	50.7014
