# Supplementary material for: A chimeric Mla-Pqi lipid transport system is required for Brucella abortus survival in macrophages
Source: EMBO J. 2025 Aug 13;44(18):5066–85. doi: 10.1038/s44318-025-00511-3 (PMC12436622; doi:10.1038/s44318-025-00511-3)
Supplement: Supplementary file 6 — Source data Fig. 4 [file 44318_2025_511_MOESM6_ESM.zip › SD_figure4/SD_figure4A.xlsx]

## Sheet: 4A.intensity of bands 
	PC			PE/OL			PG			CL
WT	27.4633	28.1709	28.3032	28.3166	28.0176	27.8896	23.1282	23.1626	24.0828	21.6321	20.6658	19.1674
Δmpc operon	28.0904	28.9113	28.7822	27.8084	28.5437	28.5494	22.8863	24.0707	24.203	20.0766	20.5284	17.5496
ΔmpcE	28.2031	29.9932	30.4141	26.9711	28.8528	27.2475	20.7419	24.6506	22.28	19.2396	22.0398	19.3663
ΔmpcF	27.597	30.8524	30.7604	25.9048	30.4948	27.6847	18.6253	24.8008	22.1049	16.2561	23.3959	21.5229
ΔmpcD	26.228	30.8134	31.6003	25.8878	30.1416	28.3374	17.6491	23.4123	22.8317	16.2547	22.6979	24.1459
ΔmpcA	26.4604	29.4242	32.7476	26.2543	29.8794	28.074	18.5605	22.7056	23.3384	17.3887	21.7991	23.3678
WT	31.5067	30.6344	29.1007	31.6353	30.6344	32.191	21.6236	22.3843	24.2075	11.6152	18.8668	15.6001
Δmpc operon	37.2623	38.4495	33.0802	38.5332	38.4495	38.9351	22.6984	22.1784	28.2811	-11.2013	4.62213	8.71134
ΔmpcE	36.5078	35.7411	31.9464	36.2611	35.7411	35.865	22.3514	22.276	28.25	-10.226	8.87484	16.4111
ΔmpcF	37.8683	36.391	29.3029	37.179	36.391	35.9407	23.578	21.7033	28.3211	1.68604	5.682	5.95657
ΔmpcD	39.3614	39.4531	32.5924	38.5076	39.4531	39.0185	23.365	20.2427	26.2585	-8.54552	7.47786	2.81548
ΔmpcA	37.0407	39.0006	33.0013	36.7132	39.0006	37.5602	19.8807	22.9351	27.4622		10.36	-5.42304
