# Supplementary material for: A chimeric Mla-Pqi lipid transport system is required for Brucella abortus survival in macrophages
Source: EMBO J. 2025 Aug 13;44(18):5066–85. doi: 10.1038/s44318-025-00511-3 (PMC12436622; doi:10.1038/s44318-025-00511-3)
Supplement: Supplementary file 6 — Source data Fig. 4 [file 44318_2025_511_MOESM6_ESM.zip › SD_figure4/SD_figure4B.xlsx]

## Sheet: 4B.lipidomics-details
Name	[uM] WC_WT	[uM] WT_MPCOPERON	[uM] WC_mcpE	[uM] WC_mcpF	[uM] WC_mcpD	[uM] WC_mcpA	[uM] OMVs_WT	[uM] OMVs_MPCoperon	[uM] OMVs_mcpE	[uM] OMVs_mcpF	[uM] OMVs_mcpD	[uM] OMVs_mcpA	Total	[uM] WC_WT	[uM] WT_MPCOPERON	[uM] WC_mcpE	[uM] WC_mcpF	[uM] WC_mcpD	[uM] WC_mcpA	[uM] OMVs_WT	[uM] OMVs_MPCoperon	[uM] OMVs_mcpE	[uM] OMVs_mcpF	[uM] OMVs_mcpD	[uM] OMVs_mcpA
Name	A_Whole cells	A_Whole cells	A_Whole cells	A_Whole cells	A_Whole cells	A_Whole cells	OMVs	OMVs	OMVs	OMVs	OMVs	OMVs	Name	A_Whole cells	A_Whole cells	A_Whole cells	A_Whole cells	A_Whole cells	A_Whole cells	OMVs	OMVs	OMVs	OMVs	OMVs	OMVs
PG 14:0_16:0	0.264551	0.160677	0.0482099	0.0420412	0.109536	0.0425037	0.51747	0.241487	0.161172	0.126598	0.124783	0.0933341	PG	553.932	669.554	484.476	500.249	502.492	532.147	688.741	561.055	438.93	869.659	846.681	493.134
PG 15:0_16:0	0.147195	0.0964984	0.0277326	0.0258264	0.064814	0.0331269	0.269792	0.137889	0.0979062	0.0779314	0.0903944	0.0693185	PE	1010.84	1039.35	765.543	687.893	866.16	880.941	1143.07	1125.09	1062.34	1478.28	1431.88	1191.64
PG 12:0_19:1	0.104172	0.110523	0.0381775	0.0343247	0.0568882	0.0416575	0.203777	0.136918	0.100927	0.133715	0.110962	0.0794326	PC	575.44	673.706	520.866	526.913	666.651	595.975	801.384	1137.62	1275.69	1489.93	1372.53	1215.39
PG 16:0_16:0	13.0885	7.959	1.6895	1.57329	5.54133	1.98082	22.9606	10.2017	8.29161	7.10056	7.02622	5.98476	PA	0.12854	0.245602	0.179469	0.125607	0.182355	0.182073	0.200545	0.201221	0.15036	0.144939	0.229526	0.137828
PG 16:0_16:1 A	0.280129	0.1547	0.058541	0.0599682	0.093219	0.0666114	0.463039	0.522344	0.506215	0.493477	0.477178	0.407805	OL	311.573	233.767	202.773	173.608	237.845	219.305	276.844	188.882	140.488	184.146	194.649	126.902
PG 16:0_16:1 B	0.155044	0.118287	0.0561366	0.0564682	0.0735193	0.0517375	0.280098	0.154963	0.113633	0.15541	0.127464	0.0897046	LPG	12.1247	9.91612	14.4414	11.8759	5.13823	6.0387	39.0323	27.4486	15.8823	70.4094	73.6566	21.7223
PG 16:0_17:0	0.838441	0.661055	0.235011	0.210085	0.43565	0.264512	1.33185	0.92491	0.875763	0.97752	0.957234	0.835513	LPE	25.5186	28.2158	30.2562	28.2431	20.6067	20.0734	102.533	91.7913	69.9211	147.909	144.776	69.6857
PG 33:1 A	0.174726	0.160516	0.0445961	0.0540514	0.0930091	0.0522217	0.278902	0.237754	0.20181	0.250859	0.244219	0.180883	LPC	27.4117	28.3302	31.6514	30.0063	27.3	27.2262	84.9598	78.3605	85.8458	144.487	129.531	87.1021
PG 33:1 B	6.34492	4.80453	1.29272	1.32595	3.04168	1.59044	10.7789	4.35781	2.92528	3.00625	2.95967	1.78663	LOL	6.9594	2.69817	1.77642	1.71667	2.28895	1.91407	26.2075	8.64881	8.57652	11.04	10.6538	7.46677
PG 16:0_18:0	1.88653	1.69882	0.736591	0.719203	1.25697	0.762131	2.34041	4.32031	4.76219	5.01121	4.92031	5.07223	acyl-PG	3.7307	4.48911	3.0741	2.9156	3.19458	3.03301	6.2183	6.07356	4.34473	8.34852	7.74787	4.85639
PG 34:1 A	1.08465	1.04614	0.466451	0.475193	0.658535	0.585398	1.67738	1.07616	0.822402	1.20974	1.17342	0.874604	FAHFA	0.0978715	0.0827516	0.123029	0.0973351	0.100067	0.0775953	0.521821	0.500854	0.345877	0.323478	0.463178	0.307845
PG 16:0_18:1	2.69111	2.86283	1.0027	1.19457	2.11549	1.2989	4.44832	20.2626	18.0302	24.7911	24.3996	23.3518	FA	1668.69	1428.98	1901.58	1448.69	1396.13	1078.68	8640.54	7342.25	4971.07	5454.41	7630.64	4269.99
PG 34:2 A	0.190137	0.19228	0.0773502	0.0793978	0.11722	0.0913694	0.296971	0.178161	0.14811	0.19245	0.166388	0.132581	CL	26.4769	28.2776	18.8838	21.1549	30.5298	27.3171	8.38778	2.64834	1.01223	2.02147	1.77391	0.664084
PG 34:2 B	0.29221	0.277066	0.176309	0.182851	0.312793	0.237159	0.216396	0.477045	0.347904	0.385317	0.298402	0.405416
PG 16:1_18:1	0.0473886	0.0574272	0.0382164	0.0336902	0.037902	0.0335913	0.101676	0.484036	0.455077	0.586988	0.581009	0.541943
PG 17:0_18:0	0.182925	0.242539	0.179878	0.160414	0.227974	0.180199	0.209882	0.579344	0.796221	0.839094	0.659466	0.812906
PG 16:0_19:1	138.75	136.62	72.9969	74.1537	98.1416	84.2544	172.954	105.924	81.5142	128.359	121.644	75.4501
PG 17:0_18:1	0.92544	1.02255	0.490159	0.539851	0.774391	0.621607	1.39784	3.15519	3.77488	4.65259	4.52303	3.97421
PG 35:2	0.0971682	0.0884956	0.0566032	0.0608459	0.0721448	0.0498055	0.165539	0.100852	0.113757	0.125769	0.113882	0.100763
PG 16:1_19:1 A	2.53619	2.77591	0.843556	0.838516	1.74825	0.948283	3.49648	3.8886	3.53972	4.15274	4.27759	3.18134
PG 16:1_19:1 B	2.58921	2.82659	0.957097	0.920098	1.79434	1.00449	3.55403	3.94427	3.59851	4.23759	4.34656	3.12908
PG 18:0_18:0	0.552051	0.712997	0.495399	0.481919	0.490457	0.418445	0.427918	1.48835	1.88518	2.03664	1.99489	2.01323
PG 17:0_19:1	11.9828	13.6606	9.50927	9.64684	9.46483	11.1895	15.694	8.32509	5.54536	13.5316	13.2894	6.89159
PG 18:0_18:1	20.6139	23.6445	11.1411	11.3528	17.2493	13.0475	28.2059	62.0549	70.2839	84.2817	79.9016	71.7276
PG 36:2	0.489764	0.548778	0.370386	0.346654	0.511197	0.438046	0.759188	1.05051	0.993636	0.998872	0.750779	1.02436
PG 17:1_19:1	7.55104	9.44118	5.04741	5.25999	6.52347	6.32988	10.1799	5.65045	3.269	7.22857	7.2015	3.33682
PG 18:1_18:1	0.982216	2.43433	1.32318	1.94527	2.24181	2.1862	1.79549	34.8953	35.729	50.0063	49.3491	43.6625
PG 37:1	0.637299	0.81812	0.550773	0.535853	0.599385	0.561123	0.744436	0.661595	0.64755	1.06628	1.11007	0.690674
PG 18:0_19:1 A	91.9723	114.536	92.1177	93.1936	88.1095	97.1749	113.361	68.9023	40.4686	116.158	118.001	48.4714
PG 18:0_19:1 B	91.8411	114.536	91.9622	93.3675	88.2321	97.1942	113.391	69.0107	40.4234	116.319	118.027	48.4867
PG 18:1_19:1 A	0.0441462	0.0678983	0.0625469	0.0486637	0.0557028	0.0620917	0.146794	0.213863	0.172345	0.398923	0.338104	0.256221
PG 18:1_19:1 B	26.9855	36.6566	21.1663	20.9368	26.35	21.4762	33.6639	55.2109	54.9274	84.5497	81.6169	63.624
PG 18:1_19:1 C	1.22695	1.7305	1.40184	1.46695	1.34479	1.67763	1.53377	1.34342	1.11772	2.42589	2.26126	1.52616
PG 19:1_18:2	0.107299	0.161376	0.107492	0.12063	0.121606	0.137335	0.160943	0.201333	0.168142	0.277883	0.240831	0.201375
PG 38:1	0.376885	0.521561	0.45099	0.436949	0.407088	0.448413	0.368595	0.527568	0.568357	0.907375	1.03826	0.63297
PG 19:0_19:1	0.238165	0.365701	0.407797	0.448826	0.255116	0.468954	0.223188	0.138198	0.0916141	0.427403	0.37918	0.143336
PG 38:2 A	1.24488	1.88013	1.54406	1.52252	1.4523	1.65298	1.42529	1.02652	0.644521	2.01886	2.20448	0.848044
PG 38:2 B	0.125606	0.153398	0.18266	0.152522	0.105274	0.115619	0.246725	0.224578	0.145524	0.579633	0.453228	0.187636
PG 18:1_20:1	0.884419	1.19483	0.847923	0.84241	0.916071	0.90023	0.955801	2.04371	2.09911	3.61457	4.09496	2.44472
PG 19:1_19:1	120.64	177.838	158.631	168.995	137.359	176.033	134.962	84.5681	47.2448	188.483	177.452	68.0805
PG 19:1_20:1 A	1.37141	2.35282	2.79847	3.20314	1.95754	3.22143	1.2889	1.1055	0.667365	3.74148	3.8832	1.16473
PG 19:1_20:1 B	1.39369	2.36135	2.8457	3.20314	1.97819	3.22143	1.26276	1.1055	0.660163	3.74148	3.87195	1.16473
PE 14:0_16:0	0.438392	0.3541	0.0817643	0.0905554	0.233078	0.0997256	1.21489	0.583597	0.525968	0.33334	0.322395	0.309601
PE 16:0_14:1	0.216248	0.220371	0.070122	0.0670976	0.111486	0.0822648	0.427521	0.358801	0.265196	0.184824	0.203331	0.155485
PE 12:0_19:1	0.363198	0.375382	0.119648	0.133941	0.232537	0.188966	0.933828	0.598353	0.505201	0.421051	0.434046	0.397176
PE 16:0_16:0	8.38607	6.05658	1.78946	1.50471	4.14888	2.09251	17.6281	29.519	29.6855	23.6195	25.7074	27.5415
PE 16:0_16:1	0.844587	0.816202	0.245343	0.241954	0.494254	0.286533	1.98811	4.05702	4.4921	3.59583	3.56046	3.38765
PE 16:0_17:0	0.560739	0.539609	0.245915	0.215237	0.361783	0.266597	1.1816	1.83916	2.24492	1.9476	1.91483	2.24259
PE 16:0_17:1 A	0.31908	0.301716	0.141628	0.133068	0.186926	0.175119	0.560964	0.631395	0.686749	0.646582	0.618881	0.63364
PE 16:0_17:1 B	11.4561	9.32312	2.97873	2.77353	6.11663	3.76456	22.6891	11.7961	9.6101	7.63104	7.55982	6.36741
PE 14:1_19:1	0.739191	0.802078	0.398048	0.365613	0.498135	0.475069	1.3496	1.13501	0.997125	1.15254	1.08902	0.905567
PE 16:0_18:0	0.483513	0.55786	0.326732	0.300119	0.483396	0.396163	0.787596	2.42604	3.95023	3.7196	3.28834	5.31542
PE 34:1	2.16678	1.77332	0.780148	0.693033	1.12203	0.908561	3.72697	2.02025	1.70566	1.79695	1.76338	1.73067
PE 16:0_18:1	3.61662	5.22669	2.62979	2.84983	4.88506	3.40982	8.5912	47.7526	46.9318	55.4159	55.301	55.8459
PE 16:1_18:1	0.170754	0.247546	0.166747	0.167059	0.186754	0.191009	0.392763	3.12097	3.04187	3.51963	3.90875	3.52206
PE 17:1_17:1	0.497414	0.442194	0.210634	0.211675	0.315709	0.248036	0.737285	0.545152	0.488729	0.446732	0.402808	0.353913
PE 16:0_19:1 A	235.659	209.601	117.968	109.323	165.778	140.533	295.823	204.494	178.434	219.045	209.433	177.002
PE 16:0_19:1 B	0.179045	0.144316	0.100969	0.0845789	0.0895322	0.108953	0.219309	0.170211	0.15117	0.16684	0.156197	0.139015
PE 16:0_19:1 C	0.380583	0.349957	0.193929	0.193785	0.222038	0.1905	0.608213	0.416172	0.277667	0.433898	0.407652	0.30147
PE 17:0_18:1	0.914409	1.10787	0.781672	0.76281	1.1032	0.939171	1.62357	8.37637	14.6047	10.8334	10.4779	13.9508
PE 16:1_19:1	6.06327	6.54662	2.89244	2.65276	4.18514	2.99249	10.7439	14.7762	14.8481	15.5758	15.5781	14.9146
PE 19:1_16:2	0.174892	0.154414	0.102331	0.0770845	0.146395	0.124821	0.201703	0.160253	0.0897169	0.122955	0.097886	0.107638
PE 18:0_18:0	0.57896	0.771391	0.666483	0.620511	0.969739	0.748069	0.903136	5.20885	7.38198	6.68199	6.55032	8.15466
PE 17:0_19:1	40.5818	44.7119	32.3906	30.3777	35.8054	40.3846	62.9843	41.886	29.8718	56.2598	56.2178	40.6497
PE 18:0_18:1	9.00634	15.8368	8.63596	9.08086	9.19658	8.89501	11.2316	63.3933	99.6739	111.142	98.2922	105.773
PE 17:1_19:1 A	1.36558	1.56996	0.943778	0.909691	1.1107	1.12656	2.3104	3.372	3.67964	3.85212	3.8902	4.00986
PE 17:1_19:1 B	13.2254	12.7751	7.90713	7.39343	10.4637	10.3342	23.2815	17.0875	13.5803	15.8777	14.5759	12.798
PE 18:1_18:1 A	1.73848	8.57172	6.29648	7.53043	8.8813	9.02558	4.3968	89.0704	93.3211	115.393	121.29	111.365
PE 18:1_18:1 B	0.0397338	0.0523689	0.0304566	0.0225046	0.0462105	0.0490339	0.120138	0.216636	0.180252	0.246038	0.208638	0.214818
PE 18:0_19:1 A	199.662	200.609	150.488	135.628	167.376	169.019	202.639	132.701	98.8793	175.596	170.471	113.058
PE 18:0_19:1 B	0.100699	0.105499	0.0648658	0.056456	0.0773826	0.0656782	0.124804	0.0759757	0.0615714	0.116636	0.0980862	0.0581725
PE 18:1_19:1 A	0.331833	0.441316	0.318153	0.371422	0.399673	0.409693	0.472276	3.0922	4.36957	4.76742	4.97834	4.72104
PE 18:1_19:1 B	25.5085	40.6463	32.7839	32.3443	34.1922	37.6993	37.2634	121.097	135.893	170.876	161.968	158.922
PE 18:1_19:1 C	0.261321	0.254914	0.17101	0.167525	0.219146	0.186686	0.284779	0.449707	0.413509	0.583823	0.563931	0.453523
PE 19:0_19:1	3.93997	4.23625	3.84689	3.84927	4.33548	4.90409	4.93553	3.77807	3.06097	5.40262	5.5726	3.52821
PE 38:2	0.574696	0.612291	0.609462	0.460961	0.46439	0.503957	0.677208	0.52461	0.32532	0.890198	0.77444	0.372187
PE 19:1_19:1 A	5.92611	8.07272	6.61444	5.89461	6.89337	7.43384	7.04332	5.47659	4.21772	9.36728	10.4997	5.9816
PE 19:1_19:1 B	187.041	192.629	159.224	134.172	164.175	176.793	171.084	128.312	110.787	188.891	179.946	132.643
PE 19:1_19:1 C	232.525	244.302	203.891	176.951	211.749	230.677	222.759	163.669	136.021	241.302	233.443	164.324
PE 19:1_19:1 D	9.5493	11.9602	10.0642	9.80009	10.9273	13.1445	13.7397	7.75403	5.49612	13.1368	13.4334	6.83837
PE 19:1_19:1 E	0.209665	0.25266	0.208773	0.214005	0.207629	0.254152	0.3216	0.185696	0.120993	0.295377	0.307319	0.178762
PE 20:0_19:1	0.479287	0.559514	0.72139	0.835356	0.736114	1.01686	0.442297	0.203116	0.154164	0.555368	0.524443	0.215804
PE 19:1_20:1	4.27449	4.978	6.55635	7.24114	6.33651	9.2052	4.26123	2.5327	1.10507	5.64586	5.39239	1.94832
PE 19:1_21:1	0.288994	0.456451	0.886089	1.12947	0.695711	1.59153	0.36633	0.231059	0.21298	0.796794	0.66165	0.310286
PC 16:0_16:0	9.64844	8.90691	3.41487	3.33487	9.07769	4.07547	19.323	16.6205	20.7973	13.66	13.2148	12.0411
PC 16:0_16:1	1.52352	1.73206	0.564879	0.434261	1.3856	0.484662	4.25976	3.88106	4.36919	2.44003	2.36213	1.7662
PC 14:0_19:1	1.72771	2.01648	1.11231	1.28601	2.0529	1.41216	3.6285	3.63484	4.41545	3.56947	3.15288	2.97981
PC 14:1_19:1	0.455717	0.652154	0.360457	0.402435	0.628233	0.495038	1.05727	1.07808	1.24281	1.36494	1.24927	1.04363
PC 16:0_18:0	4.10022	4.61509	3.3877	3.14625	5.1523	3.53184	4.53137	7.34904	10.3722	9.47405	8.76206	8.85284
PC 16:0_18:1	3.36688	7.64836	6.16671	7.04234	10.3621	7.50963	7.29954	46.6058	53.7641	56.1244	51.1994	51.0294
PC 34:1	1.23045	1.40257	0.873798	0.893824	1.26786	1.00486	2.45664	2.05422	2.2131	2.36377	2.10475	1.94411
PC 16:1_18:1	0.295674	0.616047	0.408856	0.45841	0.676719	0.492228	0.525206	3.85509	4.14291	4.21611	4.44079	3.61608
PC 16:0_19:1 A	115.242	114.332	73.4951	74.3275	115.368	88.815	189.943	162.879	178.95	190.484	178.342	157.433
PC 16:0_19:1 B	107.996	108.079	69.5182	69.6152	110.705	84.6093	180.964	153.238	167.623	184.074	169.583	149.116
PC 17:0_18:1	1.31367	2.21619	2.13755	2.36736	2.89345	2.55427	2.74765	13.6514	19.0222	19.7859	18.5895	17.6911
PC 16:1_19:1	10.1218	12.5826	7.52785	7.49293	11.6076	8.78351	18.4505	23.2671	25.3438	24.7018	25.1183	20.603
PC 17:1_18:1	0.451571	0.360611	0.33207	0.33819	0.477855	0.355318	0	1.78138	2.00373	2.3722	2.40874	1.95235
PC 17:0_19:1	25.4342	38.0987	33.369	34.8934	41.6741	37.631	39.9776	86.0433	100.407	117.452	103.765	93.0939
PC 18:0_18:1	27.0745	40.4825	35.3175	37.0334	43.9602	39.7225	42.4871	92.2959	107.694	125.657	111.975	100.126
PC 17:1_19:1 A	2.452	2.93361	1.97734	2.40654	3.20981	3.3817	4.43082	3.15974	2.82607	3.98248	3.44879	2.79109
PC 17:1_19:1 B	0.28042	0.518395	0.336015	0.443621	0.367263	0.307418	0.435777	0.61592	0.651301	0.859987	0.832175	0.705776
PC 18:1_18:1	3.24098	25.3008	23.4183	27.9035	30.0409	30.519	7.7658	153.735	167.895	203.667	199.665	172.832
PC 18:0_19:1	44.9689	42.3351	31.8147	29.6877	35.7682	31.932	32.793	34.899	44.1623	45.298	39.6543	41.3676
PC 37:1	47.2715	43.9221	33.7712	31.6242	38.19	34.2879	33.0826	38.0437	47.2276	50.3995	43.4189	44.3953
PC 18:1_19:1 A	53.8635	85.2923	80.7175	82.6152	83.9664	87.4191	88.6972	180.627	200.543	256.059	236.897	211.703
PC 18:1_19:1 B	0.514249	0.966411	0.937836	1.00724	1.05997	1.06458	0.834205	4.62254	5.75982	7.01831	6.94228	5.92838
PC 19:0_19:1	1.98873	2.21183	2.47176	2.80831	2.8133	3.24245	2.20158	1.25017	1.02929	2.91847	2.82512	1.08849
PC 18:1_20:1	0.909621	1.38331	1.44171	1.47674	1.40196	1.53056	1.54479	3.77436	4.35357	6.15008	6.26181	4.82604
PC 19:1_19:1	109.657	124.62	105.181	102.564	111.687	119.009	111.579	98.3796	98.681	154.754	135.496	106.153
PC 19:1_21:1	0.311451	0.479937	0.81111	1.30974	0.856413	1.80508	0.367502	0.278383	0.201154	1.08333	0.825728	0.311617
PA 18:0_19:1	0.12854	0.245602	0.179469	0.125607	0.182355	0.182073	0.200545	0.201221	0.15036	0.144939	0.229526	0.137828
OL 26:0	0.259525	0.124373	0.0769085	0.062265	0.157395	0.0865034	0.565955	0.227624	0.268693	0.183515	0.159627	0.140045
OL 28:0	0.119084	0.0844726	0.0481344	0.0485444	0.0966123	0.0623997	0.277346	0.178676	0.170115	0.174546	0.161412	0.130214
OL 30:0	0.199471	0.0858692	0.0498363	0.0426779	0.103549	0.0448807	0.30181	0.128917	0.117389	0.0794652	0.0882677	0.0610362
OL 16:0/16:0	0.63209	0.268319	0.152546	0.115919	0.30913	0.138674	0.896048	0.408762	0.318961	0.273734	0.28257	0.200202
OL 33:0	0.341208	0.132411	0.0945558	0.0803136	0.171193	0.0834327	0.368231	0.154143	0.124677	0.110766	0.132173	0.0802724
OL 16:0/18:0	12.5463	4.94787	2.67021	2.13998	5.86874	2.5799	13.1714	4.51983	2.61533	2.44978	2.59786	1.37936
OL 16:0/18:1	0.557346	0.530248	0.397958	0.356689	0.537074	0.414948	0.895774	3.88528	3.22886	3.90473	4.23455	3.33697
OL 16:0/19:1	19.2744	12.9211	11.5137	10.0818	15.6056	13.3865	24.7124	20.529	17.9471	20.1863	23.5451	15.7117
OL 17:0/18:1	0.230875	0.484997	0.43076	0.445835	0.644104	0.550975	0.413101	2.95941	2.84518	3.10843	3.2677	2.29472
OL 16:1/19:1	0.268418	0.217629	0.192762	0.190376	0.247618	0.226232	0.298656	0.267539	0.266397	0.329907	0.344101	0.256912	39.0323	27.4486	15.8823	70.4094	73.6566	21.7223
OL 36:0	19.5942	11.9359	9.65459	7.80016	15.2851	10.0874	16.3596	14.7198	8.54144	10.7193	12.0074	5.68488
OL 17:0/19:1 A	25.2142	17.1921	15.9654	14.088	19.4817	18.4165	28.5266	17.8635	13.2082	17.5067	18.9039	11.1931
OL 17:0/19:1 B	1.70763	1.47736	1.52707	1.32474	1.78195	1.82984	2.3124	1.89174	1.51433	1.89735	2.16668	1.37346
OL 16:2/16:0	0.281555	0.232161	0.236907	0.207678	0.295153	0.245682	0.299087	0.471832	0.415936	0.539601	0.525469	0.498933
OL 18:1/18:1	0.0955126	0.2935	0.281829	0.293751	0.378209	0.32187	0.211644	2.11933	1.93355	2.43876	2.5388	2.38353
OL 18:0/19:1 A	187.884	151.847	127.191	110.27	138.122	136.119	135.043	89.3963	67.0868	94.7267	93.289	62.6458
OL 18:0/19:1 B	14.4089	11.3079	10.9776	8.60678	13.1959	11.9608	26.569	14.746	5.62464	7.12556	10.7449	4.5821
OL 18:1/19:1	19.3196	14.0332	14.9319	11.8776	18.6851	16.3124	18.5086	10.9407	11.2236	13.9865	15.2372	11.4693
OL 19:0/19:1	4.8571	2.84155	2.69015	2.26184	3.16914	2.63404	2.45324	1.28153	0.913219	1.0167	1.11617	0.690403
OL 19:1/19:1	0.705647	0.408783	0.726793	0.586323	0.627599	0.61717	2.45176	0.926863	1.18463	1.69294	1.48797	1.73629
OL 20:0/19:1	2.40573	1.61663	2.01819	1.81767	2.30297	2.16691	1.68946	0.808915	0.46932	0.821275	0.931764	0.414349
OL 20:1/19:1	0.669773	0.782844	0.944545	0.909819	0.778732	1.0183	0.518696	0.455889	0.469368	0.873565	0.886377	0.638348
LPG 16:0/0:0	0.440014	0.304323	0.208079	0.175593	0.188787	0.144963	1.56071	0.707097	0.520953	1.01616	1.05994	0.516608
LPG 17:0/0:0	0.0632286	0.044165	0.0412202	0.0445587	0.0339977	0.0320627	0.254257	0.147774	0.0879374	0.260259	0.284145	0.115374
LPG 17:1/0:0	0.0448929	0.0325576	0.0369015	0.0284501	0.0198854	0.015802	0.176894	0.103149	0.0604939	0.12757	0.137213	0.0599266
LPG 0:0/18:0	0.0949467	0.0827817	0.0986522	0.0942569	0.0535772	0.0594513	0.343413	0.244773	0.199451	0.480278	0.48522	0.253265
LPG 18:0/0:0	0.649152	0.56883	0.763155	0.642603	0.402201	0.451739	3.35538	2.24367	1.60919	5.2579	5.66066	2.20547
LPG 0:0/18:1	0.0409329	0.0337395	0.0390864	0.0401238	0.027662	0.0345146	0.150489	0.264538	0.379685	0.568547	0.703464	0.481185
LPG 18:1/0:0	0.216946	0.191166	0.192294	0.15131	0.136089	0.128024	0.588997	0.775218	0.74336	1.42223	1.50709	0.834704
LPG 0:0/19:1	1.46018	1.32636	2.3834	1.94019	1.04355	1.16568	7.95682	4.92961	3.50466	13.9589	16.0874	4.59778
LPG 19:1/0:0	8.9814	7.21885	10.4975	8.58712	3.15637	3.91096	24.2406	17.7386	8.56599	46.4268	46.5574	12.3659
LPG 0:0/20:1	0.0624518	0.052477	0.0793928	0.0800713	0.0437711	0.0537379	0.17098	0.146854	0.110973	0.501572	0.467425	0.16841
LPG 20:1/0:0	0.0705085	0.0608689	0.10167	0.0915971	0.032344	0.041768	0.233748	0.14723	0.0995562	0.389134	0.706685	0.123699
LPE 16:0/0:0	2.39888	2.30366	1.46083	1.25849	1.61498	1.14019	11.0256	8.8932	6.27848	9.38488	8.3247	5.18139
LPE 16:1/0:0	0.0905752	0.106724	0.0624668	0.0534887	0.0670574	0.0468186	0.316755	0.400286	0.303561	0.45826	0.396534	0.264313
LPE 17:1/0:0	0.284957	0.269899	0.187754	0.170159	0.15508	0.112333	1.4016	0.974896	0.602242	1.09343	1.06446	0.61502
LPE 18:0/0:0	1.89384	2.28767	1.89015	1.70305	1.96445	1.73228	8.97905	8.19301	7.07666	11.2938	10.8587	6.70805
LPE 0:0/18:1	0.0740616	0.159287	0.18194	0.227708	0.195395	0.188488	0.37378	1.73562	2.44806	3.4304	3.93392	2.70717
LPE 18:1/0:0	0.473799	1.21119	1.18455	1.2984	1.26526	1.21689	2.14448	6.86681	7.67043	11.6409	10.1948	7.6139
LPE 0:0/19:1	2.73118	2.96869	3.80474	3.49914	2.62715	2.60883	14.1861	9.59776	7.51528	17.0606	20.4071	8.15078
LPE 19:1/0:0	17.4668	18.7785	21.3057	19.8602	12.5918	12.8758	63.7364	54.7587	37.6879	92.8036	88.8014	38.0565
LPE 20:1	0.104473	0.130116	0.178045	0.172458	0.125559	0.151816	0.369177	0.370951	0.338395	0.743487	0.794012	0.388618
LPC 0:0/16:0	0.268061	0.282533	0.231525	0.213342	0.273384	0.211582	1.18676	0.963173	1.1657	1.40731	1.29802	0.969962
LPC 16:0/0:0	2.13104	1.93046	1.45267	1.29918	1.9265	1.33992	7.18887	5.96768	6.2144	8.79544	7.05971	5.48869
LPC 16:1/0:0	0.176698	0.197408	0.113387	0.11556	0.156491	0.11342	0.446805	0.477138	0.45544	0.651753	0.617241	0.414463
LPC 17:0/0:0	0.260534	0.259186	0.246161	0.261061	0.250011	0.247647	0.942519	0.815523	0.878198	1.48394	1.30037	0.892474
LPC 17:1/0:0	0.0420379	0.0452794	0.0385068	0.0499309	0.0429071	0.0380442	0.0986018	0.0900792	0.110015	0.212675	0.171805	0.131149
LPC 0:0/18:0	0.292906	0.328469	0.32528	0.287606	0.32351	0.282561	0.868162	0.81148	1.05379	1.36181	1.35544	1.0223
LPC 18:0/0:0	2.63769	2.95025	2.91433	2.75007	2.84829	2.82749	9.93001	8.84442	9.93861	15.396	13.797	10.2042
LPC 0:0/18:1	0.175497	0.368245	0.575096	0.576524	0.521029	0.484153	0.733247	3.68496	6.19988	8.28124	9.10216	6.46706
LPC 18:1/0:0	1.19735	2.75245	3.52409	3.50025	3.20426	3.14381	4.39067	12.8901	16.5122	26.4988	22.1618	16.0651
LPC 0:0/19:1	2.99891	2.94645	4.44439	4.18446	3.33798	3.58004	12.6017	8.22439	10.5638	18.5944	20.2233	11.3907
LPC 19:1/0:0	17.1359	16.1692	17.6934	16.6702	14.3354	14.8654	46.2672	35.3757	32.5707	61.4366	52.1133	33.8372
LPC 20:1/0:0	0.0950875	0.100238	0.092519	0.0981009	0.080257	0.0921402	0.305257	0.21587	0.183055	0.367092	0.330608	0.218657
LOL 16:0	0.116083	0.0401853	0.0281145	0.0240484	0.0285897	0.0288352	0.445814	0.166911	0.162111	0.138191	0.15298	0.117621
LOL 17:0	0.309698	0.182672	0.278317	0.259812	0.210279	0.213999	2.00979	1.28082	1.57756	2.37576	2.35927	1.91227
LOL 18:0	6.4525	2.43972	1.44107	1.39888	2.01701	1.63724	23.5356	7.08631	6.72506	8.38584	7.99343	5.34198
LOL 18:1	0.0811256	0.0355967	0.0289226	0.0339296	0.0330753	0.0339892	0.216272	0.114761	0.111781	0.140236	0.148143	0.0949007
acyl-PG 16:0_18:0_18:1	0.384466	0.287236	0.143881	0.130794	0.138944	0.102077	1.24151	0.899393	0.621981	0.729679	0.674634	0.575469
acyl-PG 52:2	0.100492	0.0757292	0.0426315	0.0433478	0.0523344	0.0515029	0.290259	0.64526	0.463859	0.629621	0.656295	0.567515
acyl-PG 54:1	0.0594979	0.0757399	0.0583595	0.0497605	0.047162	0.0544871	0.105888	0.0680613	0.0474139	0.081667	0.0753198	0.0552904
acyl-PG 16:0_19:1_19:1	1.48896	1.67833	0.94533	0.862958	1.11554	0.902513	2.51763	1.39258	0.762479	1.78843	1.57683	0.778662
acyl-PG 18:0_18:1_18:1	0.0842005	0.121708	0.0744263	0.0703109	0.110013	0.0965671	0.130607	0.933295	0.922018	1.24319	1.19102	0.954235
acyl-PG 54:3	0.018891	0.0320111	0.0291441	0.0278648	0.0298819	0.0353951	0.0360453	0.501949	0.431194	0.660159	0.692193	0.545007
acyl-PG 18:0_19:1_19:1	0.924741	1.40211	1.09878	1.06718	1.01128	1.11688	1.09745	0.684711	0.346917	1.54862	1.34701	0.440107
acyl-PG 18:1_19:1_19:1	0.303991	0.464027	0.382165	0.356015	0.353878	0.340468	0.44541	0.750503	0.590173	1.37514	1.20837	0.770479
acyl-PG 58:3	0.0346305	0.040361	0.0531861	0.052544	0.0367484	0.0540084	0.0447996	0.0451489	0.0213072	0.0777858	0.0723901	0.0296993
acyl-PG 58:4	0.218718	0.201266	0.167287	0.169849	0.200864	0.183791	0.201107	0.0875895	0.081571	0.118268	0.139709	0.0730348
acyl-PG 58:5	0.112118	0.11059	0.0789151	0.084977	0.0979299	0.0953189	0.107601	0.0650747	0.055814	0.0959675	0.114104	0.0668942
FAHFA 16:0_18:1	0.0978715	0.0827516	0.123029	0.0973351	0.100067	0.0775953	0.521821	0.500854	0.345877	0.323478	0.463178	0.307845
FA 16:0 A	383.146	325.429	402.857	309.889	313.362	246.872	1320.51	1126.58	758.359	870.548	1158.2	653.029
FA 16:0 B	549.097	412.97	511.994	393.63	381.673	273.377	2763.48	2203.4	1289.55	1403.62	1977.26	1034.3
FA 16:1	17.4567	14.944	15.5572	11.306	12.799	7.69428	82.8423	78.4914	50.8001	51.5309	78.5982	40.5559
FA 17:0 A	11.7846	10.5092	14.3069	12.0581	12.7227	10.4716	64.9108	51.6481	37.4112	33.7352	44.4847	30.8044
FA 17:0 B	49.48	43.9929	61.8506	45.1081	38.8787	31.4742	312.041	225.883	133.465	203.302	283.896	126.387
FA 17:1 A	3.50673	3.51284	5.02808	3.39753	2.65342	2.03498	19.9445	21.5445	11.0652	16.9381	24.0511	10.4128
FA 17:1 B	47.3104	39.0229	48.6366	35.1814	23.7958	17.2622	302.209	238.63	121.341	141.725	217.287	120.033
FA 17:1 C	39.3971	33.1282	40.7081	28.7111	20.2442	13.5483	299.293	236.123	116.255	138.612	210.425	112.143
FA 17:1 D	0.877055	0.827539	1.19172	0.995368	0.922954	0.803771	4.94642	4.23909	3.15856	2.93581	4.25138	2.65124
FA 18:0	293.284	270.978	364.789	279.102	283.848	244.25	1276.2	1029.36	816.442	783.656	1085.26	705.292
FA 18:1	209.409	218.935	337.678	252.721	246.743	180.775	1019.36	1300.14	994.468	1296.97	1705.57	878.429
FA 18:2 A	6.99185	1.32966	1.46828	1.56921	2.72024	1.05443	77.8941	89.1624	22.2018	19.9005	36.0144	20.2766
FA 18:2 B	1.25502	1.1548	1.75682	1.45058	1.33106	0.983191	9.51909	9.10088	6.77515	8.22195	10.6683	5.44768
FA 18:2 C	1.25502	1.11999	1.75682	1.45058	1.29411	0.949388	9.51909	9.10088	6.77515	8.22195	11.7652	5.44768
FA 18:2 D	0.575396	0.5012	0.702112	0.560753	0.507484	0.395753	3.69627	3.67019	3.20492	3.46072	5.42117	2.92623
FA 19:0	5.35227	4.35566	6.84587	5.83728	4.91618	3.85374	136.766	85.6197	78.4059	50.2853	89.9141	69.9934
FA 19:1 A	0.773459	1.13829	1.27199	1.08342	1.01722	0.851223	5.75049	4.6748	3.06961	4.29371	5.5586	3.14116
FA 19:1 B	1.06861	1.0117	1.36674	0.982735	0.954731	0.860043	4.97467	5.1397	3.01011	4.64476	5.63678	2.89572
FA 19:1 C	6.51723	6.3223	11.2273	8.10688	5.65364	4.42065	34.7256	31.2653	18.9108	37.4876	52.7039	18.296
FA 19:1 D	6.51723	6.41341	11.2273	8.10688	5.65364	4.52149	34.7256	31.9415	19.3698	37.9849	53.4618	18.6311
FA 20:0	16.3757	14.4412	19.7159	16.3743	18.0092	15.3426	734.612	445.009	399.165	198.522	365.962	333.85
FA 20:1 A	11.4056	10.7312	28.3317	21.6598	9.68782	10.0258	68.5593	65.9278	45.4154	95.1792	146.215	44.8449
FA 20:1 B	3.6917	3.79632	7.19579	5.74554	3.96539	3.92715	30.3271	24.5754	18.7371	24.671	34.3849	17.3196
FA 21:0	1.12931	1.41721	1.9069	1.83026	1.59513	1.61652	16.2362	14.7316	9.32366	10.4826	13.6081	8.62471
FA 21:1	0.359407	0.428651	1.45306	1.29185	0.513008	0.778792	4.01496	3.47133	2.49645	5.88969	7.74293	2.85526
FA 22:1	0.669774	0.567439	0.756622	0.540238	0.669253	0.538711	3.47747	2.82805	1.89615	1.58624	2.29919	1.40368
CL 68:1	0.157823	0.0696804	0.0172582	0.0183565	0.0497114	0.0159881	0.103406	0.0240779	0.00529865	0.00264343	0.0010302	0.00127399
CL 68:2	0.246256	0.159452	0.0366454	0.0393071	0.132845	0.0524184	0.121756	0.0283675	0.0074579	0.00714035	0.00775592	0.00160648
CL 16:0_16:1_18:0_18:1	0.0559035	0.0273361	0.00830446	0.0092556	0.0148382	0.00924309	0.0685968	0.0174411	0.00796771	0.00611517	0.00554804	0.00430414
CL 70:2 A	0.146234	0.0606777	0.018875	0.0209128	0.037226	0.0204392	0.118645	0.033479	0.0153175	0.0131776	0.0109914	0.00688927
CL 70:2 B	4.81142	3.20307	0.979823	0.977583	3.32321	1.41668	1.42673	0.276421	0.0752654	0.0886368	0.0805167	0.0369194
CL 70:3 A	0.278679	0.192988	0.0536325	0.0530087	0.146168	0.0626552	0.159965	0.0471058	0.0147087	0.0202875	0.018066	0.00465745
CL 70:3 B	0.278679	0.192988	0.0536325	0.0542477	0.146168	0.0626552	0.160969	0.0471058	0.0147087	0.0186274	0.018066	0.00465745
CL 72:2	4.51193	4.93345	2.66376	2.84783	5.53802	4.066	0.846162	0.263516	0.0925225	0.161522	0.133308	0.0519299
CL 72:3 A	0.149527	0.0775045	0.0381529	0.0409908	0.0587503	0.0364455	0.108252	0.0547627	0.0330182	0.0300577	0.0329191	0.0185706
CL 72:3 B	3.62829	2.83317	1.0607	1.05564	2.621	1.26378	1.3424	0.315956	0.0959413	0.162671	0.14959	0.0484463
CL 72:4 A	0.12532	0.0943161	0.0377829	0.0388793	0.071551	0.0445423	0.0769239	0.0289205	0.0114151	0.0173669	0.0177284	0.00438772
CL 72:4 B	0.0322632	0.0195848	0.0120783	0.0133013	0.0196626	0.0127211	0.0311161	0.0275416	0.0232379	0.0224816	0.0209867	0.0150508
CL 72:5	1.28475	1.0694	0.498806	0.486606	1.01713	0.642803	0.689398	0.183663	0.0591885	0.0709896	0.0674541	0.0267951
CL 72:6	0.177384	0.126213	0.046765	0.0466987	0.0981184	0.0464718	0.108901	0.0413877	0.0087798	0.0129731	0.0120085	0.00139809
CL 74:3 A	2.42427	2.98391	1.82803	1.85101	2.93714	2.17289	0.539592	0.201969	0.0697589	0.174137	0.162813	0.0488034
CL 74:3 B	2.42427	2.98391	1.82877	1.85119	2.93781	2.17439	0.539592	0.201969	0.0697589	0.174137	0.162813	0.0488034
CL 74:4	0.827991	0.767198	0.440686	0.462587	0.718526	0.476133	0.310056	0.120584	0.0525576	0.111717	0.110987	0.0373358
CL 74:5	1.32691	1.36357	0.915334	0.919822	1.30852	1.156	0.445198	0.157052	0.0644737	0.11119	0.082978	0.0345317
CL 74:6	0.839445	0.772435	0.445173	0.438939	0.697516	0.477439	0.540319	0.178	0.0605812	0.110109	0.102938	0.0380598
CL 76:4	2.15094	5.63249	7.26602	9.26854	7.94443	12.3308	0.393162	0.271669	0.164183	0.538815	0.442993	0.177807
CL 76:6	0.208024	0.268155	0.270146	0.282609	0.28026	0.345479	0.0551613	0.0314564	0.0156154	0.0520017	0.0345224	0.0149169
CL 76:7 A	0.255768	0.251527	0.199596	0.200349	0.230796	0.211173	0.143765	0.0670367	0.0329324	0.0735812	0.0636067	0.0228138
CL 76:7 B	0.134863	0.194541	0.163808	0.177222	0.200446	0.219985	0.0577057	0.0288565	0.0175393	0.041096	0.0342876	0.0141246

## Sheet: 4B.statistic
	OMVs												n =	5
	WT	∆mpc	∆mpcE	∆mpcF	∆mpcD	∆mpcA		∆mpc	∆mpcE	∆mpcF	∆mpcD	∆mpcA	average ∆	SD ∆	t(obs)	P value
PG	688.741	561.055	438.93	869.659	846.681	493.134		-127.686	-249.811	180.918	157.94	-195.607	-46.8493	202.283	-0.51788	0.631867
PE	1143.07	1125.09	1062.34	1478.29	1431.88	1191.64		-17.978	-80.728	335.213	288.812	48.572	114.778	186.487	1.37625	0.240767
PC	801.384	1137.62	1275.69	1489.93	1372.53	1215.39		336.237	474.307	688.546	571.15	414.007	496.85	137.328	8.09006	0.00126868
OL	276.844	188.882	140.488	184.146	194.649	126.902		-87.9619	-136.356	-92.6976	-82.1946	-149.942	-109.83	31.0162	-7.91806	0.00137674
CL	8.38778	2.64834	1.01223	2.02147	1.77391	0.664084		-5.73944	-7.37555	-6.36631	-6.61387	-7.7237	-6.76377	0.79458	-19.0343	4.48803e-05
LPG	39.0323	27.4486	15.8823	70.4094	73.6566	21.7223		-11.5837	-23.15	31.3771	34.6244	-17.31	2.79156	27.9023	0.223713	0.833942
acyl-PG	6.2183	6.07356	4.34473	8.34852	7.74787	4.85639		-0.144739	-1.87357	2.13022	1.52957	-1.36191	0.055915	1.74984	0.0714519	0.946468
LPE	102.533	91.7913	69.921	147.909	144.776	69.6857		-10.7417	-32.612	45.3763	42.2426	-32.8473	2.28359	38.9719	0.131024	0.902082
LPC	84.9598	78.3605	85.8458	144.487	129.531	87.1021		-6.59927	0.88602	59.5272	44.571	2.14229	20.1055	29.8238	1.50742	0.206184
LOL	26.2075	8.6488	8.57652	11.04	10.6538	7.46677		-17.5587	-17.631	-15.1675	-15.5537	-18.7407	-16.9303	1.51378	-25.0085	1.5177e-05
PA	0.200545	0.201221	0.15036	0.144939	0.229526	0.137828		0.000676	-0.050185	-0.055606	0.028981	-0.062717	-0.0277702	0.0403993	-1.53706	0.199093
FAHFA	0.521821	0.500854	0.345877	0.323478	0.463178	0.307845		-0.020967	-0.175944	-0.198343	-0.058643	-0.213976	-0.133575	0.087678	-3.40658	0.0271126
FA	8640.54	7342.25	4971.07	5454.41	7630.64	4269.99		-1298.29	-3669.47	-3186.13	-1009.9	-4370.55	-2706.87	1482.22	-4.08356	0.0150544
	Whole cells												n =	5
	WT	∆mpc	∆mpcE	∆mpcF	∆mpcD	∆mpcA		∆mpc	∆mpcE	∆mpcF	∆mpcD	∆mpcA	average ∆	SD ∆	t(obs)	P value
PG	553.932	669.554	484.476	500.248	502.492	532.147		115.622	-69.4553	-53.6831	-51.44	-21.7849	-16.1483	75.6492	-0.477317	0.658047
PE	1010.84	1039.35	765.543	687.893	866.16	880.941		28.507	-245.296	-322.946	-144.679	-129.898	-162.862	132.723	-2.74384	0.0517007
PC	575.44	673.706	520.866	526.913	666.651	595.975		98.2657	-54.5744	-48.5269	91.2108	20.5351	21.3821	73.2197	0.65299	0.549392
OL	311.573	233.767	202.773	173.608	237.845	219.305		-77.8062	-108.799	-137.964	-73.7279	-92.2679	-98.1132	26.1892	-8.37703	0.00111076
CL	26.4769	28.2776	18.8838	21.1549	30.5298	27.3171		1.80063	-7.59317	-5.32206	4.05291	0.84018	-1.2443	4.96521	-0.560367	0.605128
LPG	12.1247	9.91612	14.4413	11.8759	5.13823	6.0387		-2.20853	2.3167	-0.24878	-6.98642	-6.08595	-2.6426	3.91276	-1.51019	0.205511
acyl-PG	3.7307	4.48911	3.0741	2.9156	3.19458	3.03301		0.758401	-0.6566	-0.815107	-0.536126	-0.697693	-0.389425	0.649354	-1.341	0.251007
LPE	25.5186	28.2158	30.2562	28.2431	20.6067	20.0734		2.69721	4.73762	2.72453	-4.91185	-5.44513	-0.039524	4.76736	-0.0185382	0.986097
LPC	27.4117	28.3302	31.6514	30.0063	27.3	27.2262		0.91848	4.23963	2.59453	-0.11176	-0.18551	1.49107	1.90263	1.75238	0.154585
LOL	6.9594	2.69817	1.77642	1.71667	2.28895	1.91406		-4.26123	-5.18298	-5.24273	-4.67045	-5.04534	-4.88055	0.411548	-26.5175	1.20203e-05
PA	0.12854	0.245602	0.179469	0.125607	0.182355	0.182073		0.117062	0.050929	-0.002933	0.053815	0.053533	0.0544812	0.042505	2.8661	0.0456477
FAHFA	0.097872	0.082752	0.123029	0.097335	0.100067	0.077595		-0.01512	0.025157	-0.000537	0.002195	-0.020277	-0.0017164	0.0177695	-0.215987	0.839565
FA	1668.69	1428.98	1901.58	1448.69	1396.13	1078.68		-239.708	232.894	-219.997	-272.555	-590.003	-217.874	293.744	-1.65852	0.172552
