# Supplementary material for: A chimeric Mla-Pqi lipid transport system is required for Brucella abortus survival in macrophages
Source: EMBO J. 2025 Aug 13;44(18):5066–85. doi: 10.1038/s44318-025-00511-3 (PMC12436622; doi:10.1038/s44318-025-00511-3)
Supplement: Supplementary file 7 — Source data Fig. 5 [file 44318_2025_511_MOESM7_ESM.zip › SD_figure5/SD_figure5C.xlsx]

## Sheet: Figure 5C
	WT			Δmpc operon			Δcls			ΔolsA			ΔolsB			Δmpc operon Δcls			Δmpc operon ΔolsA			Δmpc operon ΔolsB
2H	5.1884	5.46493	6.2751	4.53148	2.89915	4.19724	4.35034	4.37839	4.97116	5.20832	5.30916	5.40565	5.42551	5.56704	5.37565	2.04165	2.54139	2.18136	4.97281	4.71777	4.34167		2.76925	3.1781
5H	4.60289	4.72196	4.75283	5.32063	3.67989	4.113	4.97961	4.78122	4.51637	5.57536	5.48337	5.00384	5.49625	5.56468	5.31384	3.05577	3.4619	2.06695	4.83618	4.8844	4.63963	4.4068	4.02819	2.64035
24H	7.13389	6.95046	6.14272	4.66699	5.70646	6.09574	7.0382	7.19343	6.97306	7.31052	7.08498	7.15544	7.29286	7.09668	7.17711	5.90597	6.19408	5.30759	7.09059	6.61861	6.15368	7.35872	5.5957	4.42261
48H	8.22663	8.40124	7.33464	6.97891	7.52301	7.2264	6.66463	5.69786	5.92461	8.50747	8.24616	7.87894	8.51761	8.43472	8.02814	6.60453	6.49099	6.80949	8.03635	8.31904	7.45599	7.58974	8.1817	6.21041

## Sheet: Statistic
Table Analyzed	mpc_cls-olsAB
Two-way ANOVA	Ordinary
Alpha	0.05
Source of Variation	% of total variation	P value	P value summary	Significant?
Interaction	6.816	0.00097077	***	Yes
Row Factor	66.46	1.94892e-31	****	Yes
Column Factor	20.81	4.38701e-16	****	Yes
ANOVA table	SS (Type III)	DF	MS	F (DFn, DFd)	P value
Interaction	17.05	21	0.812	F (21, 63) = 2,768	P=9,7076993578e-004
Row Factor	166.3	3	55.42	F (3, 63) = 188,9	P=1,9489152065e-031
Column Factor	52.05	7	7.436	F (7, 63) = 25,35	P=4,3870090393e-016
Residual	18.48	63	0.2934
Data summary
Number of columns (Column Factor)	8
Number of rows (Row Factor)	4
Number of values	95
Compare cell means regardless of rows and columns
Number of families	1
Number of comparisons per family	496
Alpha	0.05
Tukey's multiple comparisons test	Predicted (LS) mean diff,	95,00% CI of diff,	Significant?	Summary	Adjusted P Value
2H:WT vs. 2H:Δmpc operon	1.767	0,01447 to 3,519	Yes	*	0.0455976
2H:WT vs. 2H:Δcls	1.076	-0,6762 to 2,829	No	ns	0.829018
2H:WT vs. 2H:ΔolsA	0.3351	-1,417 to 2,087	No	ns	1
2H:WT vs. 2H:ΔolsB	0.1867	-1,566 to 1,939	No	ns	>9,9999999999e-001
2H:WT vs. 2H:Δmpc operon Δcls	3.388	1,636 to 5,140	Yes	****	6.63897e-08
2H:WT vs. 2H:Δmpc operon ΔolsA	0.9654	-0,7870 to 2,718	No	ns	0.935467
2H:WT vs. 2H:Δmpc operon ΔolsB	2.669	0,7099 to 4,628	Yes	***	0.000440631
5H:WT vs. 5H:Δmpc operon	0.3214	-1,431 to 2,074	No	ns	1
5H:WT vs. 5H:Δcls	-0.06651	-1,819 to 1,686	No	ns	>9,9999999999e-001
5H:WT vs. 5H:ΔolsA	-0.6616	-2,414 to 1,091	No	ns	0.999696
5H:WT vs. 5H:ΔolsB	-0.7657	-2,518 to 0,9867	No	ns	0.996571
5H:WT vs. 5H:Δmpc operon Δcls	1.831	0,07864 to 3,583	Yes	*	0.0299537
5H:WT vs. 5H:Δmpc operon ΔolsA	-0.09417	-1,847 to 1,658	No	ns	>9,9999999999e-001
5H:WT vs. 5H:Δmpc operon ΔolsB	1.001	-0,7516 to 2,753	No	ns	0.908302
24H:WT vs. 24H:Δmpc operon	1.253	-0,4998 to 3,005	No	ns	0.559205
24H:WT vs. 24H:Δcls	-0.3259	-2,078 to 1,427	No	ns	1
24H:WT vs. 24H:ΔolsA	-0.4413	-2,194 to 1,311	No	ns	1
24H:WT vs. 24H:ΔolsB	-0.4465	-2,199 to 1,306	No	ns	1
24H:WT vs. 24H:Δmpc operon Δcls	0.9398	-0,8126 to 2,692	No	ns	0.951254
24H:WT vs. 24H:Δmpc operon ΔolsA	0.1214	-1,631 to 1,874	No	ns	>9,9999999999e-001
24H:WT vs. 24H:Δmpc operon ΔolsB	0.95	-0,8024 to 2,702	No	ns	0.945329
48H:WT vs. 48H:Δmpc operon	0.7447	-1,008 to 2,497	No	ns	0.997764
48H:WT vs. 48H:Δcls	1.892	0,1394 to 3,644	Yes	*	0.0198002
48H:WT vs. 48H:ΔolsA	-0.2234	-1,976 to 1,529	No	ns	>9,9999999999e-001
48H:WT vs. 48H:ΔolsB	-0.3393	-2,092 to 1,413	No	ns	1
48H:WT vs. 48H:Δmpc operon Δcls	1.352	-0,3999 to 3,105	No	ns	0.397981
48H:WT vs. 48H:Δmpc operon ΔolsA	0.05038	-1,702 to 1,803	No	ns	>9,9999999999e-001
48H:WT vs. 48H:Δmpc operon ΔolsB	0.6602	-1,092 to 2,413	No	ns	0.999707
