# Supplementary material for: A chimeric Mla-Pqi lipid transport system is required for Brucella abortus survival in macrophages
Source: EMBO J. 2025 Aug 13;44(18):5066–85. doi: 10.1038/s44318-025-00511-3 (PMC12436622; doi:10.1038/s44318-025-00511-3)
Supplement: Supplementary file 8 — EV and Appendix Figure Source Data [file 44318_2025_511_MOESM8_ESM.zip]

Archive with 15 entries (14 files):
- SD_appendix-extanded_view/
- SD_appendix-extanded_view/SD_Appendix-FigureS1.xlsx
- SD_appendix-extanded_view/SD_Appendix-FigureS2.jpg
- SD_appendix-extanded_view/SD_Appendix-FigureS3.xlsx
- SD_appendix-extanded_view/SD_Appendix-FigureS4A.pse
- SD_appendix-extanded_view/SD_Appendix-FigureS4B-FigureEV3A.pse
- SD_appendix-extanded_view/SD_Appendix-FigureS4C.pse
- SD_appendix-extanded_view/SD_Appendix-FigureS4D-FigureEV3B.pse
- SD_appendix-extanded_view/SD_Appendix-FigureS6A.pse
- SD_appendix-extanded_view/SD_Appendix-FigureS6B.pse
- SD_appendix-extanded_view/SD_Appendix-FigureS6CD.pse
- SD_appendix-extanded_view/SD_FigureEV1.xlsx
- SD_appendix-extanded_view/SD_FigureEV2.txt
- SD_appendix-extanded_view/SD_FigureEV4A.pdf
- SD_appendix-extanded_view/SD_FigureEV4B.xlsx
