# Supplementary material for: A chimeric Mla-Pqi lipid transport system is required for Brucella abortus survival in macrophages
Source: EMBO J. 2025 Aug 13;44(18):5066–85. doi: 10.1038/s44318-025-00511-3 (PMC12436622; doi:10.1038/s44318-025-00511-3)
Supplement: Supplementary file 8 — EV and Appendix Figure Source Data [file 44318_2025_511_MOESM8_ESM.zip › SD_appendix-extanded_view/SD_Appendix-FigureS1.xlsx]

## Sheet: Feuil1
	B. abortus 544 WT			ΔmpcE			ΔmpcF			ΔmpcD			ΔmpcA			Δmpc operon			ΔmpcE pMR10 mpcE			ΔmpcF pMR10 mpcF			ΔmpcD pBBR mpcD			ΔmpcA pBBR mpcA
2H	5.1884	5.46493	6.2751	1.64219	3.1212	3.25264	2.32139	3.32788	3.28722	3.32758	3.96669	3.17545	2.50264	3.58749	3.158	4.53148	2.89915	4.19724	5.27373	5.05346	4.59361	5.97345	5.8919	5.59357	4.98333	0*	5.19846	4.87205	5.39306	5.32275
5H	4.60289	4.72196	4.75283	1.79931	3.51254	3.42584	1.97361	3.5964	3.31983	3.35802	3.71149	3.36963	3.12589	3.96649	2.98593	5.32063	3.67989	4.113	4.44758	4.55256	4.34024	6.03003	5.92472	5.39527	4.30714	4.47304	4.70359	4.53327	4.7674	4.62529
24H	7.13389	6.95046	6.14272	5.38243	5.74091	5.74091	5.67605	5.58533	5.58533	6.33781	5.95016	5.90522	6.03106	5.2136	5.79673	4.66699	5.70646	6.09574	6.63396	6.33222	6.33222	5.34906	5.65754	5.65754	6.76096	6.55805	6.57578	6.58356	7.0274	6.38213
48H	8.22663	8.40124	7.33464	7.26437	6.83281	6.72625	4.90888	5.76167	6.56696	6.84539	6.73786	6.46365	6.84539	6.73786	6.46365	6.97891	7.52301	7.2264	7.26437	6.83281	6.72625	7.36437	7.07646	5.46139	7.9165	7.93041	7.66159	8.15124	8.02629	7.56293
