# Supplementary material for: A chimeric Mla-Pqi lipid transport system is required for Brucella abortus survival in macrophages
Source: EMBO J. 2025 Aug 13;44(18):5066–85. doi: 10.1038/s44318-025-00511-3 (PMC12436622; doi:10.1038/s44318-025-00511-3)
Supplement: Supplementary file 8 — EV and Appendix Figure Source Data [file 44318_2025_511_MOESM8_ESM.zip › SD_appendix-extanded_view/SD_Appendix-FigureS3.xlsx]

## Sheet: Feuil1
Name	[uM] WC_WT	[uM] WT_MPCOPERON	[uM] WC_mcpE	[uM] WC_mcpF	[uM] WC_mcpD	[uM] WC_mcpA	[uM] OMVs_WT	[uM] OMVs_MPCoperon	[uM] OMVs_mcpE	[uM] OMVs_mcpF	[uM] OMVs_mcpD	[uM] OMVs_mcpA
Name	A_Whole cells	A_Whole cells	A_Whole cells	A_Whole cells	A_Whole cells	A_Whole cells	OMVs	OMVs	OMVs	OMVs	OMVs	OMVs
PG 14:0_16:0	0.264551	0.160677	0.0482099	0.0420412	0.109536	0.0425037	0.51747	0.241487	0.161172	0.126598	0.124783	0.0933341
PG 15:0_16:0	0.147195	0.0964984	0.0277326	0.0258264	0.064814	0.0331269	0.269792	0.137889	0.0979062	0.0779314	0.0903944	0.0693185
PG 12:0_19:1	0.104172	0.110523	0.0381775	0.0343247	0.0568882	0.0416575	0.203777	0.136918	0.100927	0.133715	0.110962	0.0794326
PG 16:0_16:0	13.0885	7.959	1.6895	1.57329	5.54133	1.98082	22.9606	10.2017	8.29161	7.10056	7.02622	5.98476
PG 16:0_16:1 A	0.280129	0.1547	0.058541	0.0599682	0.093219	0.0666114	0.463039	0.522344	0.506215	0.493477	0.477178	0.407805
PG 16:0_16:1 B	0.155044	0.118287	0.0561366	0.0564682	0.0735193	0.0517375	0.280098	0.154963	0.113633	0.15541	0.127464	0.0897046
PG 16:0_17:0	0.838441	0.661055	0.235011	0.210085	0.43565	0.264512	1.33185	0.92491	0.875763	0.97752	0.957234	0.835513
PG 33:1 A	0.174726	0.160516	0.0445961	0.0540514	0.0930091	0.0522217	0.278902	0.237754	0.20181	0.250859	0.244219	0.180883
PG 33:1 B	6.34492	4.80453	1.29272	1.32595	3.04168	1.59044	10.7789	4.35781	2.92528	3.00625	2.95967	1.78663
PG 16:0_18:0	1.88653	1.69882	0.736591	0.719203	1.25697	0.762131	2.34041	4.32031	4.76219	5.01121	4.92031	5.07223
PG 34:1 A	1.08465	1.04614	0.466451	0.475193	0.658535	0.585398	1.67738	1.07616	0.822402	1.20974	1.17342	0.874604
PG 16:0_18:1	2.69111	2.86283	1.0027	1.19457	2.11549	1.2989	4.44832	20.2626	18.0302	24.7911	24.3996	23.3518
PG 34:2 A	0.190137	0.19228	0.0773502	0.0793978	0.11722	0.0913694	0.296971	0.178161	0.14811	0.19245	0.166388	0.132581
PG 34:2 B	0.29221	0.277066	0.176309	0.182851	0.312793	0.237159	0.216396	0.477045	0.347904	0.385317	0.298402	0.405416
PG 16:1_18:1	0.0473886	0.0574272	0.0382164	0.0336902	0.037902	0.0335913	0.101676	0.484036	0.455077	0.586988	0.581009	0.541943
PG 17:0_18:0	0.182925	0.242539	0.179878	0.160414	0.227974	0.180199	0.209882	0.579344	0.796221	0.839094	0.659466	0.812906
PG 16:0_19:1	138.75	136.62	72.9969	74.1537	98.1416	84.2544	172.954	105.924	81.5142	128.359	121.644	75.4501
PG 17:0_18:1	0.92544	1.02255	0.490159	0.539851	0.774391	0.621607	1.39784	3.15519	3.77488	4.65259	4.52303	3.97421
PG 35:2	0.0971682	0.0884956	0.0566032	0.0608459	0.0721448	0.0498055	0.165539	0.100852	0.113757	0.125769	0.113882	0.100763
PG 16:1_19:1 A	2.53619	2.77591	0.843556	0.838516	1.74825	0.948283	3.49648	3.8886	3.53972	4.15274	4.27759	3.18134
PG 16:1_19:1 B	2.58921	2.82659	0.957097	0.920098	1.79434	1.00449	3.55403	3.94427	3.59851	4.23759	4.34656	3.12908
PG 18:0_18:0	0.552051	0.712997	0.495399	0.481919	0.490457	0.418445	0.427918	1.48835	1.88518	2.03664	1.99489	2.01323
PG 17:0_19:1	11.9828	13.6606	9.50927	9.64684	9.46483	11.1895	15.694	8.32509	5.54536	13.5316	13.2894	6.89159
PG 18:0_18:1	20.6139	23.6445	11.1411	11.3528	17.2493	13.0475	28.2059	62.0549	70.2839	84.2817	79.9016	71.7276
PG 36:2	0.489764	0.548778	0.370386	0.346654	0.511197	0.438046	0.759188	1.05051	0.993636	0.998872	0.750779	1.02436
PG 17:1_19:1	7.55104	9.44118	5.04741	5.25999	6.52347	6.32988	10.1799	5.65045	3.269	7.22857	7.2015	3.33682
PG 18:1_18:1	0.982216	2.43433	1.32318	1.94527	2.24181	2.1862	1.79549	34.8953	35.729	50.0063	49.3491	43.6625
PG 37:1	0.637299	0.81812	0.550773	0.535853	0.599385	0.561123	0.744436	0.661595	0.64755	1.06628	1.11007	0.690674
PG 18:0_19:1 A	91.9723	114.536	92.1177	93.1936	88.1095	97.1749	113.361	68.9023	40.4686	116.158	118.001	48.4714
PG 18:0_19:1 B	91.8411	114.536	91.9622	93.3675	88.2321	97.1942	113.391	69.0107	40.4234	116.319	118.027	48.4867
PG 18:1_19:1 A	0.0441462	0.0678983	0.0625469	0.0486637	0.0557028	0.0620917	0.146794	0.213863	0.172345	0.398923	0.338104	0.256221
PG 18:1_19:1 B	26.9855	36.6566	21.1663	20.9368	26.35	21.4762	33.6639	55.2109	54.9274	84.5497	81.6169	63.624
PG 18:1_19:1 C	1.22695	1.7305	1.40184	1.46695	1.34479	1.67763	1.53377	1.34342	1.11772	2.42589	2.26126	1.52616
PG 19:1_18:2	0.107299	0.161376	0.107492	0.12063	0.121606	0.137335	0.160943	0.201333	0.168142	0.277883	0.240831	0.201375
PG 38:1	0.376885	0.521561	0.45099	0.436949	0.407088	0.448413	0.368595	0.527568	0.568357	0.907375	1.03826	0.63297
PG 19:0_19:1	0.238165	0.365701	0.407797	0.448826	0.255116	0.468954	0.223188	0.138198	0.0916141	0.427403	0.37918	0.143336
PG 38:2 A	1.24488	1.88013	1.54406	1.52252	1.4523	1.65298	1.42529	1.02652	0.644521	2.01886	2.20448	0.848044
PG 38:2 B	0.125606	0.153398	0.18266	0.152522	0.105274	0.115619	0.246725	0.224578	0.145524	0.579633	0.453228	0.187636
PG 18:1_20:1	0.884419	1.19483	0.847923	0.84241	0.916071	0.90023	0.955801	2.04371	2.09911	3.61457	4.09496	2.44472
PG 19:1_19:1	120.64	177.838	158.631	168.995	137.359	176.033	134.962	84.5681	47.2448	188.483	177.452	68.0805
PG 19:1_20:1 A	1.37141	2.35282	2.79847	3.20314	1.95754	3.22143	1.2889	1.1055	0.667365	3.74148	3.8832	1.16473
PG 19:1_20:1 B	1.39369	2.36135	2.8457	3.20314	1.97819	3.22143	1.26276	1.1055	0.660163	3.74148	3.87195	1.16473
PE 14:0_16:0	0.438392	0.3541	0.0817643	0.0905554	0.233078	0.0997256	1.21489	0.583597	0.525968	0.33334	0.322395	0.309601
PE 16:0_14:1	0.216248	0.220371	0.070122	0.0670976	0.111486	0.0822648	0.427521	0.358801	0.265196	0.184824	0.203331	0.155485
PE 12:0_19:1	0.363198	0.375382	0.119648	0.133941	0.232537	0.188966	0.933828	0.598353	0.505201	0.421051	0.434046	0.397176
PE 16:0_16:0	8.38607	6.05658	1.78946	1.50471	4.14888	2.09251	17.6281	29.519	29.6855	23.6195	25.7074	27.5415
PE 16:0_16:1	0.844587	0.816202	0.245343	0.241954	0.494254	0.286533	1.98811	4.05702	4.4921	3.59583	3.56046	3.38765
PE 16:0_17:0	0.560739	0.539609	0.245915	0.215237	0.361783	0.266597	1.1816	1.83916	2.24492	1.9476	1.91483	2.24259
PE 16:0_17:1 A	0.31908	0.301716	0.141628	0.133068	0.186926	0.175119	0.560964	0.631395	0.686749	0.646582	0.618881	0.63364
PE 16:0_17:1 B	11.4561	9.32312	2.97873	2.77353	6.11663	3.76456	22.6891	11.7961	9.6101	7.63104	7.55982	6.36741
PE 14:1_19:1	0.739191	0.802078	0.398048	0.365613	0.498135	0.475069	1.3496	1.13501	0.997125	1.15254	1.08902	0.905567
PE 16:0_18:0	0.483513	0.55786	0.326732	0.300119	0.483396	0.396163	0.787596	2.42604	3.95023	3.7196	3.28834	5.31542
PE 34:1	2.16678	1.77332	0.780148	0.693033	1.12203	0.908561	3.72697	2.02025	1.70566	1.79695	1.76338	1.73067
PE 16:0_18:1	3.61662	5.22669	2.62979	2.84983	4.88506	3.40982	8.5912	47.7526	46.9318	55.4159	55.301	55.8459
PE 16:1_18:1	0.170754	0.247546	0.166747	0.167059	0.186754	0.191009	0.392763	3.12097	3.04187	3.51963	3.90875	3.52206
PE 17:1_17:1	0.497414	0.442194	0.210634	0.211675	0.315709	0.248036	0.737285	0.545152	0.488729	0.446732	0.402808	0.353913
PE 16:0_19:1 A	235.659	209.601	117.968	109.323	165.778	140.533	295.823	204.494	178.434	219.045	209.433	177.002
PE 16:0_19:1 B	0.179045	0.144316	0.100969	0.0845789	0.0895322	0.108953	0.219309	0.170211	0.15117	0.16684	0.156197	0.139015
PE 16:0_19:1 C	0.380583	0.349957	0.193929	0.193785	0.222038	0.1905	0.608213	0.416172	0.277667	0.433898	0.407652	0.30147
PE 17:0_18:1	0.914409	1.10787	0.781672	0.76281	1.1032	0.939171	1.62357	8.37637	14.6047	10.8334	10.4779	13.9508
PE 16:1_19:1	6.06327	6.54662	2.89244	2.65276	4.18514	2.99249	10.7439	14.7762	14.8481	15.5758	15.5781	14.9146
PE 19:1_16:2	0.174892	0.154414	0.102331	0.0770845	0.146395	0.124821	0.201703	0.160253	0.0897169	0.122955	0.097886	0.107638
PE 18:0_18:0	0.57896	0.771391	0.666483	0.620511	0.969739	0.748069	0.903136	5.20885	7.38198	6.68199	6.55032	8.15466
PE 17:0_19:1	40.5818	44.7119	32.3906	30.3777	35.8054	40.3846	62.9843	41.886	29.8718	56.2598	56.2178	40.6497
PE 18:0_18:1	9.00634	15.8368	8.63596	9.08086	9.19658	8.89501	11.2316	63.3933	99.6739	111.142	98.2922	105.773
PE 17:1_19:1 A	1.36558	1.56996	0.943778	0.909691	1.1107	1.12656	2.3104	3.372	3.67964	3.85212	3.8902	4.00986
PE 17:1_19:1 B	13.2254	12.7751	7.90713	7.39343	10.4637	10.3342	23.2815	17.0875	13.5803	15.8777	14.5759	12.798
PE 18:1_18:1 A	1.73848	8.57172	6.29648	7.53043	8.8813	9.02558	4.3968	89.0704	93.3211	115.393	121.29	111.365
PE 18:1_18:1 B	0.0397338	0.0523689	0.0304566	0.0225046	0.0462105	0.0490339	0.120138	0.216636	0.180252	0.246038	0.208638	0.214818
PE 18:0_19:1 A	199.662	200.609	150.488	135.628	167.376	169.019	202.639	132.701	98.8793	175.596	170.471	113.058
PE 18:0_19:1 B	0.100699	0.105499	0.0648658	0.056456	0.0773826	0.0656782	0.124804	0.0759757	0.0615714	0.116636	0.0980862	0.0581725
PE 18:1_19:1 A	0.331833	0.441316	0.318153	0.371422	0.399673	0.409693	0.472276	3.0922	4.36957	4.76742	4.97834	4.72104
PE 18:1_19:1 B	25.5085	40.6463	32.7839	32.3443	34.1922	37.6993	37.2634	121.097	135.893	170.876	161.968	158.922
PE 18:1_19:1 C	0.261321	0.254914	0.17101	0.167525	0.219146	0.186686	0.284779	0.449707	0.413509	0.583823	0.563931	0.453523
PE 19:0_19:1	3.93997	4.23625	3.84689	3.84927	4.33548	4.90409	4.93553	3.77807	3.06097	5.40262	5.5726	3.52821
PE 38:2	0.574696	0.612291	0.609462	0.460961	0.46439	0.503957	0.677208	0.52461	0.32532	0.890198	0.77444	0.372187
PE 19:1_19:1 A	5.92611	8.07272	6.61444	5.89461	6.89337	7.43384	7.04332	5.47659	4.21772	9.36728	10.4997	5.9816
PE 19:1_19:1 B	187.041	192.629	159.224	134.172	164.175	176.793	171.084	128.312	110.787	188.891	179.946	132.643
PE 19:1_19:1 C	232.525	244.302	203.891	176.951	211.749	230.677	222.759	163.669	136.021	241.302	233.443	164.324
PE 19:1_19:1 D	9.5493	11.9602	10.0642	9.80009	10.9273	13.1445	13.7397	7.75403	5.49612	13.1368	13.4334	6.83837
PE 19:1_19:1 E	0.209665	0.25266	0.208773	0.214005	0.207629	0.254152	0.3216	0.185696	0.120993	0.295377	0.307319	0.178762
PE 20:0_19:1	0.479287	0.559514	0.72139	0.835356	0.736114	1.01686	0.442297	0.203116	0.154164	0.555368	0.524443	0.215804
PE 19:1_20:1	4.27449	4.978	6.55635	7.24114	6.33651	9.2052	4.26123	2.5327	1.10507	5.64586	5.39239	1.94832
PE 19:1_21:1	0.288994	0.456451	0.886089	1.12947	0.695711	1.59153	0.36633	0.231059	0.21298	0.796794	0.66165	0.310286
PC 16:0_16:0	9.64844	8.90691	3.41487	3.33487	9.07769	4.07547	19.323	16.6205	20.7973	13.66	13.2148	12.0411
PC 16:0_16:1	1.52352	1.73206	0.564879	0.434261	1.3856	0.484662	4.25976	3.88106	4.36919	2.44003	2.36213	1.7662
PC 14:0_19:1	1.72771	2.01648	1.11231	1.28601	2.0529	1.41216	3.6285	3.63484	4.41545	3.56947	3.15288	2.97981
PC 14:1_19:1	0.455717	0.652154	0.360457	0.402435	0.628233	0.495038	1.05727	1.07808	1.24281	1.36494	1.24927	1.04363
PC 16:0_18:0	4.10022	4.61509	3.3877	3.14625	5.1523	3.53184	4.53137	7.34904	10.3722	9.47405	8.76206	8.85284
PC 16:0_18:1	3.36688	7.64836	6.16671	7.04234	10.3621	7.50963	7.29954	46.6058	53.7641	56.1244	51.1994	51.0294
PC 34:1	1.23045	1.40257	0.873798	0.893824	1.26786	1.00486	2.45664	2.05422	2.2131	2.36377	2.10475	1.94411
PC 16:1_18:1	0.295674	0.616047	0.408856	0.45841	0.676719	0.492228	0.525206	3.85509	4.14291	4.21611	4.44079	3.61608
PC 16:0_19:1 A	115.242	114.332	73.4951	74.3275	115.368	88.815	189.943	162.879	178.95	190.484	178.342	157.433
PC 16:0_19:1 B	107.996	108.079	69.5182	69.6152	110.705	84.6093	180.964	153.238	167.623	184.074	169.583	149.116
PC 17:0_18:1	1.31367	2.21619	2.13755	2.36736	2.89345	2.55427	2.74765	13.6514	19.0222	19.7859	18.5895	17.6911
PC 16:1_19:1	10.1218	12.5826	7.52785	7.49293	11.6076	8.78351	18.4505	23.2671	25.3438	24.7018	25.1183	20.603
PC 17:1_18:1	0.451571	0.360611	0.33207	0.33819	0.477855	0.355318	0	1.78138	2.00373	2.3722	2.40874	1.95235
PC 17:0_19:1	25.4342	38.0987	33.369	34.8934	41.6741	37.631	39.9776	86.0433	100.407	117.452	103.765	93.0939
PC 18:0_18:1	27.0745	40.4825	35.3175	37.0334	43.9602	39.7225	42.4871	92.2959	107.694	125.657	111.975	100.126
PC 17:1_19:1 A	2.452	2.93361	1.97734	2.40654	3.20981	3.3817	4.43082	3.15974	2.82607	3.98248	3.44879	2.79109
PC 17:1_19:1 B	0.28042	0.518395	0.336015	0.443621	0.367263	0.307418	0.435777	0.61592	0.651301	0.859987	0.832175	0.705776
PC 18:1_18:1	3.24098	25.3008	23.4183	27.9035	30.0409	30.519	7.7658	153.735	167.895	203.667	199.665	172.832
PC 18:0_19:1	44.9689	42.3351	31.8147	29.6877	35.7682	31.932	32.793	34.899	44.1623	45.298	39.6543	41.3676
PC 37:1	47.2715	43.9221	33.7712	31.6242	38.19	34.2879	33.0826	38.0437	47.2276	50.3995	43.4189	44.3953
PC 18:1_19:1 A	53.8635	85.2923	80.7175	82.6152	83.9664	87.4191	88.6972	180.627	200.543	256.059	236.897	211.703
PC 18:1_19:1 B	0.514249	0.966411	0.937836	1.00724	1.05997	1.06458	0.834205	4.62254	5.75982	7.01831	6.94228	5.92838
PC 19:0_19:1	1.98873	2.21183	2.47176	2.80831	2.8133	3.24245	2.20158	1.25017	1.02929	2.91847	2.82512	1.08849
PC 18:1_20:1	0.909621	1.38331	1.44171	1.47674	1.40196	1.53056	1.54479	3.77436	4.35357	6.15008	6.26181	4.82604
PC 19:1_19:1	109.657	124.62	105.181	102.564	111.687	119.009	111.579	98.3796	98.681	154.754	135.496	106.153
PC 19:1_21:1	0.311451	0.479937	0.81111	1.30974	0.856413	1.80508	0.367502	0.278383	0.201154	1.08333	0.825728	0.311617
PA 18:0_19:1	0.12854	0.245602	0.179469	0.125607	0.182355	0.182073	0.200545	0.201221	0.15036	0.144939	0.229526	0.137828
OL 26:0	0.259525	0.124373	0.0769085	0.062265	0.157395	0.0865034	0.565955	0.227624	0.268693	0.183515	0.159627	0.140045
OL 28:0	0.119084	0.0844726	0.0481344	0.0485444	0.0966123	0.0623997	0.277346	0.178676	0.170115	0.174546	0.161412	0.130214
OL 30:0	0.199471	0.0858692	0.0498363	0.0426779	0.103549	0.0448807	0.30181	0.128917	0.117389	0.0794652	0.0882677	0.0610362
OL 16:0/16:0	0.63209	0.268319	0.152546	0.115919	0.30913	0.138674	0.896048	0.408762	0.318961	0.273734	0.28257	0.200202
OL 33:0	0.341208	0.132411	0.0945558	0.0803136	0.171193	0.0834327	0.368231	0.154143	0.124677	0.110766	0.132173	0.0802724
OL 16:0/18:0	12.5463	4.94787	2.67021	2.13998	5.86874	2.5799	13.1714	4.51983	2.61533	2.44978	2.59786	1.37936
OL 16:0/18:1	0.557346	0.530248	0.397958	0.356689	0.537074	0.414948	0.895774	3.88528	3.22886	3.90473	4.23455	3.33697
OL 16:0/19:1	19.2744	12.9211	11.5137	10.0818	15.6056	13.3865	24.7124	20.529	17.9471	20.1863	23.5451	15.7117
OL 17:0/18:1	0.230875	0.484997	0.43076	0.445835	0.644104	0.550975	0.413101	2.95941	2.84518	3.10843	3.2677	2.29472
OL 16:1/19:1	0.268418	0.217629	0.192762	0.190376	0.247618	0.226232	0.298656	0.267539	0.266397	0.329907	0.344101	0.256912
OL 36:0	19.5942	11.9359	9.65459	7.80016	15.2851	10.0874	16.3596	14.7198	8.54144	10.7193	12.0074	5.68488
OL 17:0/19:1 A	25.2142	17.1921	15.9654	14.088	19.4817	18.4165	28.5266	17.8635	13.2082	17.5067	18.9039	11.1931
OL 17:0/19:1 B	1.70763	1.47736	1.52707	1.32474	1.78195	1.82984	2.3124	1.89174	1.51433	1.89735	2.16668	1.37346
OL 16:2/16:0	0.281555	0.232161	0.236907	0.207678	0.295153	0.245682	0.299087	0.471832	0.415936	0.539601	0.525469	0.498933
OL 18:1/18:1	0.0955126	0.2935	0.281829	0.293751	0.378209	0.32187	0.211644	2.11933	1.93355	2.43876	2.5388	2.38353
OL 18:0/19:1 A	187.884	151.847	127.191	110.27	138.122	136.119	135.043	89.3963	67.0868	94.7267	93.289	62.6458
OL 18:0/19:1 B	14.4089	11.3079	10.9776	8.60678	13.1959	11.9608	26.569	14.746	5.62464	7.12556	10.7449	4.5821
OL 18:1/19:1	19.3196	14.0332	14.9319	11.8776	18.6851	16.3124	18.5086	10.9407	11.2236	13.9865	15.2372	11.4693
OL 19:0/19:1	4.8571	2.84155	2.69015	2.26184	3.16914	2.63404	2.45324	1.28153	0.913219	1.0167	1.11617	0.690403
OL 19:1/19:1	0.705647	0.408783	0.726793	0.586323	0.627599	0.61717	2.45176	0.926863	1.18463	1.69294	1.48797	1.73629
OL 20:0/19:1	2.40573	1.61663	2.01819	1.81767	2.30297	2.16691	1.68946	0.808915	0.46932	0.821275	0.931764	0.414349
OL 20:1/19:1	0.669773	0.782844	0.944545	0.909819	0.778732	1.0183	0.518696	0.455889	0.469368	0.873565	0.886377	0.638348
LPG 16:0/0:0	0.440014	0.304323	0.208079	0.175593	0.188787	0.144963	1.56071	0.707097	0.520953	1.01616	1.05994	0.516608
LPG 17:0/0:0	0.0632286	0.044165	0.0412202	0.0445587	0.0339977	0.0320627	0.254257	0.147774	0.0879374	0.260259	0.284145	0.115374
LPG 17:1/0:0	0.0448929	0.0325576	0.0369015	0.0284501	0.0198854	0.015802	0.176894	0.103149	0.0604939	0.12757	0.137213	0.0599266
LPG 0:0/18:0	0.0949467	0.0827817	0.0986522	0.0942569	0.0535772	0.0594513	0.343413	0.244773	0.199451	0.480278	0.48522	0.253265
LPG 18:0/0:0	0.649152	0.56883	0.763155	0.642603	0.402201	0.451739	3.35538	2.24367	1.60919	5.2579	5.66066	2.20547
LPG 0:0/18:1	0.0409329	0.0337395	0.0390864	0.0401238	0.027662	0.0345146	0.150489	0.264538	0.379685	0.568547	0.703464	0.481185
LPG 18:1/0:0	0.216946	0.191166	0.192294	0.15131	0.136089	0.128024	0.588997	0.775218	0.74336	1.42223	1.50709	0.834704
LPG 0:0/19:1	1.46018	1.32636	2.3834	1.94019	1.04355	1.16568	7.95682	4.92961	3.50466	13.9589	16.0874	4.59778
LPG 19:1/0:0	8.9814	7.21885	10.4975	8.58712	3.15637	3.91096	24.2406	17.7386	8.56599	46.4268	46.5574	12.3659
LPG 0:0/20:1	0.0624518	0.052477	0.0793928	0.0800713	0.0437711	0.0537379	0.17098	0.146854	0.110973	0.501572	0.467425	0.16841
LPG 20:1/0:0	0.0705085	0.0608689	0.10167	0.0915971	0.032344	0.041768	0.233748	0.14723	0.0995562	0.389134	0.706685	0.123699
LPE 16:0/0:0	2.39888	2.30366	1.46083	1.25849	1.61498	1.14019	11.0256	8.8932	6.27848	9.38488	8.3247	5.18139
LPE 16:1/0:0	0.0905752	0.106724	0.0624668	0.0534887	0.0670574	0.0468186	0.316755	0.400286	0.303561	0.45826	0.396534	0.264313
LPE 17:1/0:0	0.284957	0.269899	0.187754	0.170159	0.15508	0.112333	1.4016	0.974896	0.602242	1.09343	1.06446	0.61502
LPE 18:0/0:0	1.89384	2.28767	1.89015	1.70305	1.96445	1.73228	8.97905	8.19301	7.07666	11.2938	10.8587	6.70805
LPE 0:0/18:1	0.0740616	0.159287	0.18194	0.227708	0.195395	0.188488	0.37378	1.73562	2.44806	3.4304	3.93392	2.70717
LPE 18:1/0:0	0.473799	1.21119	1.18455	1.2984	1.26526	1.21689	2.14448	6.86681	7.67043	11.6409	10.1948	7.6139
LPE 0:0/19:1	2.73118	2.96869	3.80474	3.49914	2.62715	2.60883	14.1861	9.59776	7.51528	17.0606	20.4071	8.15078
LPE 19:1/0:0	17.4668	18.7785	21.3057	19.8602	12.5918	12.8758	63.7364	54.7587	37.6879	92.8036	88.8014	38.0565
LPE 20:1	0.104473	0.130116	0.178045	0.172458	0.125559	0.151816	0.369177	0.370951	0.338395	0.743487	0.794012	0.388618
LPC 0:0/16:0	0.268061	0.282533	0.231525	0.213342	0.273384	0.211582	1.18676	0.963173	1.1657	1.40731	1.29802	0.969962
LPC 16:0/0:0	2.13104	1.93046	1.45267	1.29918	1.9265	1.33992	7.18887	5.96768	6.2144	8.79544	7.05971	5.48869
LPC 16:1/0:0	0.176698	0.197408	0.113387	0.11556	0.156491	0.11342	0.446805	0.477138	0.45544	0.651753	0.617241	0.414463
LPC 17:0/0:0	0.260534	0.259186	0.246161	0.261061	0.250011	0.247647	0.942519	0.815523	0.878198	1.48394	1.30037	0.892474
LPC 17:1/0:0	0.0420379	0.0452794	0.0385068	0.0499309	0.0429071	0.0380442	0.0986018	0.0900792	0.110015	0.212675	0.171805	0.131149
LPC 0:0/18:0	0.292906	0.328469	0.32528	0.287606	0.32351	0.282561	0.868162	0.81148	1.05379	1.36181	1.35544	1.0223
LPC 18:0/0:0	2.63769	2.95025	2.91433	2.75007	2.84829	2.82749	9.93001	8.84442	9.93861	15.396	13.797	10.2042
LPC 0:0/18:1	0.175497	0.368245	0.575096	0.576524	0.521029	0.484153	0.733247	3.68496	6.19988	8.28124	9.10216	6.46706
LPC 18:1/0:0	1.19735	2.75245	3.52409	3.50025	3.20426	3.14381	4.39067	12.8901	16.5122	26.4988	22.1618	16.0651
LPC 0:0/19:1	2.99891	2.94645	4.44439	4.18446	3.33798	3.58004	12.6017	8.22439	10.5638	18.5944	20.2233	11.3907
LPC 19:1/0:0	17.1359	16.1692	17.6934	16.6702	14.3354	14.8654	46.2672	35.3757	32.5707	61.4366	52.1133	33.8372
LPC 20:1/0:0	0.0950875	0.100238	0.092519	0.0981009	0.080257	0.0921402	0.305257	0.21587	0.183055	0.367092	0.330608	0.218657
LOL 16:0	0.116083	0.0401853	0.0281145	0.0240484	0.0285897	0.0288352	0.445814	0.166911	0.162111	0.138191	0.15298	0.117621
LOL 17:0	0.309698	0.182672	0.278317	0.259812	0.210279	0.213999	2.00979	1.28082	1.57756	2.37576	2.35927	1.91227
LOL 18:0	6.4525	2.43972	1.44107	1.39888	2.01701	1.63724	23.5356	7.08631	6.72506	8.38584	7.99343	5.34198
LOL 18:1	0.0811256	0.0355967	0.0289226	0.0339296	0.0330753	0.0339892	0.216272	0.114761	0.111781	0.140236	0.148143	0.0949007
acyl-PG 16:0_18:0_18:1	0.384466	0.287236	0.143881	0.130794	0.138944	0.102077	1.24151	0.899393	0.621981	0.729679	0.674634	0.575469
acyl-PG 52:2	0.100492	0.0757292	0.0426315	0.0433478	0.0523344	0.0515029	0.290259	0.64526	0.463859	0.629621	0.656295	0.567515
acyl-PG 54:1	0.0594979	0.0757399	0.0583595	0.0497605	0.047162	0.0544871	0.105888	0.0680613	0.0474139	0.081667	0.0753198	0.0552904
acyl-PG 16:0_19:1_19:1	1.48896	1.67833	0.94533	0.862958	1.11554	0.902513	2.51763	1.39258	0.762479	1.78843	1.57683	0.778662
acyl-PG 18:0_18:1_18:1	0.0842005	0.121708	0.0744263	0.0703109	0.110013	0.0965671	0.130607	0.933295	0.922018	1.24319	1.19102	0.954235
acyl-PG 54:3	0.018891	0.0320111	0.0291441	0.0278648	0.0298819	0.0353951	0.0360453	0.501949	0.431194	0.660159	0.692193	0.545007
acyl-PG 18:0_19:1_19:1	0.924741	1.40211	1.09878	1.06718	1.01128	1.11688	1.09745	0.684711	0.346917	1.54862	1.34701	0.440107
acyl-PG 18:1_19:1_19:1	0.303991	0.464027	0.382165	0.356015	0.353878	0.340468	0.44541	0.750503	0.590173	1.37514	1.20837	0.770479
acyl-PG 58:3	0.0346305	0.040361	0.0531861	0.052544	0.0367484	0.0540084	0.0447996	0.0451489	0.0213072	0.0777858	0.0723901	0.0296993
acyl-PG 58:4	0.218718	0.201266	0.167287	0.169849	0.200864	0.183791	0.201107	0.0875895	0.081571	0.118268	0.139709	0.0730348
acyl-PG 58:5	0.112118	0.11059	0.0789151	0.084977	0.0979299	0.0953189	0.107601	0.0650747	0.055814	0.0959675	0.114104	0.0668942
FAHFA 16:0_18:1	0.0978715	0.0827516	0.123029	0.0973351	0.100067	0.0775953	0.521821	0.500854	0.345877	0.323478	0.463178	0.307845
FA 16:0 A	383.146	325.429	402.857	309.889	313.362	246.872	1320.51	1126.58	758.359	870.548	1158.2	653.029
FA 16:0 B	549.097	412.97	511.994	393.63	381.673	273.377	2763.48	2203.4	1289.55	1403.62	1977.26	1034.3
FA 16:1	17.4567	14.944	15.5572	11.306	12.799	7.69428	82.8423	78.4914	50.8001	51.5309	78.5982	40.5559
FA 17:0 A	11.7846	10.5092	14.3069	12.0581	12.7227	10.4716	64.9108	51.6481	37.4112	33.7352	44.4847	30.8044
FA 17:0 B	49.48	43.9929	61.8506	45.1081	38.8787	31.4742	312.041	225.883	133.465	203.302	283.896	126.387
FA 17:1 A	3.50673	3.51284	5.02808	3.39753	2.65342	2.03498	19.9445	21.5445	11.0652	16.9381	24.0511	10.4128
FA 17:1 B	47.3104	39.0229	48.6366	35.1814	23.7958	17.2622	302.209	238.63	121.341	141.725	217.287	120.033
FA 17:1 C	39.3971	33.1282	40.7081	28.7111	20.2442	13.5483	299.293	236.123	116.255	138.612	210.425	112.143
FA 17:1 D	0.877055	0.827539	1.19172	0.995368	0.922954	0.803771	4.94642	4.23909	3.15856	2.93581	4.25138	2.65124
FA 18:0	293.284	270.978	364.789	279.102	283.848	244.25	1276.2	1029.36	816.442	783.656	1085.26	705.292
FA 18:1	209.409	218.935	337.678	252.721	246.743	180.775	1019.36	1300.14	994.468	1296.97	1705.57	878.429
FA 18:2 A	6.99185	1.32966	1.46828	1.56921	2.72024	1.05443	77.8941	89.1624	22.2018	19.9005	36.0144	20.2766
FA 18:2 B	1.25502	1.1548	1.75682	1.45058	1.33106	0.983191	9.51909	9.10088	6.77515	8.22195	10.6683	5.44768
FA 18:2 C	1.25502	1.11999	1.75682	1.45058	1.29411	0.949388	9.51909	9.10088	6.77515	8.22195	11.7652	5.44768
FA 18:2 D	0.575396	0.5012	0.702112	0.560753	0.507484	0.395753	3.69627	3.67019	3.20492	3.46072	5.42117	2.92623
FA 19:0	5.35227	4.35566	6.84587	5.83728	4.91618	3.85374	136.766	85.6197	78.4059	50.2853	89.9141	69.9934
FA 19:1 A	0.773459	1.13829	1.27199	1.08342	1.01722	0.851223	5.75049	4.6748	3.06961	4.29371	5.5586	3.14116
FA 19:1 B	1.06861	1.0117	1.36674	0.982735	0.954731	0.860043	4.97467	5.1397	3.01011	4.64476	5.63678	2.89572
FA 19:1 C	6.51723	6.3223	11.2273	8.10688	5.65364	4.42065	34.7256	31.2653	18.9108	37.4876	52.7039	18.296
FA 19:1 D	6.51723	6.41341	11.2273	8.10688	5.65364	4.52149	34.7256	31.9415	19.3698	37.9849	53.4618	18.6311
FA 20:0	16.3757	14.4412	19.7159	16.3743	18.0092	15.3426	734.612	445.009	399.165	198.522	365.962	333.85
FA 20:1 A	11.4056	10.7312	28.3317	21.6598	9.68782	10.0258	68.5593	65.9278	45.4154	95.1792	146.215	44.8449
FA 20:1 B	3.6917	3.79632	7.19579	5.74554	3.96539	3.92715	30.3271	24.5754	18.7371	24.671	34.3849	17.3196
FA 21:0	1.12931	1.41721	1.9069	1.83026	1.59513	1.61652	16.2362	14.7316	9.32366	10.4826	13.6081	8.62471
FA 21:1	0.359407	0.428651	1.45306	1.29185	0.513008	0.778792	4.01496	3.47133	2.49645	5.88969	7.74293	2.85526
FA 22:1	0.669774	0.567439	0.756622	0.540238	0.669253	0.538711	3.47747	2.82805	1.89615	1.58624	2.29919	1.40368
CL 68:1	0.157823	0.0696804	0.0172582	0.0183565	0.0497114	0.0159881	0.103406	0.0240779	0.00529865	0.00264343	0.0010302	0.00127399
CL 68:2	0.246256	0.159452	0.0366454	0.0393071	0.132845	0.0524184	0.121756	0.0283675	0.0074579	0.00714035	0.00775592	0.00160648
CL 16:0_16:1_18:0_18:1	0.0559035	0.0273361	0.00830446	0.0092556	0.0148382	0.00924309	0.0685968	0.0174411	0.00796771	0.00611517	0.00554804	0.00430414
CL 70:2 A	0.146234	0.0606777	0.018875	0.0209128	0.037226	0.0204392	0.118645	0.033479	0.0153175	0.0131776	0.0109914	0.00688927
CL 70:2 B	4.81142	3.20307	0.979823	0.977583	3.32321	1.41668	1.42673	0.276421	0.0752654	0.0886368	0.0805167	0.0369194
CL 70:3 A	0.278679	0.192988	0.0536325	0.0530087	0.146168	0.0626552	0.159965	0.0471058	0.0147087	0.0202875	0.018066	0.00465745
CL 70:3 B	0.278679	0.192988	0.0536325	0.0542477	0.146168	0.0626552	0.160969	0.0471058	0.0147087	0.0186274	0.018066	0.00465745
CL 72:2	4.51193	4.93345	2.66376	2.84783	5.53802	4.066	0.846162	0.263516	0.0925225	0.161522	0.133308	0.0519299
CL 72:3 A	0.149527	0.0775045	0.0381529	0.0409908	0.0587503	0.0364455	0.108252	0.0547627	0.0330182	0.0300577	0.0329191	0.0185706
CL 72:3 B	3.62829	2.83317	1.0607	1.05564	2.621	1.26378	1.3424	0.315956	0.0959413	0.162671	0.14959	0.0484463
CL 72:4 A	0.12532	0.0943161	0.0377829	0.0388793	0.071551	0.0445423	0.0769239	0.0289205	0.0114151	0.0173669	0.0177284	0.00438772
CL 72:4 B	0.0322632	0.0195848	0.0120783	0.0133013	0.0196626	0.0127211	0.0311161	0.0275416	0.0232379	0.0224816	0.0209867	0.0150508
CL 72:5	1.28475	1.0694	0.498806	0.486606	1.01713	0.642803	0.689398	0.183663	0.0591885	0.0709896	0.0674541	0.0267951
CL 72:6	0.177384	0.126213	0.046765	0.0466987	0.0981184	0.0464718	0.108901	0.0413877	0.0087798	0.0129731	0.0120085	0.00139809
CL 74:3 A	2.42427	2.98391	1.82803	1.85101	2.93714	2.17289	0.539592	0.201969	0.0697589	0.174137	0.162813	0.0488034
CL 74:3 B	2.42427	2.98391	1.82877	1.85119	2.93781	2.17439	0.539592	0.201969	0.0697589	0.174137	0.162813	0.0488034
CL 74:4	0.827991	0.767198	0.440686	0.462587	0.718526	0.476133	0.310056	0.120584	0.0525576	0.111717	0.110987	0.0373358
CL 74:5	1.32691	1.36357	0.915334	0.919822	1.30852	1.156	0.445198	0.157052	0.0644737	0.11119	0.082978	0.0345317
CL 74:6	0.839445	0.772435	0.445173	0.438939	0.697516	0.477439	0.540319	0.178	0.0605812	0.110109	0.102938	0.0380598
CL 76:4	2.15094	5.63249	7.26602	9.26854	7.94443	12.3308	0.393162	0.271669	0.164183	0.538815	0.442993	0.177807
CL 76:6	0.208024	0.268155	0.270146	0.282609	0.28026	0.345479	0.0551613	0.0314564	0.0156154	0.0520017	0.0345224	0.0149169
CL 76:7 A	0.255768	0.251527	0.199596	0.200349	0.230796	0.211173	0.143765	0.0670367	0.0329324	0.0735812	0.0636067	0.0228138
CL 76:7 B	0.134863	0.194541	0.163808	0.177222	0.200446	0.219985	0.0577057	0.0288565	0.0175393	0.041096	0.0342876	0.0141246
