# Supplementary material for: A chimeric Mla-Pqi lipid transport system is required for Brucella abortus survival in macrophages
Source: EMBO J. 2025 Aug 13;44(18):5066–85. doi: 10.1038/s44318-025-00511-3 (PMC12436622; doi:10.1038/s44318-025-00511-3)
Supplement: Supplementary file 8 — EV and Appendix Figure Source Data [file 44318_2025_511_MOESM8_ESM.zip › SD_appendix-extanded_view/SD_FigureEV1.xlsx]

## Sheet: Feuil1
GeneID	ES.#Insertions/pb			GeneID	ES.#Insertions/pb	classe	ORF/classe					-0.1	-0.05
BAB_v1_a0002	0.0114329			BAB_v1_b0001	0.0157068	0	79			mean genomic	0.386434	0.286434	0.336434
BAB_v1_a0003	0.0033557			BAB_v1_b0002	0.279661	0.02	320	399		mean Chr1	0.348283	0.248283	0.298283
BAB_v1_a0004	0.388528			BAB_v1_b0003	0.458167	0.04	60	459		mean Chr2	0.424584	0.324584	0.374584
BAB_v1_a0005	0.434505			BAB_v1_b0004	0.4083	0.06	32	491
BAB_v1_a0006	0.447644			BAB_v1_b0005	0.574639	0.08	33	524		essential	<0.1
BAB_v1_a0007	0.0175305			BAB_v1_b0006	0.425261	0.1	27	551	16.2537	very low fitness
BAB_v1_a0008	0.0186608			BAB_v1_b0007	0.411297	0.12	24	575		low fitness
BAB_v1_a0009	0.0102623			BAB_v1_b0008	0.445701	0.14	21	596			2.58777
BAB_v1_a0010	0.383886			BAB_v1_b0010	0.504237	0.16	28	624
BAB_v1_a0011	0.470549			BAB_v1_b0011	0.430743	0.18	11	635
BAB_v1_a0012	0.436293			BAB_v1_b0012	0.519355	0.2	28	663
BAB_v1_a0013	0.3875			BAB_v1_b0013	0.444126	0.22	24	687
BAB_v1_a0014	0.0785714			BAB_v1_b0014	0.501158	0.24	32	719
BAB_v1_a0015	0.114094			BAB_v1_b0015	0.514377	0.26	45	764
BAB_v1_a0016	0.517321			BAB_v1_b0016	0.462687	0.28	31	795
BAB_v1_a0017	0.597484			BAB_v1_b0017	0.515873	0.3	28	823
BAB_v1_a0018	0.45152			BAB_v1_b0018	0.361669	0.32	44	867
BAB_v1_a0019	0.49598			BAB_v1_b0019	0.27907	0.34	67	934
BAB_v1_a0020	0.50428			BAB_v1_b0020	0.504878	0.36	76	1010
BAB_v1_a0021	0.558824			BAB_v1_b0021	0.33925	0.38	103	1113
BAB_v1_a0022	0.531646			BAB_v1_b0022	0.456081	0.4	146	1259
BAB_v1_a0023	0.53169			BAB_v1_b0023	0.469	0.42	195	1454
BAB_v1_a0024	0.5			BAB_v1_b0024	0.452855	0.44	259	1713
BAB_v1_a0025	0.45039			BAB_v1_b0025	0.42623	0.46	285	1998
BAB_v1_a0026	0.24			BAB_v1_b0026	0.454395	0.48	270	2268
BAB_v1_a0027	0.348534			BAB_v1_b0027	0.431818	0.5	305	2573
BAB_v1_a0028	0.0064695			BAB_v1_b0028	0.474093	0.52	260	2833
BAB_v1_a0029	0.533207			BAB_v1_b0029	0.398981	0.54	189	3022
BAB_v1_a0030	0.180147			BAB_v1_b0030	0.57554	0.56	140	3162
BAB_v1_a0032	0.395092			BAB_v1_b0031	0.508852	0.58	79	3241
BAB_v1_a0033	0.475661			BAB_v1_b0032	0.446199	0.6	63	3304
BAB_v1_a0034	0.0760234			BAB_v1_b0034	0.489152	0.62	31	3335
BAB_v1_a0035	0.434051			BAB_v1_b0035	0.521108	0.64	19	3354
BAB_v1_a0036	0.40681			BAB_v1_b0036	0.408602	0.66	12	3366
BAB_v1_a0037	0.528958			BAB_v1_b0037	0.625767	0.68	7	3373
BAB_v1_a0038	0.0117566			BAB_v1_b0038	0.498252	0.7	9	3382
BAB_v1_a0039	0.641975			BAB_v1_b0039	0.491822	0.72	3	3385
BAB_v1_a0040	0.420079			BAB_v1_b0040	0.55098	0.74	1	3386
BAB_v1_a0041	0.41404			BAB_v1_b0041	0.255172	0.76	2	3388
BAB_v1_a0042	0.00331675			BAB_v1_b0042	0.321629	0.78	2	3390
BAB_v1_a0043	0.209877			BAB_v1_b0043	0.485484	0.8	0	3390
BAB_v1_a0044	0.461837			BAB_v1_b0044	0.493082		0
BAB_v1_a0045	0.47349			BAB_v1_b0045	0.544025
BAB_v1_a0046	0.491011			BAB_v1_b0046	0.378109
BAB_v1_a0047	0.462575			BAB_v1_b0047	0.449468
BAB_v1_a0048	0.526839			BAB_v1_b0048	0.519666
BAB_v1_a0049	0.47099			BAB_v1_b0049	0.467626
BAB_v1_a0050	0.441463			BAB_v1_b0050	0.474349
BAB_v1_a0051	0.418241			BAB_v1_b0051	0.414948
BAB_v1_a0052	0.409127			BAB_v1_b0052	0.373998
BAB_v1_a0053	0.421687			BAB_v1_b0053	0.445168
BAB_v1_a0054	0.54386			BAB_v1_b0054	0.478261
BAB_v1_a0055	0.425061			BAB_v1_b0055	0.483908
BAB_v1_a0056	0.375839			BAB_v1_b0056	0.54721
BAB_v1_a0057	0.353234			BAB_v1_b0057	0.51223
BAB_v1_a0058	0.424528			BAB_v1_b0058	0.565217
BAB_v1_a0059	0.469841			BAB_v1_b0059	0.345324
BAB_v1_a0060	0.0311493			BAB_v1_b0060	0.572455
BAB_v1_a0061	0.0490421			BAB_v1_b0061	0.520979
BAB_v1_a0062	0.551049			BAB_v1_b0062	0.488722
BAB_v1_a0063	0.508796			BAB_v1_b0063	0.496429
BAB_v1_a0064	0.467742			BAB_v1_b0064	0.501976
BAB_v1_a0065	0.479129			BAB_v1_b0065	0.461197
BAB_v1_a0066	0.676471			BAB_v1_b0066	0.443434
BAB_v1_a0067	0.221557			BAB_v1_b0067	0.239161
BAB_v1_a0068	0.34			BAB_v1_b0068	0.51626
BAB_v1_a0069	0.412446			BAB_v1_b0069	0.0124844
BAB_v1_a0070	0.44084			BAB_v1_b0070	0.391421
BAB_v1_a0071	0.475841			BAB_v1_b0071	0.392132
BAB_v1_a0072	0.510767			BAB_v1_b0072	0.0248227
BAB_v1_a0073	0.426918			BAB_v1_b0073	0.37013
BAB_v1_a0074	0.154894			BAB_v1_b0074	0.48401
BAB_v1_a0075	0.393888			BAB_v1_b0075	0.48866
BAB_v1_a0076	0.0102459			BAB_v1_b0076	0.46738
BAB_v1_a0077	0.457306			BAB_v1_b0077	0.487919
BAB_v1_a0078	0.353659			BAB_v1_b0078	0.474832
BAB_v1_a0079	0.435664			BAB_v1_b0079	0.157534
BAB_v1_a0080	0.00207469			BAB_v1_b0080	0.149084
BAB_v1_a0081	0.576547			BAB_v1_b0081	0.45098
BAB_v1_a0082	0.506383			BAB_v1_b0082	0.439673
BAB_v1_a0083	0.480263			BAB_v1_b0083	0.407913
BAB_v1_a0084	0.44898			BAB_v1_b0084	0.439469
BAB_v1_a0085	0.497881			BAB_v1_b0085	0.377737
BAB_v1_a0086	0.566845			BAB_v1_b0086	0.417149
BAB_v1_a0087	0.478485			BAB_v1_b0087	0.401109
BAB_v1_a0088	0.503436			BAB_v1_b0088	0.263804
BAB_v1_a0089	0.485042			BAB_v1_b0089	0.373984
BAB_v1_a0090	0.382003			BAB_v1_b0090	0.419026
BAB_v1_a0091	0.445993			BAB_v1_b0091	0.462766
BAB_v1_a0092	0.657534			BAB_v1_b0092	0.425175
BAB_v1_a0093	0.327103			BAB_v1_b0093	0.404145
BAB_v1_a0094	0.406463			BAB_v1_b0094	0.0264609
BAB_v1_a0095	0.00791066			BAB_v1_b0095	0.430131
BAB_v1_a0096	0.321083			BAB_v1_b0096	0.507959
BAB_v1_a0097	0.32833			BAB_v1_b0097	0.362403
BAB_v1_a0098	0.192063			BAB_v1_b0098	0.469136
BAB_v1_a0099	0.251799			BAB_v1_b0099	0.47584
BAB_v1_a0100	0.214724			BAB_v1_b0100	0.394089
BAB_v1_a0101	0.136691			BAB_v1_b0101	0.44
BAB_v1_a0102	0.481254			BAB_v1_b0102	0.415646
BAB_v1_a0103	0.521858			BAB_v1_b0103	0.433921
BAB_v1_a0104	0.253333			BAB_v1_b0104	0.387366
BAB_v1_a0105	0.265957			BAB_v1_b0105	0.011535
BAB_v1_a0106	0.325203			BAB_v1_b0106	0.514723
BAB_v1_a0107	0.549383			BAB_v1_b0107	0.429664
BAB_v1_a0108	0.498715			BAB_v1_b0108	0.492308
BAB_v1_a0109	0.48318			BAB_v1_b0109	0.477916
BAB_v1_a0110	0.412409			BAB_v1_b0110	0.489437
BAB_v1_a0111	0.511561			BAB_v1_b0111	0.455285
BAB_v1_a0112	0.489884			BAB_v1_b0112	0.5166
BAB_v1_a0113	0.350785			BAB_v1_b0113	0.534454
BAB_v1_a0115	0.313245			BAB_v1_b0114	0.402889
BAB_v1_a0116	0.211064			BAB_v1_b0115	0.337264
BAB_v1_a0117	0.00287356			BAB_v1_b0116	0.415888
BAB_v1_a0118	0.423193			BAB_v1_b0117	0.640449
BAB_v1_a0119	0.428571			BAB_v1_b0118	0.457944
BAB_v1_a0120	0.445946			BAB_v1_b0119	0.415162
BAB_v1_a0121	0.246894			BAB_v1_b0120	0.436314
BAB_v1_a0122	0.474632			BAB_v1_b0121	0.508475
BAB_v1_a0123	0.415162			BAB_v1_b0122	0.42246
BAB_v1_a0124	0.326642			BAB_v1_b0123	0.464607
BAB_v1_a0125	0.0121704			BAB_v1_b0124	0.426984
BAB_v1_a0126	0.477454			BAB_v1_b0125	0.557265
BAB_v1_a0127	0.476923			BAB_v1_b0126	0.471074
BAB_v1_a0128	0.379046			BAB_v1_b0127	0.546392
BAB_v1_a0129	0.460771			BAB_v1_b0128	0.332907
BAB_v1_a0130	0.00460829			BAB_v1_b0129	0.228571
BAB_v1_a0131	0.308271			BAB_v1_b0130	0.433673
BAB_v1_a0132	0.489521			BAB_v1_b0131	0.490033
BAB_v1_a0133	0.75			BAB_v1_b0132	0.476481
BAB_v1_a0134	0.536232			BAB_v1_b0133	0.383212
BAB_v1_a0135	0.479893			BAB_v1_b0135	0.191977
BAB_v1_a0136	0.565169			BAB_v1_b0136	0.39001
BAB_v1_a0138	0.5			BAB_v1_b0137	0.403162
BAB_v1_a0139	0.531701			BAB_v1_b0138	0.373868
BAB_v1_a0140	0.623158			BAB_v1_b0139	0.368088
BAB_v1_a0141	0.307544			BAB_v1_b0140	0.408585
BAB_v1_a0142	0			BAB_v1_b0141	0.492157
BAB_v1_a0143	0.130573			BAB_v1_b0142	0.377282
BAB_v1_a0144	0.117517			BAB_v1_b0143	0.510917
BAB_v1_a0145	0.347395			BAB_v1_b0144	0.486842
BAB_v1_a0146	0.485887			BAB_v1_b0145	0.452663
BAB_v1_a0147	0.255459			BAB_v1_b0146	0.513109
BAB_v1_a0148	0.410673			BAB_v1_b0147	0.480952
BAB_v1_a0149	0.010551			BAB_v1_b0148	0.501259
BAB_v1_a0150	0.00550747			BAB_v1_b0149	0.511194
BAB_v1_a0151	0.270053			BAB_v1_b0150	0.452899
BAB_v1_a0152	0.454545			BAB_v1_b0151	0.444196
BAB_v1_a0153	0.544643			BAB_v1_b0152	0.438144
BAB_v1_a0154	0.446478			BAB_v1_b0153	0.442748
BAB_v1_a0155	0.478322			BAB_v1_b0154	0.461149
BAB_v1_a0156	0.0327456			BAB_v1_b0155	0.409091
BAB_v1_a0157	0.193007			BAB_v1_b0156	0.483051
BAB_v1_a0158	0.306434			BAB_v1_b0157	0.487153
BAB_v1_a0159	0.417112			BAB_v1_b0158	0.474551
BAB_v1_a0160	0.482625			BAB_v1_b0159	0.516667
BAB_v1_a0161	0.0175439			BAB_v1_b0160	0.237705
BAB_v1_a0162	0.512071			BAB_v1_b0162	0.452381
BAB_v1_a0163	0.017301			BAB_v1_b0163	0.450617
BAB_v1_a0164	0.0134615			BAB_v1_b0164	0.441296
BAB_v1_a0165	0.0104948			BAB_v1_b0165	0.552995
BAB_v1_a0168	0.411814			BAB_v1_b0166	0.419048
BAB_v1_a0169	0.604211			BAB_v1_b0167	0.460733
BAB_v1_a0170	0.19086			BAB_v1_b0168	0.483077
BAB_v1_a0171	0.436548			BAB_v1_b0169	0.527174
BAB_v1_a0172	0.331361			BAB_v1_b0170	0.458541
BAB_v1_a0173	0.471033			BAB_v1_b0171	0.48073
BAB_v1_a0174	0.510067			BAB_v1_b0172	0.534102
BAB_v1_a0175	0.490368			BAB_v1_b0173	0.432678
BAB_v1_a0176	0.426952			BAB_v1_b0174	0.658824
BAB_v1_a0177	0.385496			BAB_v1_b0175	0.458867
BAB_v1_a0178	0.0367647			BAB_v1_b0176	0.457721
BAB_v1_a0179	0.471111			BAB_v1_b0177	0.450304
BAB_v1_a0180	0.512238			BAB_v1_b0178	0.00331675
BAB_v1_a0181	0.352518			BAB_v1_b0179	0.367257
BAB_v1_a0182	0.220339			BAB_v1_b0180	0.421622
BAB_v1_a0183	0.458491			BAB_v1_b0181	0.154545
BAB_v1_a0184	0.487654			BAB_v1_b0182	0.495327
BAB_v1_a0185	0.508916			BAB_v1_b0183	0.503145
BAB_v1_a0186	0.407895			BAB_v1_b0184	0.495098
BAB_v1_a0187	0.514163			BAB_v1_b0185	0.361582
BAB_v1_a0188	0.570248			BAB_v1_b0186	0.00914634
BAB_v1_a0189	0.490269			BAB_v1_b0187	0.00423729
BAB_v1_a0190	0.516502			BAB_v1_b0188	0.327434
BAB_v1_a0191	0.483333			BAB_v1_b0189	0.011378
BAB_v1_a0192	0.451064			BAB_v1_b0190	0.00428449
BAB_v1_a0193	0.352814			BAB_v1_b0191	0.465549
BAB_v1_a0194	0.0304569			BAB_v1_b0192	0.404018
BAB_v1_a0195	0.434084			BAB_v1_b0193	0.0316623
BAB_v1_a0196	0.365467			BAB_v1_b0194	0.362921
BAB_v1_a0197	0.523894			BAB_v1_b0195	0.465632
BAB_v1_a0198	0.441606			BAB_v1_b0196	0.413096
BAB_v1_a0199	0.384615			BAB_v1_b0198	0.397436
BAB_v1_a0200	0.459239			BAB_v1_b0199	0.415282
BAB_v1_a0201	0.459302			BAB_v1_b0200	0.411348
BAB_v1_a0202	0.536189			BAB_v1_b0201	0.507453
BAB_v1_a0203	0.477833			BAB_v1_b0202	0.391628
BAB_v1_a0204	0.572156			BAB_v1_b0203	0.38949
BAB_v1_a0205	0.4297			BAB_v1_b0204	0.0746269
BAB_v1_a0206	0.501241			BAB_v1_b0205	0.00336134
BAB_v1_a0207	0.563307			BAB_v1_b0206	0.016791
BAB_v1_a0208	0.463309			BAB_v1_b0207	0.00121803
BAB_v1_a0209	0.473888			BAB_v1_b0208	0.478723
BAB_v1_a0211	0.491546			BAB_v1_b0209	0.495658
BAB_v1_a0212	0.381089			BAB_v1_b0210	0.532619
BAB_v1_a0213	0.359413			BAB_v1_b0211	0.487013
BAB_v1_a0214	0.491935			BAB_v1_b0212	0.494436
BAB_v1_a0215	0.449782			BAB_v1_b0213	0.516913
BAB_v1_a0216	0.506614			BAB_v1_b0214	0.51921
BAB_v1_a0217	0.486486			BAB_v1_b0215	0.587156
BAB_v1_a0218	0.527419			BAB_v1_b0216	0.426471
BAB_v1_a0219	0.584229			BAB_v1_b0217	0.518817
BAB_v1_a0220	0.496124			BAB_v1_b0218	0.510698
BAB_v1_a0221	0.515337			BAB_v1_b0219	0.561922
BAB_v1_a0222	0.51461			BAB_v1_b0220	0.590476
BAB_v1_a0223	0.382166			BAB_v1_b0221	0.494681
BAB_v1_a0224	0.493781			BAB_v1_b0222	0.461224
BAB_v1_a0225	0.517883			BAB_v1_b0223	0.448276
BAB_v1_a0227	0.465364			BAB_v1_b0224	0.507474
BAB_v1_a0228	0.505211			BAB_v1_b0225	0.533931
BAB_v1_a0229	0.328691			BAB_v1_b0226	0.431579
BAB_v1_a0230	0.468121			BAB_v1_b0227	0.455823
BAB_v1_a0231	0.454667			BAB_v1_b0228	0.437113
BAB_v1_a0232	0.505676			BAB_v1_b0229	0.422078
BAB_v1_a0233	0.473333			BAB_v1_b0230	0.384615
BAB_v1_a0234	0.35			BAB_v1_b0231	0.490764
BAB_v1_a0235	0.496545			BAB_v1_b0232	0.451852
BAB_v1_a0236	0.552343			BAB_v1_b0233	0.474843
BAB_v1_a0237	0.416327			BAB_v1_b0234	0.510441
BAB_v1_a0238	0.477679			BAB_v1_b0235	0.367925
BAB_v1_a0239	0.577434			BAB_v1_b0236	0.46248
BAB_v1_a0240	0.55907			BAB_v1_b0237	0.464146
BAB_v1_a0241	0.518018			BAB_v1_b0238	0.487549
BAB_v1_a0242	0.522124			BAB_v1_b0239	0.438806
BAB_v1_a0243	0.606918			BAB_v1_b0240	0.516981
BAB_v1_a0244	0.511848			BAB_v1_b0241	0.411995
BAB_v1_a0245	0.542657			BAB_v1_b0242	0.544798
BAB_v1_a0246	0.509299			BAB_v1_b0243	0.45
BAB_v1_a0247	0.487973			BAB_v1_b0244	0.540066
BAB_v1_a0248	0.514541			BAB_v1_b0245	0.0146104
BAB_v1_a0249	0.275362			BAB_v1_b0246	0.58011
BAB_v1_a0250	0.443801			BAB_v1_b0247	0.429268
BAB_v1_a0251	0.576923			BAB_v1_b0248	0.577914
BAB_v1_a0252	0.535714			BAB_v1_b0249	0.458974
BAB_v1_a0253	0.471196			BAB_v1_b0250	0.449111
BAB_v1_a0254	0.513222			BAB_v1_b0251	0.507513
BAB_v1_a0255	0.344671			BAB_v1_b0252	0.490618
BAB_v1_a0256	0.533493			BAB_v1_b0253	0.498925
BAB_v1_a0257	0.426966			BAB_v1_b0254	0.502569
BAB_v1_a0258	0.431034			BAB_v1_b0255	0.454225
BAB_v1_a0259	0.543651			BAB_v1_b0257	0.411111
BAB_v1_a0260	0.602837			BAB_v1_b0258	0.446621
BAB_v1_a0261	0.585392			BAB_v1_b0259	0.414925
BAB_v1_a0262	0.525692			BAB_v1_b0260	0.500893
BAB_v1_a0263	0.26087			BAB_v1_b0261	0.00466418
BAB_v1_a0264	0.458716			BAB_v1_b0262	0.49162
BAB_v1_a0265	0.333333			BAB_v1_b0263	0.00789474
BAB_v1_a0266	0.498768			BAB_v1_b0264	0.379694
BAB_v1_a0267	0.535714			BAB_v1_b0265	0.493724
BAB_v1_a0268	0.517099			BAB_v1_b0266	0.0750988
BAB_v1_a0269	0.501351			BAB_v1_b0267	0.541608
BAB_v1_a0270	0.580601			BAB_v1_b0268	0.44
BAB_v1_a0271	0.356164			BAB_v1_b0269	0.442777
BAB_v1_a0272	0.583673			BAB_v1_b0270	0.481087
BAB_v1_a0273	0.355091			BAB_v1_b0272	0.581081
BAB_v1_a0275	0.695122			BAB_v1_b0273	0.503436
BAB_v1_a0276	0.320423			BAB_v1_b0274	0.453052
BAB_v1_a0277	0.388128			BAB_v1_b0275	0.547649
BAB_v1_a0278	0.174807			BAB_v1_b0276	0.606488
BAB_v1_a0279	0.189474			BAB_v1_b0277	0.547332
BAB_v1_a0280	0			BAB_v1_b0278	0.574501
BAB_v1_a0281	0.370166			BAB_v1_b0279	0.496373
BAB_v1_a0282	0.409483			BAB_v1_b0280	0.45765
BAB_v1_a0283	0.614849			BAB_v1_b0281	0.429975
BAB_v1_a0284	0.604317			BAB_v1_b0282	0.518519
BAB_v1_a0285	0.436214			BAB_v1_b0283	0.558282
BAB_v1_a0286	0.429003			BAB_v1_b0284	0.506431
BAB_v1_a0287	0.434191			BAB_v1_b0285	0.480392
BAB_v1_a0288	0.432749			BAB_v1_b0286	0.572276
BAB_v1_a0289	0.46			BAB_v1_b0287	0.447504
BAB_v1_a0290	0.0287356			BAB_v1_b0288	0.506383
BAB_v1_a0291	0.372032			BAB_v1_b0289	0.493703
BAB_v1_a0292	0.5			BAB_v1_b0290	0.45917
BAB_v1_a0293	0.588008			BAB_v1_b0291	0.476817
BAB_v1_a0294	0.528409			BAB_v1_b0292	0.524899
BAB_v1_a0295	0.00746269			BAB_v1_b0293	0.511858
BAB_v1_a0296	0.560209			BAB_v1_b0294	0.570397
BAB_v1_a0297	0.688385			BAB_v1_b0295	0.520992
BAB_v1_a0298	0.686667			BAB_v1_b0296	0.418568
BAB_v1_a0299	0.48731			BAB_v1_b0297	0.403162
BAB_v1_a0300	0.596154			BAB_v1_b0298	0.518018
BAB_v1_a0301	0			BAB_v1_b0299	0.442553
BAB_v1_a0302	0			BAB_v1_b0300	0.44489
BAB_v1_a0303	0.00942285			BAB_v1_b0301	0.48469
BAB_v1_a0304	0			BAB_v1_b0302	0.482812
BAB_v1_a0305	0.552632			BAB_v1_b0303	0.447433
BAB_v1_a0306	0.504808			BAB_v1_b0304	0.43371
BAB_v1_a0307	0.614148			BAB_v1_b0305	0.479853
BAB_v1_a0308	0.578635			BAB_v1_b0306	0.389916
BAB_v1_a0309	0.665289			BAB_v1_b0307	0.479284
BAB_v1_a0310	0.647059			BAB_v1_b0308	0.506849
BAB_v1_a0311	0.526531			BAB_v1_b0309	0.518
BAB_v1_a0312	0.538686			BAB_v1_b0310	0.46194
BAB_v1_a0313	0.559611			BAB_v1_b0311	0.442359
BAB_v1_a0314	0.607706			BAB_v1_b0312	0.510234
BAB_v1_a0315	0.402			BAB_v1_b0313	0.430283
BAB_v1_a0316	0.395817			BAB_v1_b0314	0.488649
BAB_v1_a0317	0.505972			BAB_v1_b0315	0.560345
BAB_v1_a0318	0.488623			BAB_v1_b0316	0.592751
BAB_v1_a0319	0.448113			BAB_v1_b0317	0.536196
BAB_v1_a0320	0.466942			BAB_v1_b0318	0.460163
BAB_v1_a0321	0.577733			BAB_v1_b0319	0.517129
BAB_v1_a0322	0.40585			BAB_v1_b0320	0.280742
BAB_v1_a0323	0.389578			BAB_v1_b0321	0.380835
BAB_v1_a0324	0.526718			BAB_v1_b0322	0.477468
BAB_v1_a0325	0.520675			BAB_v1_b0323	0.463918
BAB_v1_a0326	0.59116			BAB_v1_b0324	0.375706
BAB_v1_a0327	0.0538287			BAB_v1_b0325	0.424293
BAB_v1_a0328	0.495878			BAB_v1_b0326	0.495536
BAB_v1_a0329	0.372287			BAB_v1_b0327	0.508043
BAB_v1_a0330	0.412607			BAB_v1_b0328	0.556962
BAB_v1_a0331	0.499642			BAB_v1_b0329	0.487427
BAB_v1_a0332	0.387674			BAB_v1_b0330	0.432056
BAB_v1_a0333	0.536126			BAB_v1_b0331	0.426667
BAB_v1_a0334	0.516845			BAB_v1_b0333	0.609756
BAB_v1_a0335	0.360902			BAB_v1_b0334	0.512907
BAB_v1_a0336	0.513353			BAB_v1_b0335	0.43553
BAB_v1_a0337	0.467635			BAB_v1_b0336	0.5625
BAB_v1_a0338	0.421121			BAB_v1_b0337	0.454651
BAB_v1_a0339	0.448669			BAB_v1_b0338	0.369501
BAB_v1_a0340	0			BAB_v1_b0340	0.43318
BAB_v1_a0341	0.00515996			BAB_v1_b0341	0.418458
BAB_v1_a0342	0.004			BAB_v1_b0342	0.455674
BAB_v1_a0343	0.48044			BAB_v1_b0343	0.371795
BAB_v1_a0344	0.570064			BAB_v1_b0344	0.508989
BAB_v1_a0345	0.388596			BAB_v1_b0345	0.52019
BAB_v1_a0347	0.00687285			BAB_v1_b0346	0.493412
BAB_v1_a0348	0.369458			BAB_v1_b0348	0.00603865
BAB_v1_a0349	0.462264			BAB_v1_b0349	0.550964
BAB_v1_a0350	0.466321			BAB_v1_b0350	0.455621
BAB_v1_a0351	0.490876			BAB_v1_b0351	0.368116
BAB_v1_a0352	0.170091			BAB_v1_b0352	0.402062
BAB_v1_a0353	0.459364			BAB_v1_b0353	0.450314
BAB_v1_a0354	0.460055			BAB_v1_b0354	0.512195
BAB_v1_a0355	0.5			BAB_v1_b0355	0.625442
BAB_v1_a0356	0.438596			BAB_v1_b0356	0.474969
BAB_v1_a0357	0.521167			BAB_v1_b0357	0.0376007
BAB_v1_a0358	0.338346			BAB_v1_b0358	0.168493
BAB_v1_a0359	0.415663			BAB_v1_b0359	0.498934
BAB_v1_a0360	0.00685602			BAB_v1_b0360	0.462103
BAB_v1_a0361	0.56383			BAB_v1_b0361	0.46831
BAB_v1_a0362	0.476522			BAB_v1_b0362	0.501377
BAB_v1_a0363	0.366667			BAB_v1_b0363	0.464286
BAB_v1_a0364	0.417582			BAB_v1_b0364	0.416667
BAB_v1_a0365	0.328859			BAB_v1_b0365	0.411842
BAB_v1_a0366	0.533708			BAB_v1_b0366	0.483914
BAB_v1_a0367	0.531343			BAB_v1_b0367	0.524046
BAB_v1_a0368	0.497345			BAB_v1_b0368	0.530169
BAB_v1_a0369	0.439318			BAB_v1_b0369	0.428571
BAB_v1_a0370	0.495035			BAB_v1_b0370	0.427481
BAB_v1_a0371	0.422088			BAB_v1_b0371	0.449029
BAB_v1_a0372	0.00483871			BAB_v1_b0372	0.459135
BAB_v1_a0373	0.375839			BAB_v1_b0373	0.442536
BAB_v1_a0374	0.0444698			BAB_v1_b0374	0.429963
BAB_v1_a0375	0.224572			BAB_v1_b0375	0.393548
BAB_v1_a0376	0.497076			BAB_v1_b0376	0.475912
BAB_v1_a0377	0.423358			BAB_v1_b0377	0.446629
BAB_v1_a0378	0.622449			BAB_v1_b0378	0.519403
BAB_v1_a0379	0.53589			BAB_v1_b0379	0.407178
BAB_v1_a0380	0.594724			BAB_v1_b0380	0.438144
BAB_v1_a0381	0.492266			BAB_v1_b0381	0.429224
BAB_v1_a0382	0.37037			BAB_v1_b0382	0.459538
BAB_v1_a0383	0.183099			BAB_v1_b0383	0.342697
BAB_v1_a0384	0.479275			BAB_v1_b0384	0.5
BAB_v1_a0385	0.499601			BAB_v1_b0386	0.128889
BAB_v1_a0386	0.468368			BAB_v1_b0388	0.491089
BAB_v1_a0387	0.495413			BAB_v1_b0389	0.509044
BAB_v1_a0388	0.481157			BAB_v1_b0390	0.445946
BAB_v1_a0389	0.469543			BAB_v1_b0391	0.513684
BAB_v1_a0390	0.501477			BAB_v1_b0392	0.468846
BAB_v1_a0391	0.457364			BAB_v1_b0393	0.535246
BAB_v1_a0392	0.418079			BAB_v1_b0394	0.640316
BAB_v1_a0393	0.435792			BAB_v1_b0395	0.61413
BAB_v1_a0394	0.532			BAB_v1_b0396	0.695652
BAB_v1_a0395	0.492337			BAB_v1_b0397	0.460076
BAB_v1_a0396	0.40856			BAB_v1_b0398	0.557093
BAB_v1_a0397	0.230159			BAB_v1_b0400	0.0404494
BAB_v1_a0398	0.153931			BAB_v1_b0402	0.449541
BAB_v1_a0399	0.20403			BAB_v1_b0403	0.531008
BAB_v1_a0400	0.212903			BAB_v1_b0404	0.492665
BAB_v1_a0401	0.198263			BAB_v1_b0405	0.480666
BAB_v1_a0402	0.246032			BAB_v1_b0406	0.45979
BAB_v1_a0403	0.263248			BAB_v1_b0407	0.474242
BAB_v1_a0404	0.262106			BAB_v1_b0408	0.556143
BAB_v1_a0405	0.546448			BAB_v1_b0409	0.435933
BAB_v1_a0407	0.567073			BAB_v1_b0410	0.52459
BAB_v1_a0408	0.487568			BAB_v1_b0411	0.407666
BAB_v1_a0409	0.518428			BAB_v1_b0412	0.511834
BAB_v1_a0410	0.387802			BAB_v1_b0413	0.454829
BAB_v1_a0411	0.528571			BAB_v1_b0414	0.497778
BAB_v1_a0412	0.43662			BAB_v1_b0415	0.48556
BAB_v1_a0413	0.549701			BAB_v1_b0416	0.528467
BAB_v1_a0414	0.5			BAB_v1_b0417	0.441277
BAB_v1_a0415	0.482447			BAB_v1_b0418	0.41658
BAB_v1_a0416	0.469925			BAB_v1_b0419	0.403877
BAB_v1_a0417	0.394786			BAB_v1_b0420	0.15
BAB_v1_a0418	0.00861326			BAB_v1_b0421	0.457778
BAB_v1_a0419	0.403042			BAB_v1_b0422	0.418699
BAB_v1_a0420	0.536372			BAB_v1_b0423	0.453556
BAB_v1_a0421	0			BAB_v1_b0425	0.426455
BAB_v1_a0422	0.048414			BAB_v1_b0426	0.438453
BAB_v1_a0423	0.0165746			BAB_v1_b0427	0.49235
BAB_v1_a0424	0.018			BAB_v1_b0428	0.458457
BAB_v1_a0425	0.0652742			BAB_v1_b0429	0.507282
BAB_v1_a0426	0.430189			BAB_v1_b0430	0.556604
BAB_v1_a0427	0.432836			BAB_v1_b0431	0.436508
BAB_v1_a0428	0.475248			BAB_v1_b0432	0.526398
BAB_v1_a0429	0.484043			BAB_v1_b0433	0.521164
BAB_v1_a0431	0.469613			BAB_v1_b0434	0.593123
BAB_v1_a0432	0.00417246			BAB_v1_b0435	0.507937
BAB_v1_a0433	0.496644			BAB_v1_b0436	0.485938
BAB_v1_a0434	0.209842			BAB_v1_b0437	0.375
BAB_v1_a0435	0.549521			BAB_v1_b0438	0.466667
BAB_v1_a0436	0.530387			BAB_v1_b0439	0.586466
BAB_v1_a0437	0.00246305			BAB_v1_b0440	0.451568
BAB_v1_a0438	0.508372			BAB_v1_b0441	0.401656
BAB_v1_a0439	0			BAB_v1_b0442	0.371332
BAB_v1_a0440	0.00589181			BAB_v1_b0443	0.54771
BAB_v1_a0441	0.033462			BAB_v1_b0444	0.447197
BAB_v1_a0442	0.302655			BAB_v1_b0445	0.00529101
BAB_v1_a0443	0.466403			BAB_v1_b0446	0.45122
BAB_v1_a0444	0.270718			BAB_v1_b0447	0.435946
BAB_v1_a0445	0.451327			BAB_v1_b0448	0.310345
BAB_v1_a0446	0.388704			BAB_v1_b0449	0.431159
BAB_v1_a0447	0.518987			BAB_v1_b0450	0.420604
BAB_v1_a0448	0.538713			BAB_v1_b0451	0.423559
BAB_v1_a0449	0.30185			BAB_v1_b0452	0.454819
BAB_v1_a0450	0.00998752			BAB_v1_b0453	0.429519
BAB_v1_a0451	0.126789			BAB_v1_b0454	0.456811
BAB_v1_a0452	0.525424			BAB_v1_b0455	0.537634
BAB_v1_a0453	0.5			BAB_v1_b0456	0.00834492
BAB_v1_a0454	0.446215			BAB_v1_b0457	0.43523
BAB_v1_a0455	0.00152905			BAB_v1_b0458	0.0322581
BAB_v1_a0456	0.447034			BAB_v1_b0459	0.00593723
BAB_v1_a0457	0.359281			BAB_v1_b0460	0.560935
BAB_v1_a0458	0.298969			BAB_v1_b0461	0.523346
BAB_v1_a0459	0.370588			BAB_v1_b0462	0.577406
BAB_v1_a0460	0.463235			BAB_v1_b0463	0.614865
BAB_v1_a0461	0.432836			BAB_v1_b0464	0.47541
BAB_v1_a0462	0.0125571			BAB_v1_b0465	0.582397
BAB_v1_a0463	0.510662			BAB_v1_b0466	0.535817
BAB_v1_a0464	0.452632			BAB_v1_b0467	0.0116732
BAB_v1_a0465	0.45098			BAB_v1_b0468	0.37931
BAB_v1_a0466	0.374396			BAB_v1_b0469	0.524476
BAB_v1_a0467	0.3125			BAB_v1_b0470	0.348039
BAB_v1_a0468	0.594104			BAB_v1_b0471	0.516529
BAB_v1_a0469	0.51178			BAB_v1_b0472	0.490956
BAB_v1_a0470	0.00776699			BAB_v1_b0473	0.452323
BAB_v1_a0471	0.527094			BAB_v1_b0474	0.066424
BAB_v1_a0472	0.486459			BAB_v1_b0475	0.481752
BAB_v1_a0473	0.46888			BAB_v1_b0476	0.473373
BAB_v1_a0474	0.566553			BAB_v1_b0477	0.51969
BAB_v1_a0475	0.495885			BAB_v1_b0478	0.323353
BAB_v1_a0476	0.516578			BAB_v1_b0479	0.57948
BAB_v1_a0477	0.12724			BAB_v1_b0480	0.475845
BAB_v1_a0478	0.0419162			BAB_v1_b0481	0.444311
BAB_v1_a0479	0.256117			BAB_v1_b0482	0.540881
BAB_v1_a0480	0.224832			BAB_v1_b0483	0.453058
BAB_v1_a0481	0.114719			BAB_v1_b0484	0.494949
BAB_v1_a0482	0.422084			BAB_v1_b0485	0.478064
BAB_v1_a0483	0.000829876			BAB_v1_b0486	0.523741
BAB_v1_a0484	0.407227			BAB_v1_b0487	0.431611
BAB_v1_a0485	0.596491			BAB_v1_b0488	0.478191
BAB_v1_a0486	0.454945			BAB_v1_b0489	0.397862
BAB_v1_a0487	0.413613			BAB_v1_b0490	0.432624
BAB_v1_a0488	0			BAB_v1_b0491	0.363636
BAB_v1_a0489	0.00280899			BAB_v1_b0492	0.51108
BAB_v1_a0490	0.00529101			BAB_v1_b0493	0.46281
BAB_v1_a0491	0.00339559			BAB_v1_b0494	0.257143
BAB_v1_a0492	0			BAB_v1_b0495	0.204819
BAB_v1_a0493	0.00891089			BAB_v1_b0496	0.476295
BAB_v1_a0494	0.127376			BAB_v1_b0497	0.495172
BAB_v1_a0495	0.465969			BAB_v1_b0498	0.475434
BAB_v1_a0496	0.418637			BAB_v1_b0499	0.442281
BAB_v1_a0497	0.00608519			BAB_v1_b0500	0.352113
BAB_v1_a0498	0.432743			BAB_v1_b0501	0.550802
BAB_v1_a0499	0.236			BAB_v1_b0502	0.46935
BAB_v1_a0500	0.479549			BAB_v1_b0503	0.415608
BAB_v1_a0501	0.507143			BAB_v1_b0504	0.416914
BAB_v1_a0502	0.498492			BAB_v1_b0505	0.311292
BAB_v1_a0503	0.540059			BAB_v1_b0507	0.362069
BAB_v1_a0504	0.457831			BAB_v1_b0508	0.434881
BAB_v1_a0505	0.489691			BAB_v1_b0509	0.561224
BAB_v1_a0506	0.490741			BAB_v1_b0510	0.432082
BAB_v1_a0507	0.533898			BAB_v1_b0512	0.54798
BAB_v1_a0508	0.383973			BAB_v1_b0513	0.442029
BAB_v1_a0509	0.0130378			BAB_v1_b0514	0.490976
BAB_v1_a0510	0.0127551			BAB_v1_b0515	0.460414
BAB_v1_a0511	0.395161			BAB_v1_b0516	0.472207
BAB_v1_a0512	0.501285			BAB_v1_b0517	0.458186
BAB_v1_a0513	0.342187			BAB_v1_b0518	0.490625
BAB_v1_a0514	0.40249			BAB_v1_b0519	0.558491
BAB_v1_a0516	0.335924			BAB_v1_b0520	0.630252
BAB_v1_a0517	0.508065			BAB_v1_b0521	0.452909
BAB_v1_a0518	0.373308			BAB_v1_b0522	0.450994
BAB_v1_a0519	0			BAB_v1_b0523	0.481959
BAB_v1_a0520	0.0010661			BAB_v1_b0524	0.385542
BAB_v1_a0521	0.521645			BAB_v1_b0525	0.4801
BAB_v1_a0522	0.467125			BAB_v1_b0526	0.547778
BAB_v1_a0523	0.27451			BAB_v1_b0527	0.558621
BAB_v1_a0524	0.281879			BAB_v1_b0528	0.412162
BAB_v1_a0525	0.492701			BAB_v1_b0529	0.380048
BAB_v1_a0526	0.52566			BAB_v1_b0530	0.493164
BAB_v1_a0527	0.00431034			BAB_v1_b0531	0.450794
BAB_v1_a0528	0.517241			BAB_v1_b0532	0.507788
BAB_v1_a0529	0.54186			BAB_v1_b0533	0.364508
BAB_v1_a0530	0.00712589			BAB_v1_b0534	0.409357
BAB_v1_a0531	0.416667			BAB_v1_b0535	0.424689
BAB_v1_a0532	0.147228			BAB_v1_b0536	0.397508
BAB_v1_a0533	0.488069			BAB_v1_b0537	0.472393
BAB_v1_a0534	0.562044			BAB_v1_b0538	0.491873
BAB_v1_a0535	0.461538			BAB_v1_b0539	0.498442
BAB_v1_a0536	0.572501			BAB_v1_b0540	0.42029
BAB_v1_a0537	0.487768			BAB_v1_b0541	0.414634
BAB_v1_a0539	0.549407			BAB_v1_b0542	0.376923
BAB_v1_a0540	0.511111			BAB_v1_b0543	0.0763158
BAB_v1_a0541	0.524752			BAB_v1_b0545	0.443238
BAB_v1_a0542	0.506964			BAB_v1_b0546	0.46383
BAB_v1_a0543	0.4238			BAB_v1_b0547	0.554795
BAB_v1_a0544	0.405405			BAB_v1_b0548	0.347992
BAB_v1_a0545	0.542254			BAB_v1_b0549	0.493827
BAB_v1_a0546	0.461078			BAB_v1_b0550	0.429459
BAB_v1_a0547	0.5			BAB_v1_b0551	0.00865052
BAB_v1_a0548	0.509317			BAB_v1_b0552	0.524939
BAB_v1_a0549	0.445476			BAB_v1_b0553	0.41989
BAB_v1_a0550	0.451087			BAB_v1_b0554	0.507389
BAB_v1_a0551	0.534653			BAB_v1_b0555	0.511029
BAB_v1_a0552	0.52			BAB_v1_b0556	0.478191
BAB_v1_a0553	0.51532			BAB_v1_b0557	0.408714
BAB_v1_a0554	0.00906344			BAB_v1_b0558	0.395062
BAB_v1_a0555	0.216374			BAB_v1_b0559	0.293729
BAB_v1_a0556	0.437294			BAB_v1_b0560	0.401316
BAB_v1_a0557	0.266773			BAB_v1_b0561	0.338961
BAB_v1_a0558	0.235294			BAB_v1_b0562	0.288022
BAB_v1_a0559	0.385051			BAB_v1_b0563	0.457217
BAB_v1_a0560	0.664384			BAB_v1_b0564	0.391975
BAB_v1_a0561	0.555556			BAB_v1_b0565	0.547997
BAB_v1_a0562	0.143275			BAB_v1_b0566	0.397373
BAB_v1_a0563	0.48			BAB_v1_b0567	0.469298
BAB_v1_a0564	0.522727			BAB_v1_b0568	0.480218
BAB_v1_a0565	0.301887			BAB_v1_b0569	0.241158
BAB_v1_a0566	0.0306122			BAB_v1_b0570	0.361538
BAB_v1_a0567	0			BAB_v1_b0571	0.354932
BAB_v1_a0568	0.230366			BAB_v1_b0572	0.4238
BAB_v1_a0569	0.426174			BAB_v1_b0573	0.404391
BAB_v1_a0570	0.557823			BAB_v1_b0574	0.409253
BAB_v1_a0571	0.553114			BAB_v1_b0575	0.370478
BAB_v1_a0572	0.376712			BAB_v1_b0576	0.436879
BAB_v1_a0573	0.125326			BAB_v1_b0577	0.396734
BAB_v1_a0574	0.316265			BAB_v1_b0578	0.539663
BAB_v1_a0575	0.497908			BAB_v1_b0579	0.493524
BAB_v1_a0576	0.495845			BAB_v1_b0580	0.423077
BAB_v1_a0577	0.522498			BAB_v1_b0581	0.470785
BAB_v1_a0578	0.482942			BAB_v1_b0582	0.503759
BAB_v1_a0579	0.45885			BAB_v1_b0583	0.516547
BAB_v1_a0580	0.515949			BAB_v1_b0584	0.493194
BAB_v1_a0581	0.575531			BAB_v1_b0585	0.446009
BAB_v1_a0582	0.576623			BAB_v1_b0586	0.442191
BAB_v1_a0583	0.450119			BAB_v1_b0587	0.449324
BAB_v1_a0584	0.488474			BAB_v1_b0588	0.59403
BAB_v1_a0585	0.420552			BAB_v1_b0589	0.500778
BAB_v1_a0586	0.474591			BAB_v1_b0590	0.385675
BAB_v1_a0587	0.392727			BAB_v1_b0591	0.229358
BAB_v1_a0588	0.444444			BAB_v1_b0592	0.463209
BAB_v1_a0589	0.52967			BAB_v1_b0593	0.210095
BAB_v1_a0590	0.503086			BAB_v1_b0594	0.394481
BAB_v1_a0591	0.43153			BAB_v1_b0595	0.419469
BAB_v1_a0592	0.446508			BAB_v1_b0596	0.480944
BAB_v1_a0593	0.323263			BAB_v1_b0597	0.417778
BAB_v1_a0594	0.489496			BAB_v1_b0598	0.461984
BAB_v1_a0595	0.266055			BAB_v1_b0599	0.376147
BAB_v1_a0596	0.300781			BAB_v1_b0600	0.535674
BAB_v1_a0597	0.388116			BAB_v1_b0601	0.471729
BAB_v1_a0598	0.56383			BAB_v1_b0602	0.47619
BAB_v1_a0599	0.472669			BAB_v1_b0603	0.572
BAB_v1_a0600	0.0869565			BAB_v1_b0604	0.149171
BAB_v1_a0601	0.527708			BAB_v1_b0605	0.343434
BAB_v1_a0602	0.475046			BAB_v1_b0606	0.417778
BAB_v1_a0603	0.520635			BAB_v1_b0607	0.380531
BAB_v1_a0604	0.582766			BAB_v1_b0608	0.585987
BAB_v1_a0605	0.52069			BAB_v1_b0609	0.326667
BAB_v1_a0606	0.509512			BAB_v1_b0610	0.4
BAB_v1_a0607	0.547203			BAB_v1_b0611	0.435216
BAB_v1_a0608	0.381443			BAB_v1_b0612	0.379404
BAB_v1_a0609	0.527725			BAB_v1_b0613	0.371216
BAB_v1_a0610	0.0208768			BAB_v1_b0614	0.446211
BAB_v1_a0611	0.602996			BAB_v1_b0615	0.479115
BAB_v1_a0612	0.469158			BAB_v1_b0616	0.49345
BAB_v1_a0613	0.0701754			BAB_v1_b0617	0.0538721
BAB_v1_a0614	0.409639			BAB_v1_b0618	0.471715
BAB_v1_a0615	0.493113			BAB_v1_b0619	0.157895
BAB_v1_a0616	0.52044			BAB_v1_b0620	0.450766
BAB_v1_a0617	0.45057			BAB_v1_b0621	0.332773
BAB_v1_a0618	0.00879765			BAB_v1_b0622	0.544715
BAB_v1_a0619	0.306407			BAB_v1_b0623	0.458799
BAB_v1_a0620	0.343814			BAB_v1_b0624	0.108553
BAB_v1_a0621	0.316537			BAB_v1_b0625	0.428571
BAB_v1_a0622	0.462094			BAB_v1_b0626	0.437037
BAB_v1_a0623	0.4			BAB_v1_b0627	0.0226804
BAB_v1_a0624	0.449309			BAB_v1_b0628	0.194553
BAB_v1_a0625	0.597137			BAB_v1_b0629	0.241602
BAB_v1_a0626	0.51092			BAB_v1_b0630	0.62212
BAB_v1_a0627	0.531707			BAB_v1_b0631	0.461538
BAB_v1_a0628	0.509036			BAB_v1_b0632	0.514886
BAB_v1_a0629	0.554745			BAB_v1_b0633	0.126638
BAB_v1_a0630	0.489005			BAB_v1_b0634	0.00337553
BAB_v1_a0631	0.468439			BAB_v1_b0635	0.355556
BAB_v1_a0632	0.511236			BAB_v1_b0636	0.390411
BAB_v1_a0633	0.493137			BAB_v1_b0637	0.00297796
BAB_v1_a0634	0.553097			BAB_v1_b0638	0.464334
BAB_v1_a0635	0.466667			BAB_v1_b0639	0.0388802
BAB_v1_a0636	0.599532			BAB_v1_b0640	0.549787
BAB_v1_a0637	0.401813			BAB_v1_b0641	0.53
BAB_v1_a0638	0.527473			BAB_v1_b0642	0.481416
BAB_v1_a0639	0.389706			BAB_v1_b0643	0.491404
BAB_v1_a0640	0.585714			BAB_v1_b0644	0.275862
BAB_v1_a0641	0.519608			BAB_v1_b0645	0.00457875
BAB_v1_a0642	0.434783			BAB_v1_b0646	0.013708
BAB_v1_a0643	0.560219			BAB_v1_b0647	0.442217
BAB_v1_a0644	0.398693			BAB_v1_b0648	0.0567686
BAB_v1_a0645	0.532544			BAB_v1_b0649	0.472598
BAB_v1_a0646	0.557377			BAB_v1_b0650	0.462687
BAB_v1_a0647	0.549208			BAB_v1_b0651	0.442593
BAB_v1_a0648	0.463415			BAB_v1_b0652	0.00203114
BAB_v1_a0649	0.205021			BAB_v1_b0653	0.322515
BAB_v1_a0650	0.491833			BAB_v1_b0654	0.244444
BAB_v1_a0651	0.416985			BAB_v1_b0655	0.437126
BAB_v1_a0652	0.337017			BAB_v1_b0656	0.0060241
BAB_v1_a0653	0.312843			BAB_v1_b0657	0.158133
BAB_v1_a0654	0.188917			BAB_v1_b0658	0.402098
BAB_v1_a0655	0.229755			BAB_v1_b0659	0.527397
BAB_v1_a0656	0.139474			BAB_v1_b0660	0.3744
BAB_v1_a0657	0.442011			BAB_v1_b0661	0.459584
BAB_v1_a0658	0.495575			BAB_v1_b0662	0.573793
BAB_v1_a0659	0.11121			BAB_v1_b0663	0.486936
BAB_v1_a0660	0.310885			BAB_v1_b0664	0.474786
BAB_v1_a0661	0.0367081			BAB_v1_b0665	0.416452
BAB_v1_a0662	0.296119			BAB_v1_b0666	0.355828
BAB_v1_a0663	0.439415			BAB_v1_b0667	0.619048
BAB_v1_a0664	0.550196			BAB_v1_b0668	0.243902
BAB_v1_a0665	0.494024			BAB_v1_b0669	0.519337
BAB_v1_a0666	0.00143266			BAB_v1_b0670	0.261438
BAB_v1_a0667	0.00517369			BAB_v1_b0671	0.703448
BAB_v1_a0668	0.447028			BAB_v1_b0672	0.632708
BAB_v1_a0669	0.524126			BAB_v1_b0673	0.552124
BAB_v1_a0670	0.518797			BAB_v1_b0674	0.61973
BAB_v1_a0671	0.466165			BAB_v1_b0675	0.556701
BAB_v1_a0672	0.443662			BAB_v1_b0676	0.689139
BAB_v1_a0673	0.429603			BAB_v1_b0677	0.506639
BAB_v1_a0674	0.409756			BAB_v1_b0678	0.376712
BAB_v1_a0675	0.434641			BAB_v1_b0679	0.375839
BAB_v1_a0676	0.255814			BAB_v1_b0680	0.534005
BAB_v1_a0677	0.453846			BAB_v1_b0681	0.472222
BAB_v1_a0678	0.53			BAB_v1_b0682	0.526316
BAB_v1_a0679	0.455347			BAB_v1_b0683	0.553509
BAB_v1_a0680	0.391892			BAB_v1_b0684	0.514905
BAB_v1_a0681	0.39586			BAB_v1_b0685	0.503807
BAB_v1_a0682	0.056338			BAB_v1_b0686	0.418002
BAB_v1_a0683	0.00229885			BAB_v1_b0687	0.533333
BAB_v1_a0684	0.358674			BAB_v1_b0688	0.610108
BAB_v1_a0685	0.253425			BAB_v1_b0689	0.2
BAB_v1_a0686	0.333969			BAB_v1_b0690	0.233138
BAB_v1_a0687	0.364503			BAB_v1_b0691	0.30452
BAB_v1_a0688	0.335366			BAB_v1_b0692	0.207037
BAB_v1_a0689	0.00992908			BAB_v1_b0693	0.235943
BAB_v1_a0690	0.0368421			BAB_v1_b0694	0.21118
BAB_v1_a0691	0.357542			BAB_v1_b0695	0.515686
BAB_v1_a0692	0.0305011			BAB_v1_b0696	0.0635359
BAB_v1_a0693	0.0965732			BAB_v1_b0697	0.36803
BAB_v1_a0694	0.27525			BAB_v1_b0698	0.463325
BAB_v1_a0695	0.231602			BAB_v1_b0699	0.457041
BAB_v1_a0696	0.465426			BAB_v1_b0700	0.433566
BAB_v1_a0697	0.414062			BAB_v1_b0701	0.434022
BAB_v1_a0698	0.514981			BAB_v1_b0702	0.355427
BAB_v1_a0699	0.521156			BAB_v1_b0703	0.434783
BAB_v1_a0700	0.546945			BAB_v1_b0704	0.506782
BAB_v1_a0701	0.276688			BAB_v1_b0705	0.493151
BAB_v1_a0702	0.0246914			BAB_v1_b0707	0.519351
BAB_v1_a0703	0.0127796			BAB_v1_b0708	0.515187
BAB_v1_a0704	0.00177305			BAB_v1_b0709	0.469449
BAB_v1_a0705	0.0696118			BAB_v1_b0710	0.419312
BAB_v1_a0706	0.297479			BAB_v1_b0712	0.472318
BAB_v1_a0707	0.53317			BAB_v1_b0713	0.397183
BAB_v1_a0708	0.421371			BAB_v1_b0714	0.201342
BAB_v1_a0709	0.0969609			BAB_v1_b0715	0.401975
BAB_v1_a0710	0.226592			BAB_v1_b0716	0.378812
BAB_v1_a0711	0.46732			BAB_v1_b0717	0.325203
BAB_v1_a0712	0.424528			BAB_v1_b0718	0.414502
BAB_v1_a0713	0.479401			BAB_v1_b0719	0.351008
BAB_v1_a0714	0.492958			BAB_v1_b0720	0.0178306
BAB_v1_a0715	0.413686			BAB_v1_b0721	0.00648415
BAB_v1_a0716	0.597561			BAB_v1_b0722	0.502137
BAB_v1_a0718	0.00411184			BAB_v1_b0723	0.327586
BAB_v1_a0719	0			BAB_v1_b0724	0.573333
BAB_v1_a0720	0.56158			BAB_v1_b0725	0.462287
BAB_v1_a0721	0.53125			BAB_v1_b0726	0.490783
BAB_v1_a0722	0.456381			BAB_v1_b0727	0.525926
BAB_v1_a0723	0.320783			BAB_v1_b0728	0.419023
BAB_v1_a0724	0.204848			BAB_v1_b0729	0.403955
BAB_v1_a0725	0.0078534			BAB_v1_b0730	0.488518
BAB_v1_a0726	0.00312663			BAB_v1_b0731	0.541063
BAB_v1_a0727	0.0310345			BAB_v1_b0732	0.342222
BAB_v1_a0728	0.0118026			BAB_v1_b0733	0.475962
BAB_v1_a0729	0.451883			BAB_v1_b0734	0.48494
BAB_v1_a0730	0.0752089			BAB_v1_b0735	0.468254
BAB_v1_a0731	0.538803			BAB_v1_b0736	0.441176
BAB_v1_a0732	0.420703			BAB_v1_b0737	0.414706
BAB_v1_a0733	0.480488			BAB_v1_b0738	0.438776
BAB_v1_a0734	0.00887574			BAB_v1_b0739	0.456338
BAB_v1_a0735	0.454685			BAB_v1_b0740	0.419837
BAB_v1_a0736	0.399491			BAB_v1_b0741	0.461213
BAB_v1_a0737	0.253659			BAB_v1_b0742	0.489974
BAB_v1_a0738	0.00854701			BAB_v1_b0743	0.397059
BAB_v1_a0739	0.34375			BAB_v1_b0744	0.399679
BAB_v1_a0740	0.529554			BAB_v1_b0745	0.325905
BAB_v1_a0741	0.509174			BAB_v1_b0746	0.39868
BAB_v1_a0742	0.409357			BAB_v1_b0747	0.371429
BAB_v1_a0743	0.417062			BAB_v1_b0748	0.413793
BAB_v1_a0744	0.432432			BAB_v1_b0749	0.25
BAB_v1_a0745	0.373866			BAB_v1_b0750	0.43007
BAB_v1_a0746	0.571809			BAB_v1_b0751	0.446491
BAB_v1_a0747	0.494269			BAB_v1_b0752	0.489869
BAB_v1_a0748	0.49483			BAB_v1_b0753	0.44751
BAB_v1_a0749	0.457647			BAB_v1_b0754	0.420513
BAB_v1_a0750	0.407143			BAB_v1_b0755	0.215827
BAB_v1_a0751	0.227181			BAB_v1_b0756	0.459336
BAB_v1_a0752	0.269988			BAB_v1_b0757	0.399674
BAB_v1_a0753	0.359494			BAB_v1_b0758	0.480122
BAB_v1_a0754	0.509353			BAB_v1_b0759	0.393082
BAB_v1_a0755	0.526232			BAB_v1_b0760	0.486279
BAB_v1_a0756	0.567376			BAB_v1_b0761	0.41092
BAB_v1_a0757	0.314815			BAB_v1_b0762	0.453659
BAB_v1_a0758	0.616878			BAB_v1_b0763	0.485643
BAB_v1_a0759	0.126531			BAB_v1_b0764	0.44
BAB_v1_a0760	0.639831			BAB_v1_b0766	0.495272
BAB_v1_a0761	0.562372			BAB_v1_b0767	0.440708
BAB_v1_a0762	0.512586			BAB_v1_b0768	0.39255
BAB_v1_a0763	0.469438			BAB_v1_b0769	0.402439
BAB_v1_a0764	0.416667			BAB_v1_b0770	0.455598
BAB_v1_a0765	0.276423			BAB_v1_b0771	0.480744
BAB_v1_a0766	0.547619			BAB_v1_b0772	0.482558
BAB_v1_a0767	0.488771			BAB_v1_b0773	0.394949
BAB_v1_a0768	0.525517			BAB_v1_b0774	0.439644
BAB_v1_a0769	0.429952			BAB_v1_b0775	0.503247
BAB_v1_a0770	0.357911			BAB_v1_b0776	0.443213
BAB_v1_a0772	0.343541			BAB_v1_b0777	0.380435
BAB_v1_a0773	0.465686			BAB_v1_b0778	0.44717
BAB_v1_a0774	0.446154			BAB_v1_b0779	0.539103
BAB_v1_a0775	0.562637			BAB_v1_b0780	0.533851
BAB_v1_a0776	0.522792			BAB_v1_b0781	0.525568
BAB_v1_a0777	0.550102			BAB_v1_b0782	0.464034
BAB_v1_a0778	0.459596			BAB_v1_b0783	0.430823
BAB_v1_a0779	0.456731			BAB_v1_b0784	0.502016
BAB_v1_a0780	0.483422			BAB_v1_b0785	0.438127
BAB_v1_a0781	0.499184			BAB_v1_b0786	0.561194
BAB_v1_a0782	0.705556			BAB_v1_b0787	0.457447
BAB_v1_a0783	0.517241			BAB_v1_b0788	0.434043
BAB_v1_a0784	0.420475			BAB_v1_b0789	0.399123
BAB_v1_a0785	0.581395			BAB_v1_b0790	0.476429
BAB_v1_a0786	0.557613			BAB_v1_b0791	0.493432
BAB_v1_a0787	0.498182			BAB_v1_b0792	0.500816
BAB_v1_a0788	0.465438			BAB_v1_b0794	0.371287
BAB_v1_a0789	0.0179136			BAB_v1_b0795	0.490385
BAB_v1_a0790	0.205882			BAB_v1_b0796	0.410944
BAB_v1_a0791	0.547991			BAB_v1_b0797	0.446341
BAB_v1_a0792	0.241463			BAB_v1_b0798	0.358932
BAB_v1_a0793	0.0940541			BAB_v1_b0799	0.4412
BAB_v1_a0794	0.00629811			BAB_v1_b0800	0.518519
BAB_v1_a0795	0.492678			BAB_v1_b0801	0.488654
BAB_v1_a0796	0.00432432			BAB_v1_b0802	0.534384
BAB_v1_a0797	0.497496			BAB_v1_b0803	0.48961
BAB_v1_a0798	0.609043			BAB_v1_b0804	0.471675
BAB_v1_a0799	0.013269			BAB_v1_b0805	0.445609
BAB_v1_a0800	0.432658			BAB_v1_b0806	0.472819
BAB_v1_a0801	0.477011			BAB_v1_b0807	0.465409
BAB_v1_a0802	0.53528			BAB_v1_b0808	0.45505
BAB_v1_a0803	0.493756			BAB_v1_b0809	0.466111
BAB_v1_a0804	0.00095057			BAB_v1_b0810	0.386364
BAB_v1_a0805	0.344737			BAB_v1_b0811	0.525229
BAB_v1_a0806	0.00334448			BAB_v1_b0812	0.50514
BAB_v1_a0807	0.0205761			BAB_v1_b0813	0.547881
BAB_v1_a0808	0.403794			BAB_v1_b0814	0.455674
BAB_v1_a0809	0.0340633			BAB_v1_b0815	0.523582
BAB_v1_a0810	0.530162			BAB_v1_b0816	0.53352
BAB_v1_a0811	0.111386			BAB_v1_b0817	0.473684
BAB_v1_a0812	0.333333			BAB_v1_b0818	0.524793
BAB_v1_a0813	0.391011			BAB_v1_b0819	0.451017
BAB_v1_a0814	0.00600962			BAB_v1_b0820	0.424275
BAB_v1_a0815	0.010296			BAB_v1_b0821	0.431088
BAB_v1_a0816	0.0694981			BAB_v1_b0822	0.414301
BAB_v1_a0817	0.177419			BAB_v1_b0823	0.432432
BAB_v1_a0818	0.422925			BAB_v1_b0824	0.381737
BAB_v1_a0819	0.377236			BAB_v1_b0825	0.386792
BAB_v1_a0820	0.398305			BAB_v1_b0826	0.408676
BAB_v1_a0821	0.412664			BAB_v1_b0827	0.47651
BAB_v1_a0822	0.362069			BAB_v1_b0828	0.0056
BAB_v1_a0823	0.491857			BAB_v1_b0829	0.428854
BAB_v1_a0824	0.00536193			BAB_v1_b0830	0.594771
BAB_v1_a0825	0.448684			BAB_v1_b0831	0.442289
BAB_v1_a0826	0.0184211			BAB_v1_b0832	0.508108
BAB_v1_a0827	0			BAB_v1_b0833	0.56
BAB_v1_a0828	0.0292398			BAB_v1_b0834	0.201439
BAB_v1_a0829	0.573034			BAB_v1_b0835	0.506973
BAB_v1_a0830	0.451801			BAB_v1_b0836	0.419397
BAB_v1_a0831	0.453376			BAB_v1_b0837	0.491051
BAB_v1_a0833	0.348894			BAB_v1_b0838	0.00669456
BAB_v1_a0834	0.031746			BAB_v1_b0839	0.0730689
BAB_v1_a0835	0.361111			BAB_v1_b0840	0.489381
BAB_v1_a0836	0.305296			BAB_v1_b0841	0.548881
BAB_v1_a0838	0.539877			BAB_v1_b0842	0.595466
BAB_v1_a0839	0.00682594			BAB_v1_b0843	0.495137
BAB_v1_a0840	0.00645161			BAB_v1_b0844	0.404795
BAB_v1_a0841	0.00823045			BAB_v1_b0845	0.410377
BAB_v1_a0842	0.00210084			BAB_v1_b0846	0.427002
BAB_v1_a0843	0.0192644			BAB_v1_b0847	0.219697
BAB_v1_a0844	0.00574163			BAB_v1_b0848	0.413043
BAB_v1_a0845	0.00899281			BAB_v1_b0849	0.46789
BAB_v1_a0846	0.0159915			BAB_v1_b0850	0.455954
BAB_v1_a0847	0.00295858			BAB_v1_b0851	0.439891
BAB_v1_a0848	0.020284			BAB_v1_b0852	0.458445
BAB_v1_a0849	0.0203252			BAB_v1_b0853	0.489461
BAB_v1_a0850	0.0195091			BAB_v1_b0854	0.467072
BAB_v1_a0851	0.0149254			BAB_v1_b0855	0.507079
BAB_v1_a0852	0			BAB_v1_b0856	0.423859
BAB_v1_a0853	0.0156986			BAB_v1_b0857	0.4375
BAB_v1_a0854	0.5			BAB_v1_b0858	0.36342
BAB_v1_a0855	0.404321			BAB_v1_b0859	0.327778
BAB_v1_a0856	0.409302			BAB_v1_b0860	0.53871
BAB_v1_a0857	0.0540541			BAB_v1_b0861	0.535676
BAB_v1_a0858	0.00659134			BAB_v1_b0862	0.509965
BAB_v1_a0859	0.00475737			BAB_v1_b0863	0.440421
BAB_v1_a0860	0.00365631			BAB_v1_b0865	0.369427
BAB_v1_a0862	0.0132474			BAB_v1_b0866	0.382353
BAB_v1_a0863	0.229299			BAB_v1_b0867	0.338346
BAB_v1_a0864	0.350453			BAB_v1_b0868	0.366972
BAB_v1_a0865	0.409357			BAB_v1_b0869	0.545315
BAB_v1_a0866	0.429799			BAB_v1_b0870	0.446309
BAB_v1_a0867	0.353175			BAB_v1_b0871	0.34134
BAB_v1_a0868	0.00811359			BAB_v1_b0872	0.349323
BAB_v1_a0869	0.380142			BAB_v1_b0873	0.323077
BAB_v1_a0870	0.408472			BAB_v1_b0874	0.40113
BAB_v1_a0871	0.115108			BAB_v1_b0875	0.478049
BAB_v1_a0872	0.357354			BAB_v1_b0876	0.416327
BAB_v1_a0873	0.195489			BAB_v1_b0877	0.491627
BAB_v1_a0874	0.379679			BAB_v1_b0878	0.54372
BAB_v1_a0875	0.292291			BAB_v1_b0879	0.519351
BAB_v1_a0876	0.517134			BAB_v1_b0880	0.543568
BAB_v1_a0877	0.510638			BAB_v1_b0881	0.491919
BAB_v1_a0879	0.387337			BAB_v1_b0882	0.488119
BAB_v1_a0880	0.505155			BAB_v1_b0883	0.481527
BAB_v1_a0881	0.218954			BAB_v1_b0884	0.373239
BAB_v1_a0882	0.498339			BAB_v1_b0885	0.519492
BAB_v1_a0883	0.412724			BAB_v1_b0886	0.498957
BAB_v1_a0884	0.507625			BAB_v1_b0887	0.433333
BAB_v1_a0885	0.490701			BAB_v1_b0888	0.435398
BAB_v1_a0886	0.0268972			BAB_v1_b0889	0.518072
BAB_v1_a0887	0.00369686			BAB_v1_b0890	0.404284
BAB_v1_a0888	0.027027			BAB_v1_b0891	0.392523
BAB_v1_a0889	0.0109489			BAB_v1_b0892	0.550847
BAB_v1_a0890	0.00783546			BAB_v1_b0893	0.470501
BAB_v1_a0891	0.0021164			BAB_v1_b0894	0.431335
BAB_v1_a0892	0.00444444			BAB_v1_b0895	0.457143
BAB_v1_a0894	0.514096			BAB_v1_b0896	0.451985
BAB_v1_a0895	0.463325			BAB_v1_b0897	0.481233
BAB_v1_a0896	0.553333			BAB_v1_b0898	0.429838
BAB_v1_a0897	0.51453			BAB_v1_b0899	0.522907
BAB_v1_a0898	0.514819			BAB_v1_b0900	0.338942
BAB_v1_a0899	0.510055			BAB_v1_b0901	0.443102
BAB_v1_a0900	0.542857			BAB_v1_b0902	0.440594
BAB_v1_a0901	0.105134			BAB_v1_b0903	0.526882
BAB_v1_a0902	0.473404			BAB_v1_b0904	0.446429
BAB_v1_a0903	0.493207			BAB_v1_b0905	0.454756
BAB_v1_a0904	0.422086			BAB_v1_b0906	0.47741
BAB_v1_a0905	0.331593			BAB_v1_b0907	0.481761
BAB_v1_a0906	0.497207			BAB_v1_b0908	0.404122
BAB_v1_a0907	0.374737			BAB_v1_b0909	0.482736
BAB_v1_a0908	0.00326264			BAB_v1_b0910	0.486711
BAB_v1_a0909	0.456036			BAB_v1_b0911	0.480405
BAB_v1_a0910	0.428319			BAB_v1_b0912	0.368171
BAB_v1_a0911	0.0692308			BAB_v1_b0913	0.452158
BAB_v1_a0912	0.549689			BAB_v1_b0915	0.494548
BAB_v1_a0913	0.00389408			BAB_v1_b0916	0.484536
BAB_v1_a0914	0.171573			BAB_v1_b0918	0.49596
BAB_v1_a0915	0.519018			BAB_v1_b0919	0.255814
BAB_v1_a0916	0.474302			BAB_v1_b0920	0.384752
BAB_v1_a0917	0.512909			BAB_v1_b0921	0.245902
BAB_v1_a0918	0.155172			BAB_v1_b0922	0.466746
BAB_v1_a0919	0.307527			BAB_v1_b0923	0.42586
BAB_v1_a0920	0.0727273			BAB_v1_b0924	0.430631
BAB_v1_a0921	0.00266193			BAB_v1_b0925	0.423913
BAB_v1_a0922	0.512235			BAB_v1_b0926	0.553097
BAB_v1_a0923	0.430108			BAB_v1_b0927	0.279597
BAB_v1_a0924	0.00192678			BAB_v1_b0928	0.387255
BAB_v1_a0925	0.456647			BAB_v1_b0929	0.42735
BAB_v1_a0926	0.164835			BAB_v1_b0930	0.43557
BAB_v1_a0927	0.11978			BAB_v1_b0931	0.492308
BAB_v1_a0928	0.109325			BAB_v1_b0932	0.536817
BAB_v1_a0929	0.0314843			BAB_v1_b0933	0.548948
BAB_v1_a0930	0.532143			BAB_v1_b0934	0.34375
BAB_v1_a0931	0.344828			BAB_v1_b0935	0.514793
BAB_v1_a0932	0.493392			BAB_v1_b0936	0.493846
BAB_v1_a0933	0.525275			BAB_v1_b0937	0.663577
BAB_v1_a0934	0.322723			BAB_v1_b0938	0.483425
BAB_v1_a0935	0.00332779			BAB_v1_b0939	0.581081
BAB_v1_a0936	0.406948			BAB_v1_b0940	0.525346
BAB_v1_a0937	0.0945122			BAB_v1_b0941	0.317073
BAB_v1_a0938	0.0735294			BAB_v1_b0942	0.385224
BAB_v1_a0939	0.0478723			BAB_v1_b0943	0.484221
BAB_v1_a0940	0.331301			BAB_v1_b0944	0.457177
BAB_v1_a0941	0.00725295			BAB_v1_b0945	0.523377
BAB_v1_a0942	0.00265957			BAB_v1_b0946	0.474153
BAB_v1_a0943	0.00527704			BAB_v1_b0947	0.525874
BAB_v1_a0944	0.44427			BAB_v1_b0948	0.484848
BAB_v1_a0945	0.461538			BAB_v1_b0949	0.632353
BAB_v1_a0946	0.451128			BAB_v1_b0950	0.48065
BAB_v1_a0947	0.0704607			BAB_v1_b0951	0.444862
BAB_v1_a0948	0.0402685			BAB_v1_b0952	0.347044
BAB_v1_a0949	0.42998			BAB_v1_b0953	0.470721
BAB_v1_a0950	0.00915099			BAB_v1_b0954	0.413943
BAB_v1_a0951	0.0116429			BAB_v1_b0955	0.40118
BAB_v1_a0952	0			BAB_v1_b0956	0.496955
BAB_v1_a0953	0			BAB_v1_b0957	0.452035
BAB_v1_a0954	0			BAB_v1_b0958	0.422018
BAB_v1_a0955	0			BAB_v1_b0959	0.544839
BAB_v1_a0956	0.458621			BAB_v1_b0960	0.49505
BAB_v1_a0957	0.390318			BAB_v1_b0961	0.46934
BAB_v1_a0958	0.422043			BAB_v1_b0962	0.495352
BAB_v1_a0959	0.391096			BAB_v1_b0963	0.529197
BAB_v1_a0960	0.000997009			BAB_v1_b0964	0.536718
BAB_v1_a0961	0.561873			BAB_v1_b0965	0.442767
BAB_v1_a0962	0.56391			BAB_v1_b0966	0.412844
BAB_v1_a0963	0.00740741			BAB_v1_b0967	0.597315
BAB_v1_a0964	0.109342			BAB_v1_b0968	0.0740741
BAB_v1_a0965	0.00492207			BAB_v1_b0969	0.0841751
BAB_v1_a0966	0.00331675			BAB_v1_b0970	0.0225102
BAB_v1_a0967	0.0176298			BAB_v1_b0971	0.0248834
BAB_v1_a0968	0.0120482			BAB_v1_b0972	0.00702247
BAB_v1_a0969	0.0328358			BAB_v1_b0973	0.48227
BAB_v1_a0970	0.361647			BAB_v1_b0974	0.432191
BAB_v1_a0971	0.00323102			BAB_v1_b0975	0.00146199
BAB_v1_a0972	0.241796			BAB_v1_b0976	0.458462
BAB_v1_a0973	0.0855263			BAB_v1_b0977	0.00316122
BAB_v1_a0974	0.544118			BAB_v1_b0978	0.408247
BAB_v1_a0975	0.367647			BAB_v1_b0979	0.113208
BAB_v1_a0976	0.40625			BAB_v1_b0980	0.384743
BAB_v1_a0977	0.420455			BAB_v1_b0981	0.00543478
BAB_v1_a0978	0.393258			BAB_v1_b0982	0.04038
BAB_v1_a0979	0.405157			BAB_v1_b0983	0.470889
BAB_v1_a0980	0.121368			BAB_v1_b0984	0.497959
BAB_v1_a0981	0.00686185			BAB_v1_b0985	0.537778
BAB_v1_a0982	0.413223			BAB_v1_b0986	0.360996
BAB_v1_a0983	0.436798			BAB_v1_b0987	0.475888
BAB_v1_a0984	0.346667			BAB_v1_b0988	0.503497
BAB_v1_a0985	0.365809			BAB_v1_b0989	0.191336
BAB_v1_a0986	0.5			BAB_v1_b0990	0.472803
BAB_v1_a0987	0.40281			BAB_v1_b0991	0.611511
BAB_v1_a0988	0.456464			BAB_v1_b0992	0.434343
BAB_v1_a0989	0.408898			BAB_v1_b0993	0.438017
BAB_v1_a0990	0.436157			BAB_v1_b0994	0.435216
BAB_v1_a0991	0.519164			BAB_v1_b0995	0.226667
BAB_v1_a0992	0.398134			BAB_v1_b0996	0.00681663
BAB_v1_a0993	0.36193			BAB_v1_b0997	0.342772
BAB_v1_a0994	0.508088			BAB_v1_b0998	0.0423387
BAB_v1_a0995	0.506709			BAB_v1_b0999	0.364026
BAB_v1_a0996	0.42029			BAB_v1_b1000	0.482966
BAB_v1_a0997	0.348259			BAB_v1_b1002	0.485955
BAB_v1_a0998	0.47503			BAB_v1_b1003	0.483478
BAB_v1_a0999	0.521472			BAB_v1_b1004	0.430088
BAB_v1_a1000	0.625767			BAB_v1_b1005	0.463028
BAB_v1_a1001	0.501109			BAB_v1_b1006	0.448669
BAB_v1_a1002	0.61413			BAB_v1_b1007	0.401541
BAB_v1_a1003	0.757991			BAB_v1_b1008	0.389831
BAB_v1_a1004	0.391192			BAB_v1_b1009	0.490196
BAB_v1_a1005	0.618462			BAB_v1_b1010	0.434576
BAB_v1_a1006	0.384146			BAB_v1_b1011	0.0229885
BAB_v1_a1007	0.506887			BAB_v1_b1012	0.00484848
BAB_v1_a1008	0.552381			BAB_v1_b1013	0.000789266
BAB_v1_a1010	0.126984			BAB_v1_b1014	0.00618238
BAB_v1_a1011	0.401015			BAB_v1_b1016	0.5
BAB_v1_a1012	0			BAB_v1_b1017	0.542683
BAB_v1_a1013	0			BAB_v1_b1018	0.580153
BAB_v1_a1014	0.105096			BAB_v1_b1019	0.501931
BAB_v1_a1015	0.531915			BAB_v1_b1020	0.327869
BAB_v1_a1016	0.545977			BAB_v1_b1021	0
BAB_v1_a1017	0.411812			BAB_v1_b1023	0.410256
BAB_v1_a1018	0.39858			BAB_v1_b1024	0.498267
BAB_v1_a1019	0.310345			BAB_v1_b1025	0.457875
BAB_v1_a1020	0.248588			BAB_v1_b1026	0.531095
BAB_v1_a1021	0.610561			BAB_v1_b1027	0.448733
BAB_v1_a1022	0.588889			BAB_v1_b1028	0.454198
BAB_v1_a1023	0.643836			BAB_v1_b1029	0.506782
BAB_v1_a1024	0.458484			BAB_v1_b1030	0.503058
BAB_v1_a1025	0.499506			BAB_v1_b1031	0.501946
BAB_v1_a1026	0.445378			BAB_v1_b1032	0.418533
BAB_v1_a1027	0.0155039			BAB_v1_b1033	0.425612
BAB_v1_a1028	0.0242494			BAB_v1_b1034	0.458763
BAB_v1_a1029	0.00404204			BAB_v1_b1035	0.45148
BAB_v1_a1030	0.35703			BAB_v1_b1036	0.412979
BAB_v1_a1031	0.385321			BAB_v1_b1037	0.429978
BAB_v1_a1032	0.333565			BAB_v1_b1038	0.452706
BAB_v1_a1033	0.320153			BAB_v1_b1039	0.492718
BAB_v1_a1034	0.45098			BAB_v1_b1040	0.460317
BAB_v1_a1035	0.488462			BAB_v1_b1041	0.519663
BAB_v1_a1036	0.443609			BAB_v1_b1042	0.5
BAB_v1_a1037	0.396296			BAB_v1_b1043	0.531095
BAB_v1_a1038	0.00159744			BAB_v1_b1044	0.467601
BAB_v1_a1039	0.0337178			BAB_v1_b1045	0.459807
BAB_v1_a1040	0.303704			BAB_v1_b1046	0.511139
BAB_v1_a1041	0.497925			BAB_v1_b1047	0.473763
BAB_v1_a1042	0.238532			BAB_v1_b1048	0.535264
BAB_v1_a1043	0.448582			BAB_v1_b1049	0.411012
BAB_v1_a1044	0.0125448			BAB_v1_b1050	0.484241
BAB_v1_a1045	0.0934579			BAB_v1_b1051	0.521306
BAB_v1_a1046	0.150198			BAB_v1_b1052	0.45292
BAB_v1_a1047	0.143984			BAB_v1_b1053	0.48367
BAB_v1_a1048	0.00967118			BAB_v1_b1054	0.513006
BAB_v1_a1049	0.321429			BAB_v1_b1055	0.481395
BAB_v1_a1050	0.00453858			BAB_v1_b1056	0.473151
BAB_v1_a1051	0.0100091			BAB_v1_b1057	0.467876
BAB_v1_a1052	0.531561			BAB_v1_b1058	0.508539
BAB_v1_a1053	0.011828			BAB_v1_b1059	0.498485
BAB_v1_a1054	0.469388			BAB_v1_b1060	0.48494
BAB_v1_a1055	0.43344			BAB_v1_b1061	0.351779
BAB_v1_a1056	0.444284			BAB_v1_b1063	0.434783
BAB_v1_a1057	0.397484			BAB_v1_b1064	0.340568
BAB_v1_a1058	0.463221			BAB_v1_b1065	0
BAB_v1_a1059	0.119588			BAB_v1_b1071	0.673759
BAB_v1_a1060	0.216216			BAB_v1_b1072	0.485
BAB_v1_a1061	0.401544			BAB_v1_b1073	0.485447
BAB_v1_a1062	0.4375			BAB_v1_b1074	0.385572
BAB_v1_a1063	0.00596125			BAB_v1_b1075	0.414804
BAB_v1_a1064	0.0348432			BAB_v1_b1076	0.299419
BAB_v1_a1065	0.0374707			BAB_v1_b1077	0.404011
BAB_v1_a1066	0.398126			BAB_v1_b1078	0.455882
BAB_v1_a1067	0.466822			BAB_v1_b1079	0.406176
BAB_v1_a1068	0.4375			BAB_v1_b1080	0.431818
BAB_v1_a1069	0.48			BAB_v1_b1081	0.478814
BAB_v1_a1070	0.427711			BAB_v1_b1082	0.504615
BAB_v1_a1071	0.443227			BAB_v1_b1083	0.33279
BAB_v1_a1072	0.0106848			BAB_v1_b1084	0.45583
BAB_v1_a1073	0.363354			BAB_v1_b1085	0.375763
BAB_v1_a1074	0.36673			BAB_v1_b1086	0.388462
BAB_v1_a1075	0.316498			BAB_v1_b1087	0.369863
BAB_v1_a1076	0.387877			BAB_v1_b1088	0.429245
BAB_v1_a1077	0.594872			BAB_v1_b1089	0.498489
BAB_v1_a1078	0.509756			BAB_v1_b1090	0.494536
BAB_v1_a1079	0.517685			BAB_v1_b1091	0.434783
BAB_v1_a1080	0.540816			BAB_v1_b1092	0.504785
BAB_v1_a1081	0.422442			BAB_v1_b1093	0.458763
BAB_v1_a1082	0.544885			BAB_v1_b1094	0.5
BAB_v1_a1083	0.341609			BAB_v1_b1095	0.338208
BAB_v1_a1084	0.527273			BAB_v1_b1096	0.460699
BAB_v1_a1085	0.407543			BAB_v1_b1097	0.432353
BAB_v1_a1086	0.342857			BAB_v1_b1098	0.466151
BAB_v1_a1087	0.364035			BAB_v1_b1099	0.475
BAB_v1_a1088	0.357314			BAB_v1_b1100	0.40625
BAB_v1_a1089	0.436242			BAB_v1_b1101	0.457823
BAB_v1_a1090	0.438655			BAB_v1_b1102	0.545723
BAB_v1_a1091	0.465726			BAB_v1_b1103	0.51047
BAB_v1_a1092	0.500734			BAB_v1_b1104	0.436536
BAB_v1_a1093	0.529412			BAB_v1_b1105	0.455215
BAB_v1_a1094	0.483721			BAB_v1_b1106	0.365118
BAB_v1_a1095	0.486928			BAB_v1_b1107	0.467381
BAB_v1_a1096	0.411145			BAB_v1_b1108	0.439276
BAB_v1_a1097	0.461837			BAB_v1_b1109	0.513345
BAB_v1_a1098	0.474534			BAB_v1_b1110	0.493045
BAB_v1_a1099	0.345643			BAB_v1_b1111	0.25
BAB_v1_a1100	0.470348			BAB_v1_b1112	0.449456
BAB_v1_a1101	0.403846			BAB_v1_b1113	0.358382
BAB_v1_a1102	0.337871			BAB_v1_b1114	0.558673
BAB_v1_a1103	0.00441362			BAB_v1_b1115	0.423267
BAB_v1_a1104	0.493194			BAB_v1_b1116	0.41573
BAB_v1_a1106	0.52862			BAB_v1_b1117	0.369393
BAB_v1_a1107	0.457386			BAB_v1_b1118	0.392947
BAB_v1_a1108	0.00389864			BAB_v1_b1119	0.446762
BAB_v1_a1109	0.453731			BAB_v1_b1120	0.405157
BAB_v1_a1110	0.532365			BAB_v1_b1121	0.46124
BAB_v1_a1111	0.155172			BAB_v1_b1122	0.463147
BAB_v1_a1112	0.514056			BAB_v1_b1123	0.413738
BAB_v1_a1113	0.540123			BAB_v1_b1124	0.503876
BAB_v1_a1114	0			BAB_v1_b1125	0.455161
BAB_v1_a1115	0			BAB_v1_b1126	0.434389
BAB_v1_a1116	0			BAB_v1_b1127	0.566138
BAB_v1_a1117	0			BAB_v1_b1128	0.54964
BAB_v1_a1118	0			BAB_v1_b1129	0.439416
BAB_v1_a1119	0.430712			BAB_v1_b1130	0.52305
BAB_v1_a1120	0.697842			BAB_v1_b1131	0.594595
BAB_v1_a1121	0.527027			BAB_v1_b1132	0.479137
BAB_v1_a1122	0.448519			BAB_v1_b1133	0.379252
BAB_v1_a1123	0.570988			BAB_v1_b1134	0.478316
BAB_v1_a1124	0.441983			BAB_v1_b1135	0.472296
BAB_v1_a1125	0.502203			BAB_v1_b1136	0.447788
BAB_v1_a1126	0.423913			BAB_v1_b1137	0.513405
BAB_v1_a1127	0.531131			BAB_v1_b1138	0.555202
BAB_v1_a1128	0.455686			BAB_v1_b1139	0.451994
BAB_v1_a1129	0.441106			BAB_v1_b1140	0.478553
BAB_v1_a1131	0.462389			BAB_v1_b1141	0.469361
BAB_v1_a1132	0.200662			BAB_v1_b1142	0.452077
BAB_v1_a1133	0.43299			BAB_v1_b1143	0.504983
BAB_v1_a1134	0.482673			BAB_v1_b1144	0.476667
BAB_v1_a1135	0.387712			BAB_v1_b1145	0.430459
BAB_v1_a1136	0.010101			BAB_v1_b1146	0.461897
BAB_v1_a1137	0.428571			BAB_v1_b1147	0.383197
BAB_v1_a1138	0.00225836			BAB_v1_b1148	0.512987
BAB_v1_a1139	0.40159			BAB_v1_b1149	0.468912
BAB_v1_a1140	0.467532			BAB_v1_b1150	0.451783
BAB_v1_a1141	0.380952			BAB_v1_b1151	0.552721
BAB_v1_a1142	0.380062			BAB_v1_b1152	0.5
BAB_v1_a1143	0.00990099			BAB_v1_b1153	0.439954
BAB_v1_a1144	0.4375			BAB_v1_b1154	0.446228
BAB_v1_a1145	0.492308			BAB_v1_b1155	0.417745
BAB_v1_a1146	0.43379			BAB_v1_b1156	0.261905
BAB_v1_a1147	0.171795			BAB_v1_b1157	0.0052356
BAB_v1_a1148	0.0705882			BAB_v1_b1158	0.00126904
BAB_v1_a1149	0.0176471			BAB_v1_bmiscRNA1	0.404669
BAB_v1_a1150	0.055666			BAB_v1_bmiscRNA10	0.5
BAB_v1_a1151	0.519862			BAB_v1_bmiscRNA11	0.309942
BAB_v1_a1152	0.0904255			BAB_v1_bmiscRNA12	0.290076
BAB_v1_a1153	0.356303			BAB_v1_bmiscRNA13	0.515152
BAB_v1_a1154	0.511818			BAB_v1_bmiscRNA14	0
BAB_v1_a1155	0.00275482			BAB_v1_bmiscRNA15	0.514286
BAB_v1_a1156	0.3497			BAB_v1_bmiscRNA16	0.595238
BAB_v1_a1157	0.493639			BAB_v1_bmiscRNA17	0
BAB_v1_a1158	0.455142			BAB_v1_bmiscRNA18	0.455882
BAB_v1_a1159	0.467419			BAB_v1_bmiscRNA19	0.593023
BAB_v1_a1160	0.00930233			BAB_v1_bmiscRNA2	0.245059
BAB_v1_a1161	0.420655			BAB_v1_bmiscRNA3	0.638743
BAB_v1_a1162	0.466361			BAB_v1_bmiscRNA4	0.406452
BAB_v1_a1163	0.128049			BAB_v1_bmiscRNA5	0.32
BAB_v1_a1164	0.0193798			BAB_v1_bmiscRNA6	0.149254
BAB_v1_a1165	0.56051			BAB_v1_bmiscRNA7	0.418803
BAB_v1_a1166	0.455167			BAB_v1_bmiscRNA8	0.548387
BAB_v1_a1167	0.108837			BAB_v1_bmiscRNA9	0.138614
BAB_v1_a1168	0.0829576			BAB_v1_brRNA1	0.648352
BAB_v1_a1169	0.0895522			BAB_v1_brRNA2	0.687446
BAB_v1_a1170	0.0887728			BAB_v1_brRNA3	0.760611
BAB_v1_a1171	0.00760456			BAB_v1_btRNA1	0
BAB_v1_a1172	0.4			BAB_v1_btRNA10	0.616667
BAB_v1_a1173	0.0029383			BAB_v1_btRNA11	0.0169492
BAB_v1_a1174	0.188235			BAB_v1_btRNA12	0
BAB_v1_a1175	0			BAB_v1_btRNA13	0.35
BAB_v1_a1176	0.00844854			BAB_v1_btRNA14	0.0166667
BAB_v1_a1177	0.377256			BAB_v1_btRNA2	0.0508475
BAB_v1_a1178	0.154494			BAB_v1_btRNA3	0
BAB_v1_a1179	0.398693			BAB_v1_btRNA4	0.333333
BAB_v1_a1180	0.467507			BAB_v1_btRNA5	0.116667
BAB_v1_a1181	0.486413			BAB_v1_btRNA6	0.132353
BAB_v1_a1182	0.508197			BAB_v1_btRNA7	0
BAB_v1_a1183	0.476708			BAB_v1_btRNA8	0.7
BAB_v1_a1184	0.498741			BAB_v1_btRNA9	0.627119
BAB_v1_a1185	0.402263
BAB_v1_a1186	0.299308
BAB_v1_a1187	0.441481
BAB_v1_a1188	0.0123131
BAB_v1_a1189	0.00676983
BAB_v1_a1190	0.0158061
BAB_v1_a1191	0
BAB_v1_a1192	0.00598802
BAB_v1_a1193	0.0158311
BAB_v1_a1194	0.00474496
BAB_v1_a1195	0.00532765
BAB_v1_a1196	0.263158
BAB_v1_a1197	0.428101
BAB_v1_a1198	0.0107692
BAB_v1_a1199	0.00490196
BAB_v1_a1200	0.0379464
BAB_v1_a1201	0.0017301
BAB_v1_a1202	0.00136426
BAB_v1_a1203	0.00162338
BAB_v1_a1204	0.336735
BAB_v1_a1205	0.38843
BAB_v1_a1206	0.47181
BAB_v1_a1207	0.526882
BAB_v1_a1208	0.415541
BAB_v1_a1209	0.350896
BAB_v1_a1210	0.39645
BAB_v1_a1211	0.271717
BAB_v1_a1212	0.439286
BAB_v1_a1213	0.0855379
BAB_v1_a1214	0.425532
BAB_v1_a1215	0.452722
BAB_v1_a1216	0.456872
BAB_v1_a1217	0.374214
BAB_v1_a1218	0.498069
BAB_v1_a1219	0.424437
BAB_v1_a1220	0.515358
BAB_v1_a1221	0.498195
BAB_v1_a1222	0.297619
BAB_v1_a1223	0.308311
BAB_v1_a1225	0.290323
BAB_v1_a1226	0.325664
BAB_v1_a1227	0.471452
BAB_v1_a1228	0.421085
BAB_v1_a1229	0.398246
BAB_v1_a1230	0.393103
BAB_v1_a1231	0.10928
BAB_v1_a1232	0.0190476
BAB_v1_a1233	0.0851334
BAB_v1_a1234	0.149925
BAB_v1_a1235	0.439759
BAB_v1_a1236	0.442308
BAB_v1_a1237	0.484756
BAB_v1_a1238	0.0102881
BAB_v1_a1239	0.420916
BAB_v1_a1240	0.00470588
BAB_v1_a1241	0.253521
BAB_v1_a1242	0.352129
BAB_v1_a1243	0.524528
BAB_v1_a1244	0.378205
BAB_v1_a1245	0.5
BAB_v1_a1246	0.435976
BAB_v1_a1247	0.485965
BAB_v1_a1248	0.0233918
BAB_v1_a1249	0.00493218
BAB_v1_a1250	0
BAB_v1_a1251	0
BAB_v1_a1252	0.00213675
BAB_v1_a1253	0.00839552
BAB_v1_a1254	0
BAB_v1_a1256	0.00446429
BAB_v1_a1257	0
BAB_v1_a1258	0.00468384
BAB_v1_a1259	0
BAB_v1_a1260	0.00816327
BAB_v1_a1261	0.011236
BAB_v1_a1262	0.00803213
BAB_v1_a1263	0
BAB_v1_a1264	0.0309278
BAB_v1_a1265	0.01875
BAB_v1_a1266	0
BAB_v1_a1267	0.00352113
BAB_v1_a1268	0.00643087
BAB_v1_a1269	0.0405405
BAB_v1_a1270	0.00149925
BAB_v1_a1271	0.00425532
BAB_v1_a1272	0.00604839
BAB_v1_a1273	0.0227671
BAB_v1_a1274	0.00406504
BAB_v1_a1275	0
BAB_v1_a1276	0.00779376
BAB_v1_a1277	0.0106383
BAB_v1_a1278	0.013468
BAB_v1_a1279	0.455598
BAB_v1_a1280	0.0056514
BAB_v1_a1281	0.00967644
BAB_v1_a1282	0
BAB_v1_a1283	0.0169082
BAB_v1_a1284	0.00534759
BAB_v1_a1285	0
BAB_v1_a1286	0.0166271
BAB_v1_a1287	0.00625
BAB_v1_a1288	0
BAB_v1_a1289	0
BAB_v1_a1290	0.527616
BAB_v1_a1291	0.524638
BAB_v1_a1292	0.398625
BAB_v1_a1293	0.54386
BAB_v1_a1294	0.57732
BAB_v1_a1295	0.477435
BAB_v1_a1296	0.137615
BAB_v1_a1297	0.0181818
BAB_v1_a1298	0.538961
BAB_v1_a1299	0.524804
BAB_v1_a1301	0.434409
BAB_v1_a1302	0.514205
BAB_v1_a1303	0.441718
BAB_v1_a1304	0.528384
BAB_v1_a1305	0.491366
BAB_v1_a1306	0.0322129
BAB_v1_a1307	0.592593
BAB_v1_a1308	0.324324
BAB_v1_a1309	0.482
BAB_v1_a1310	0.510152
BAB_v1_a1311	0.456872
BAB_v1_a1312	0.539959
BAB_v1_a1313	0.57
BAB_v1_a1314	0.535497
BAB_v1_a1315	0.434211
BAB_v1_a1316	0.536713
BAB_v1_a1317	0.00605144
BAB_v1_a1318	0.457429
BAB_v1_a1319	0.515686
BAB_v1_a1320	0.514964
BAB_v1_a1321	0.478261
BAB_v1_a1322	0.462
BAB_v1_a1323	0.511905
BAB_v1_a1324	0.458702
BAB_v1_a1325	0.434316
BAB_v1_a1326	0.43609
BAB_v1_a1327	0.28125
BAB_v1_a1328	0.297561
BAB_v1_a1329	0.277778
BAB_v1_a1330	0.410853
BAB_v1_a1331	0.47557
BAB_v1_a1332	0.520046
BAB_v1_a1333	0.350699
BAB_v1_a1334	0.367168
BAB_v1_a1335	0.477099
BAB_v1_a1336	0.430199
BAB_v1_a1337	0.446833
BAB_v1_a1338	0.38255
BAB_v1_a1339	0.442244
BAB_v1_a1340	0.507937
BAB_v1_a1341	0.337079
BAB_v1_a1342	0.45151
BAB_v1_a1343	0.522222
BAB_v1_a1344	0.44902
BAB_v1_a1345	0.425981
BAB_v1_a1346	0.461263
BAB_v1_a1347	0.311751
BAB_v1_a1348	0.451906
BAB_v1_a1349	0.393333
BAB_v1_a1350	0.402239
BAB_v1_a1351	0.389262
BAB_v1_a1352	0.442162
BAB_v1_a1353	0.446629
BAB_v1_a1354	0.278195
BAB_v1_a1355	0.546196
BAB_v1_a1356	0.412281
BAB_v1_a1357	0.434018
BAB_v1_a1358	0.455618
BAB_v1_a1359	0.439655
BAB_v1_a1360	0.484995
BAB_v1_a1361	0.44504
BAB_v1_a1362	0.020207
BAB_v1_a1363	0.37996
BAB_v1_a1364	0.332046
BAB_v1_a1365	0.424603
BAB_v1_a1366	0.48731
BAB_v1_a1367	0.411145
BAB_v1_a1368	0.433526
BAB_v1_a1369	0.436567
BAB_v1_a1370	0.469799
BAB_v1_a1371	0.488038
BAB_v1_a1372	0.354717
BAB_v1_a1373	0.360902
BAB_v1_a1374	0.434211
BAB_v1_a1375	0.349112
BAB_v1_a1376	0.471406
BAB_v1_a1377	0.52809
BAB_v1_a1378	0.465409
BAB_v1_a1379	0.384127
BAB_v1_a1381	0.47349
BAB_v1_a1382	0.419753
BAB_v1_a1383	0.5
BAB_v1_a1384	0.458177
BAB_v1_a1385	0.518629
BAB_v1_a1386	0.472483
BAB_v1_a1387	0.466165
BAB_v1_a1388	0.353571
BAB_v1_a1389	0.489063
BAB_v1_a1390	0.420426
BAB_v1_a1391	0.501758
BAB_v1_a1392	0.326923
BAB_v1_a1393	0.470531
BAB_v1_a1394	0.545455
BAB_v1_a1395	0.373368
BAB_v1_a1396	0.466957
BAB_v1_a1397	0.510823
BAB_v1_a1398	0.452991
BAB_v1_a1399	0.445098
BAB_v1_a1400	0.434426
BAB_v1_a1401	0.542312
BAB_v1_a1402	0.511551
BAB_v1_a1403	0.499014
BAB_v1_a1404	0.456
BAB_v1_a1405	0.447712
BAB_v1_a1406	0.394783
BAB_v1_a1407	0.426154
BAB_v1_a1408	0.657459
BAB_v1_a1409	0.535932
BAB_v1_a1410	0.479885
BAB_v1_a1411	0.192661
BAB_v1_a1412	0.508108
BAB_v1_a1413	0.401709
BAB_v1_a1414	0.452086
BAB_v1_a1415	0.461538
BAB_v1_a1416	0.424949
BAB_v1_a1417	0.544785
BAB_v1_a1418	0.444444
BAB_v1_a1419	0.484965
BAB_v1_a1420	0.266892
BAB_v1_a1421	0.455975
BAB_v1_a1422	0.392419
BAB_v1_a1423	0.460699
BAB_v1_a1424	0.403701
BAB_v1_a1425	0.245308
BAB_v1_a1426	0.0125174
BAB_v1_a1427	0.427513
BAB_v1_a1428	0.422222
BAB_v1_a1429	0.288591
BAB_v1_a1430	0.314404
BAB_v1_a1431	0.385281
BAB_v1_a1432	0.00966184
BAB_v1_a1433	0.00786164
BAB_v1_a1434	0.37751
BAB_v1_a1435	0.493333
BAB_v1_a1436	0.509341
BAB_v1_a1437	0.50303
BAB_v1_a1438	0.314286
BAB_v1_a1439	0.478571
BAB_v1_a1441	0.302885
BAB_v1_a1442	0.4
BAB_v1_a1443	0.505509
BAB_v1_a1444	0.247706
BAB_v1_a1445	0.475089
BAB_v1_a1446	0.422604
BAB_v1_a1447	0.47907
BAB_v1_a1448	0.463107
BAB_v1_a1449	0.486146
BAB_v1_a1450	0.422868
BAB_v1_a1451	0.255864
BAB_v1_a1452	0.411679
BAB_v1_a1453	0.24863
BAB_v1_a1454	0.368794
BAB_v1_a1455	0.00810654
BAB_v1_a1456	0.474311
BAB_v1_a1457	0.0868307
BAB_v1_a1458	0.00726744
BAB_v1_a1459	0.00220588
BAB_v1_a1460	0.0179584
BAB_v1_a1461	0.00535475
BAB_v1_a1462	0.333784
BAB_v1_a1463	0.00387597
BAB_v1_a1464	0.00530504
BAB_v1_a1465	0.0428101
BAB_v1_a1467	0.00648649
BAB_v1_a1468	0.00712378
BAB_v1_a1469	0.0034642
BAB_v1_a1470	0.0259291
BAB_v1_a1471	0.00424448
BAB_v1_a1472	0.00891021
BAB_v1_a1473	0.0755287
BAB_v1_a1474	0.28503
BAB_v1_a1475	0.107662
BAB_v1_a1476	0.463178
BAB_v1_a1477	0.365385
BAB_v1_a1478	0.389752
BAB_v1_a1479	0.325704
BAB_v1_a1480	0.240741
BAB_v1_a1481	0.503748
BAB_v1_a1482	0.48073
BAB_v1_a1483	0.564926
BAB_v1_a1484	0.437586
BAB_v1_a1485	0.453106
BAB_v1_a1486	0.571429
BAB_v1_a1487	0.486007
BAB_v1_a1488	0.502814
BAB_v1_a1489	0.0796058
BAB_v1_a1490	0.28125
BAB_v1_a1491	0.404762
BAB_v1_a1492	0.465426
BAB_v1_a1493	0.472628
BAB_v1_a1494	0.54664
BAB_v1_a1495	0.479866
BAB_v1_a1496	0.621469
BAB_v1_a1497	0.4334
BAB_v1_a1498	0.358068
BAB_v1_a1499	0.311321
BAB_v1_a1500	0.498881
BAB_v1_a1501	0.426901
BAB_v1_a1502	0.505447
BAB_v1_a1503	0.456376
BAB_v1_a1504	0.426901
BAB_v1_a1505	0.523364
BAB_v1_a1506	0.611354
BAB_v1_a1507	0.718121
BAB_v1_a1508	0.583333
BAB_v1_a1510	0.506645
BAB_v1_a1511	0.492754
BAB_v1_a1512	0.422018
BAB_v1_a1513	0.508197
BAB_v1_a1514	0.383621
BAB_v1_a1515	0.00309789
BAB_v1_a1516	0.00427611
BAB_v1_a1517	0.547015
BAB_v1_a1518	0.508287
BAB_v1_a1519	0.0061287
BAB_v1_a1520	0.652703
BAB_v1_a1521	0.521739
BAB_v1_a1522	0.528696
BAB_v1_a1523	0.00645161
BAB_v1_a1524	0.330218
BAB_v1_a1525	0.442733
BAB_v1_a1526	0.409091
BAB_v1_a1527	0.57485
BAB_v1_a1528	0.496933
BAB_v1_a1529	0.149688
BAB_v1_a1530	0.0994152
BAB_v1_a1531	0.522759
BAB_v1_a1532	0.0435897
BAB_v1_a1533	0.581441
BAB_v1_a1534	0.587766
BAB_v1_a1535	0.524648
BAB_v1_a1536	0.348285
BAB_v1_a1537	0.410439
BAB_v1_a1538	0.481481
BAB_v1_a1539	0.564286
BAB_v1_a1540	0.502058
BAB_v1_a1541	0.459016
BAB_v1_a1542	0.475884
BAB_v1_a1543	0.558872
BAB_v1_a1544	0.481399
BAB_v1_a1545	0.465008
BAB_v1_a1546	0.334884
BAB_v1_a1547	0.555556
BAB_v1_a1548	0.590244
BAB_v1_a1549	0.528626
BAB_v1_a1550	0.533333
BAB_v1_a1551	0.434415
BAB_v1_a1552	0.542169
BAB_v1_a1553	0.543256
BAB_v1_a1554	0.480144
BAB_v1_a1555	0.2525
BAB_v1_a1556	0.332031
BAB_v1_a1557	0.0531758
BAB_v1_a1558	0.022805
BAB_v1_a1559	0.449339
BAB_v1_a1560	0.509229
BAB_v1_a1561	0.578341
BAB_v1_a1563	0.00268097
BAB_v1_a1564	0.498783
BAB_v1_a1565	0.443609
BAB_v1_a1566	0.0955882
BAB_v1_a1567	0.188377
BAB_v1_a1568	0.141196
BAB_v1_a1569	0.413364
BAB_v1_a1570	0.4375
BAB_v1_a1571	0.505181
BAB_v1_a1572	0.354691
BAB_v1_a1573	0.19464
BAB_v1_a1574	0.213873
BAB_v1_a1575	0.177384
BAB_v1_a1576	0.557257
BAB_v1_a1577	0.48929
BAB_v1_a1578	0.511749
BAB_v1_a1579	0.583836
BAB_v1_a1580	0.447115
BAB_v1_a1582	0
BAB_v1_a1583	0.502525
BAB_v1_a1584	0.576419
BAB_v1_a1585	0.574689
BAB_v1_a1586	0.00983284
BAB_v1_a1587	0.420842
BAB_v1_a1588	0.508443
BAB_v1_a1589	0.413665
BAB_v1_a1590	0.497319
BAB_v1_a1591	0.466608
BAB_v1_a1592	0.370393
BAB_v1_a1593	0.455446
BAB_v1_a1594	0.462516
BAB_v1_a1595	0.513711
BAB_v1_a1596	0.426997
BAB_v1_a1597	0.148199
BAB_v1_a1598	0.519189
BAB_v1_a1599	0.333333
BAB_v1_a1600	0.557851
BAB_v1_a1601	0.547009
BAB_v1_a1603	0.509485
BAB_v1_a1604	0.638889
BAB_v1_a1605	0.295938
BAB_v1_a1606	0.51229
BAB_v1_a1607	0.453782
BAB_v1_a1608	0.365217
BAB_v1_a1609	0.410853
BAB_v1_a1610	0.477545
BAB_v1_a1611	0.392344
BAB_v1_a1612	0.610619
BAB_v1_a1613	0.556047
BAB_v1_a1614	0.444904
BAB_v1_a1615	0.429814
BAB_v1_a1616	0.611607
BAB_v1_a1617	0.617021
BAB_v1_a1618	0.440546
BAB_v1_a1619	0.391837
BAB_v1_a1621	0.397112
BAB_v1_a1622	0.403614
BAB_v1_a1623	0.0355649
BAB_v1_a1624	0.0319635
BAB_v1_a1625	0.47234
BAB_v1_a1626	0.444444
BAB_v1_a1627	0.506303
BAB_v1_a1629	0.00596421
BAB_v1_a1630	0.00896057
BAB_v1_a1631	0.238095
BAB_v1_a1633	0.184713
BAB_v1_a1634	0.0144444
BAB_v1_a1635	0.0039267
BAB_v1_a1636	0.696078
BAB_v1_a1637	0.372204
BAB_v1_a1638	0.0336269
BAB_v1_a1639	0.164286
BAB_v1_a1640	0.243655
BAB_v1_a1641	0.551969
BAB_v1_a1642	0.480974
BAB_v1_a1643	0.420168
BAB_v1_a1644	0.504105
BAB_v1_a1645	0.494002
BAB_v1_a1646	0.448471
BAB_v1_a1647	0.503945
BAB_v1_a1648	0.314286
BAB_v1_a1649	0.544132
BAB_v1_a1650	0.505319
BAB_v1_a1651	0.538251
BAB_v1_a1652	0.578616
BAB_v1_a1653	0.410876
BAB_v1_a1654	0.483549
BAB_v1_a1655	0.573171
BAB_v1_a1656	0.535771
BAB_v1_a1657	0.461538
BAB_v1_a1658	0.111111
BAB_v1_a1659	0.328889
BAB_v1_a1660	0.567669
BAB_v1_a1661	0.4
BAB_v1_a1662	0.417034
BAB_v1_a1663	0.475177
BAB_v1_a1664	0.497076
BAB_v1_a1665	0.403023
BAB_v1_a1666	0.410339
BAB_v1_a1667	0.54488
BAB_v1_a1668	0.468905
BAB_v1_a1669	0.374788
BAB_v1_a1670	0.43083
BAB_v1_a1671	0.529412
BAB_v1_a1678	0.616438
BAB_v1_a1679	0.505599
BAB_v1_a1680	0.527542
BAB_v1_a1681	0.463768
BAB_v1_a1682	0.475983
BAB_v1_a1683	0.527132
BAB_v1_a1684	0.53505
BAB_v1_a1685	0.514874
BAB_v1_a1686	0.442953
BAB_v1_a1687	0.512626
BAB_v1_a1688	0.437586
BAB_v1_a1689	0.554491
BAB_v1_a1690	0.376316
BAB_v1_a1691	0.55132
BAB_v1_a1692	0.368944
BAB_v1_a1693	0.234848
BAB_v1_a1694	0.622642
BAB_v1_a1696	0.727074
BAB_v1_a1697	0.563758
BAB_v1_a1698	0.491334
BAB_v1_a1699	0.324638
BAB_v1_a1700	0.547703
BAB_v1_a1701	0.437685
BAB_v1_a1702	0.54498
BAB_v1_a1703	0.454545
BAB_v1_a1704	0.488987
BAB_v1_a1705	0.462903
BAB_v1_a1706	0.56875
BAB_v1_a1707	0.523446
BAB_v1_a1708	0.585714
BAB_v1_a1709	0.0369393
BAB_v1_a1710	0.42623
BAB_v1_a1711	0.385965
BAB_v1_a1712	0.453149
BAB_v1_a1713	0.515883
BAB_v1_a1714	0.464416
BAB_v1_a1715	0.435989
BAB_v1_a1716	0.014549
BAB_v1_a1717	0.402948
BAB_v1_a1718	0.410617
BAB_v1_a1719	0.0543131
BAB_v1_a1720	0.52356
BAB_v1_a1721	0.487879
BAB_v1_a1722	0.0099728
BAB_v1_a1723	0.00581395
BAB_v1_a1724	0.00557621
BAB_v1_a1725	0.243986
BAB_v1_a1726	0.0049505
BAB_v1_a1727	0.00751174
BAB_v1_a1728	0.0151869
BAB_v1_a1729	0.0138122
BAB_v1_a1730	0.0105634
BAB_v1_a1731	0.537604
BAB_v1_a1732	0.00600962
BAB_v1_a1733	0.0121704
BAB_v1_a1734	0.00959233
BAB_v1_a1735	0.47981
BAB_v1_a1736	0.386503
BAB_v1_a1737	0.548857
BAB_v1_a1738	0.487805
BAB_v1_a1739	0.608076
BAB_v1_a1740	0.178571
BAB_v1_a1741	0.00315956
BAB_v1_a1742	0.506555
BAB_v1_a1743	0.366061
BAB_v1_a1744	0.426339
BAB_v1_a1745	0.479962
BAB_v1_a1746	0.141243
BAB_v1_a1747	0.13255
BAB_v1_a1748	0.449438
BAB_v1_a1749	0.620939
BAB_v1_a1750	0.529412
BAB_v1_a1751	0.614035
BAB_v1_a1752	0.421849
BAB_v1_a1753	0.510606
BAB_v1_a1754	0.5
BAB_v1_a1755	0.559727
BAB_v1_a1756	0.536697
BAB_v1_a1757	0.00753296
BAB_v1_a1758	0.0186335
BAB_v1_a1759	0.0336134
BAB_v1_a1760	0.58046
BAB_v1_a1761	0.503927
BAB_v1_a1762	0.761468
BAB_v1_a1763	0.550336
BAB_v1_a1764	0.520499
BAB_v1_a1765	0.532308
BAB_v1_a1766	0.0725953
BAB_v1_a1767	0.542289
BAB_v1_a1768	0.588235
BAB_v1_a1769	0.546841
BAB_v1_a1770	0.563567
BAB_v1_a1771	0.452055
BAB_v1_a1772	0.315789
BAB_v1_a1773	0.35641
BAB_v1_a1774	0.256322
BAB_v1_a1775	0.0897959
BAB_v1_a1776	0.520871
BAB_v1_a1777	0.521777
BAB_v1_a1778	0.243902
BAB_v1_a1779	0.512232
BAB_v1_a1780	0.427885
BAB_v1_a1781	0.29181
BAB_v1_a1782	0.530702
BAB_v1_a1783	0.00763359
BAB_v1_a1784	0.470588
BAB_v1_a1785	0.593284
BAB_v1_a1786	0.472797
BAB_v1_a1787	0.531842
BAB_v1_a1788	0.125738
BAB_v1_a1789	0.484536
BAB_v1_a1790	0.47925
BAB_v1_a1791	0.411043
BAB_v1_a1792	0.0305011
BAB_v1_a1794	0
BAB_v1_a1795	0.514019
BAB_v1_a1796	0.589951
BAB_v1_a1797	0.431894
BAB_v1_a1798	0.580169
BAB_v1_a1799	0.501449
BAB_v1_a1800	0.00699301
BAB_v1_a1801	0.517413
BAB_v1_a1802	0.51776
BAB_v1_a1803	0.0029703
BAB_v1_a1804	0.582938
BAB_v1_a1805	0.546667
BAB_v1_a1806	0.507914
BAB_v1_a1807	0.262295
BAB_v1_a1808	0.49697
BAB_v1_a1809	0.421998
BAB_v1_a1810	0.514493
BAB_v1_a1811	0.535235
BAB_v1_a1812	0.533333
BAB_v1_a1813	0.500453
BAB_v1_a1814	0.515562
BAB_v1_a1815	0.499376
BAB_v1_a1816	0.515842
BAB_v1_a1817	0.621622
BAB_v1_a1818	0.418338
BAB_v1_a1819	0.234568
BAB_v1_a1820	0.192771
BAB_v1_a1821	0.00319234
BAB_v1_a1822	0.0014245
BAB_v1_a1823	0.00899428
BAB_v1_a1824	0.00663717
BAB_v1_a1825	0.598187
BAB_v1_a1826	0.0145414
BAB_v1_a1827	0.00956023
BAB_v1_a1828	0.0774194
BAB_v1_a1829	0.00284765
BAB_v1_a1830	0.634191
BAB_v1_a1831	0.57783
BAB_v1_a1832	0.419214
BAB_v1_a1833	0.570807
BAB_v1_a1834	0.464088
BAB_v1_a1835	0.527529
BAB_v1_a1836	0.550582
BAB_v1_a1837	0.191831
BAB_v1_a1838	0.199599
BAB_v1_a1839	0.25731
BAB_v1_a1840	0.449541
BAB_v1_a1841	0.427979
BAB_v1_a1842	0.29594
BAB_v1_a1843	0.54191
BAB_v1_a1844	0.492659
BAB_v1_a1845	0.531062
BAB_v1_a1846	0.231481
BAB_v1_a1847	0
BAB_v1_a1848	0.00238663
BAB_v1_a1849	0.549168
BAB_v1_a1850	0.00389864
BAB_v1_a1851	0.509777
BAB_v1_a1852	0.668122
BAB_v1_a1853	0.183099
BAB_v1_a1854	0.511706
BAB_v1_a1855	0.551351
BAB_v1_a1856	0.573643
BAB_v1_a1857	0.392157
BAB_v1_a1858	0.485981
BAB_v1_a1859	0.0141243
BAB_v1_a1860	0.470806
BAB_v1_a1861	0.588317
BAB_v1_a1862	0.547912
BAB_v1_a1863	0.488215
BAB_v1_a1864	0.00740741
BAB_v1_a1865	0.244401
BAB_v1_a1866	0.497797
BAB_v1_a1867	0.00852619
BAB_v1_a1868	0.437908
BAB_v1_a1869	0.510673
BAB_v1_a1870	0.597753
BAB_v1_a1871	0.440385
BAB_v1_a1872	0.0122699
BAB_v1_a1873	0.0526316
BAB_v1_a1874	0
BAB_v1_a1875	0.520104
BAB_v1_a1876	0.241758
BAB_v1_a1877	0
BAB_v1_a1878	0.403997
BAB_v1_a1879	0.422018
BAB_v1_a1880	0.390741
BAB_v1_a1886	0.296865
BAB_v1_a1887	0.468178
BAB_v1_a1888	0.512381
BAB_v1_a1889	0.390205
BAB_v1_a1890	0.56422
BAB_v1_a1891	0.0634697
BAB_v1_a1892	0.00992282
BAB_v1_a1893	0.513767
BAB_v1_a1894	0.00884956
BAB_v1_a1895	0.00671141
BAB_v1_a1896	0.488771
BAB_v1_a1897	0.354839
BAB_v1_a1898	0.447368
BAB_v1_a1899	0.400943
BAB_v1_a1900	0.531746
BAB_v1_a1901	0.0461538
BAB_v1_a1902	0.587879
BAB_v1_a1903	0.552147
BAB_v1_a1904	0.384615
BAB_v1_a1905	0.499602
BAB_v1_a1906	0.438182
BAB_v1_a1907	0.0176991
BAB_v1_a1908	0.00396825
BAB_v1_a1909	0.0463499
BAB_v1_a1910	0.404337
BAB_v1_a1911	0.590517
BAB_v1_a1912	0.631579
BAB_v1_a1913	0.520992
BAB_v1_a1914	0.670073
BAB_v1_a1915	0.498734
BAB_v1_a1916	0.0403329
BAB_v1_a1917	0.0350877
BAB_v1_a1918	0.54755
BAB_v1_a1919	0.470914
BAB_v1_a1920	0.00502008
BAB_v1_a1921	0.430976
BAB_v1_a1922	0.0128411
BAB_v1_a1923	0.0128988
BAB_v1_a1924	0.00634921
BAB_v1_a1925	0.0125786
BAB_v1_a1926	0.445355
BAB_v1_a1927	0.493345
BAB_v1_a1928	0.0601719
BAB_v1_a1929	0.471698
BAB_v1_a1930	0.500509
BAB_v1_a1931	0.597015
BAB_v1_a1932	0.57622
BAB_v1_a1933	0.558621
BAB_v1_a1934	0.482625
BAB_v1_a1935	0.562852
BAB_v1_a1937	0.0119048
BAB_v1_a1938	0.0989011
BAB_v1_a1939	0.258917
BAB_v1_a1940	0.451935
BAB_v1_a1941	0.240427
BAB_v1_a1942	0.504608
BAB_v1_a1943	0.447059
BAB_v1_a1944	0.435045
BAB_v1_a1945	0.0193878
BAB_v1_a1946	0.0165837
BAB_v1_a1947	0.0249307
BAB_v1_a1948	0.0230126
BAB_v1_a1949	0.012987
BAB_v1_a1950	0.522188
BAB_v1_a1951	0.572082
BAB_v1_a1952	0.186325
BAB_v1_a1953	0.034915
BAB_v1_a1954	0.503774
BAB_v1_a1955	0.396226
BAB_v1_a1956	0.408511
BAB_v1_a1957	0.424138
BAB_v1_a1958	0.425414
BAB_v1_a1959	0.57551
BAB_v1_a1960	0.400602
BAB_v1_a1961	0.493399
BAB_v1_a1962	0.0996979
BAB_v1_a1963	0.540881
BAB_v1_a1964	0.0147059
BAB_v1_a1965	0.48249
BAB_v1_a1966	0.454545
BAB_v1_a1967	0.482173
BAB_v1_a1969	0.360864
BAB_v1_a1970	0.534712
BAB_v1_a1971	0.593928
BAB_v1_a1972	0.522491
BAB_v1_a1973	0.427035
BAB_v1_a1974	0.552404
BAB_v1_a1975	0.478898
BAB_v1_a1976	0.492537
BAB_v1_a1977	0.498747
BAB_v1_a1978	0.316271
BAB_v1_a1979	0.483452
BAB_v1_a1980	0.486124
BAB_v1_a1981	0.393443
BAB_v1_a1982	0.437196
BAB_v1_a1983	0.398329
BAB_v1_a1984	0.388818
BAB_v1_a1986	0.298999
BAB_v1_a1987	0.00269179
BAB_v1_a1988	0.0201342
BAB_v1_a1989	0.496416
BAB_v1_a1990	0.501706
BAB_v1_a1991	0.371287
BAB_v1_a1992	0.503198
BAB_v1_a1993	0.441718
BAB_v1_a1994	0.517804
BAB_v1_a1995	0.3
BAB_v1_a1996	0.475291
BAB_v1_a1997	0.419023
BAB_v1_a1998	0.194056
BAB_v1_a1999	0.00622776
BAB_v1_a2000	0.465753
BAB_v1_a2001	0.140178
BAB_v1_a2002	0.332237
BAB_v1_a2003	0.285047
BAB_v1_a2004	0.253612
BAB_v1_a2005	0.150452
BAB_v1_a2006	0.0711514
BAB_v1_a2007	0.452761
BAB_v1_a2008	0.383929
BAB_v1_a2009	0.258621
BAB_v1_a2010	0.00707547
BAB_v1_a2011	0.340256
BAB_v1_a2012	0.48615
BAB_v1_a2013	0.420168
BAB_v1_a2014	0.406685
BAB_v1_a2015	0.310621
BAB_v1_a2016	0.514124
BAB_v1_a2017	0.567518
BAB_v1_a2018	0.0018622
BAB_v1_a2019	0.459627
BAB_v1_a2020	0.406504
BAB_v1_a2021	0.477148
BAB_v1_a2022	0.558352
BAB_v1_a2023	0.234136
BAB_v1_a2024	0.359212
BAB_v1_a2025	0.238267
BAB_v1_a2026	0.2709
BAB_v1_a2027	0.403922
BAB_v1_a2028	0.463687
BAB_v1_a2029	0.405959
BAB_v1_a2030	0.00425532
BAB_v1_a2031	0.473118
BAB_v1_a2032	0.618343
BAB_v1_a2033	0.487139
BAB_v1_a2034	0.358932
BAB_v1_a2035	0.252014
BAB_v1_a2036	0.350098
BAB_v1_a2037	0.477157
BAB_v1_a2038	0.409543
BAB_v1_a2039	0.444444
BAB_v1_a2040	0.583732
BAB_v1_a2041	0.00330396
BAB_v1_a2042	0.0124481
BAB_v1_a2043	0.389262
BAB_v1_a2044	0.258457
BAB_v1_a2045	0.00524246
BAB_v1_a2046	0.418989
BAB_v1_a2047	0.456731
BAB_v1_a2048	0.438166
BAB_v1_a2049	0.496072
BAB_v1_a2050	0.472819
BAB_v1_a2051	0.464286
BAB_v1_a2053	0.526144
[truncated: 231 more rows]
