# Supplementary material for: A chimeric Mla-Pqi lipid transport system is required for Brucella abortus survival in macrophages
Source: EMBO J. 2025 Aug 13;44(18):5066–85. doi: 10.1038/s44318-025-00511-3 (PMC12436622; doi:10.1038/s44318-025-00511-3)
Supplement: Supplementary file 8 — EV and Appendix Figure Source Data [file 44318_2025_511_MOESM8_ESM.zip › SD_appendix-extanded_view/SD_FigureEV2.txt]

>Brucella_abortus544-BAB_v1_a1057 |ID:80651256| TOLUENE TOLERANCE PROTEIN TTG2C 
METKANYVLVGVFTLLVSLLAFGFVYWIARYGEARDSLPLDVRIQGSVTGLGIGSQVLFNGIKVGDVRRLHLDDSNPGMV
IVQTRVNATTPITRSTTATLGFQGLTGQAYIELKGGRLDEPNLLTEAAKEDTVARIDADPSAVNNLLATAQDIAARANNV
LSQLEGFVKDARGPLTDTINNTKTFTQALADNADIIQELGQNAGNIRQIVVDAKDMMARLNAASVKVESILNKTDKMLSA
DDKNGLVAQAITTLQSIRETSNNLDARLAPIANNLDRFSGQGLREMQGVVIDSRRAIQRIEQVITELERNPQRLIFGGPV
SVPQYDGRKRH
>Escherichia_coli K12 - ECK3182|ID:1087937|mlaD| toluene transporter subunit: membrane component of ABC superfamily 
MQTKKNEIWVGIFLLAALLAALFVCLKAANVTSIRTEPTYTLYATFDNIGGLKARSPVSIGGVVVGRVADITLDPKTYLP
RVTLEIEQRYNHIPDTSSLSIRTSGLLGEQYLALNVGFEDPELGTAILKDGDTIQDTKSAMVLEDLIGQFLYGSKGDDNK
NSGDAPAAAPGNNETTEPVGTTK
>Brucella_suis -WP_006280722.1 MCE family protein
METKANYVLVGVFTLLVSLLAFGFVYWIARYGEARDSLPLDVRIQGSVTGLGIGSQVLFNGIKVGDVRRLHLDDSNPGMV
IVQTRVNATTPITRSTTATLGFQGLTGQAYIELKGGRLDEPNLLTEAAKEDTVARIDADPSAVNNLLATAQDIAARANNV
LSQLEGFVKDARGPLTDTINNTKTFTQALADNADMIQELGQNAGSIRQIVVDAKDMMARLNAASVKVESILNKTDKMLSA
DDKNGLVAQAITTLQSIRETSNNLDARLAPIANNLDRFSGQGLREMQGVVIDSRRAIQRIEQVITELERNPQRLIFGGPG
SVPQYDGRKRH
>Brucella_melitensis - WP_087932761.1 MCE family protein 
METKANYVLVGGFTLLVSLLAFGFVYWIARYGEARDSLPLDVRIQGSVTGLGIGSQVLFNGIKVGDVRRLHLDDSNPGMV
IVQTRVNATTPITRSTTATLGFQGLTGQAYIELKGGRLDEPNLLTEAAKEDTVARIDADPSAVNNLLATAQDIAARANNV
LSQLEGFVKDARGPLTDTINNTKTFTQALADNADIIQELGQNAGNIRQIVVDAKDMMARLNAASVKVESILNKTDKMLSA
DDKNGLVAQAITTLQSIRETSNNLDARLAPIANNLDRFSGQGLREMQGVVIDSRRAIQRIEQVITELERNPQRLIFGGPV
SVPQYDGRKRH
>Ochrobactrum_anthropi ATCC 49188|Oant_2109| ID:2754089| hypothetical protein
METKANYVLVGVFTLIVSLLAFAFVFWIARFGEARDSQELDVRIPGSVTGLSLGSQVLFNGIKVGDVRALKLDETNPEMV
IVKTRVNATTPITRSTAATLGFQGLTGQAYIELKGGRLDEPNLLTEAANVDSVARIDADPSSINNLLATAQDIAARANAV
LGQLEGFVKDARGPLTDTINNTKTFTDALAQNANIIQELGENTGNINQIVTDAKDMMARLNAASVRVDAILAKTDKLLSS
DDKDGVVAQAKATLESIRQTSDNLDKRMGPIADNLQRFSGQGLRDVQSVVVDSRRSIQRI
EQAITDLERNPQRLIFGGKGNVPQYDGRTRH
>Phyllobacterium_salinisoli - WP_114438369.1 MCE family protein
METRANYVLVGIFTLLVSLAAFGFVYWIARYGESRDTVTLEIRIPGSVTGLSIGSQVLFNGIKVGDVRRLYLDPTNPNMV
IAQTEVNRTTPVTRSTKAELGFQGLTGQAYVELKGGSLDEPNLLEEAEKNNQVALINADPSVVNNLLATAQDIFARANSA
LEALEGFIQDVRAPLTATVENTKTFTDALAKNSKVIDELAANAGDVQATIQNAREAMARLNAASVRVDGIMQKVDTLLSE
DNKNGVVAQTKQTLESIRNTSDTLNARLGPIADNLQRFSGTGLRDVQALVTDSRRSIQRIERAITDLEKNPQRLIFGGQG
SVPQYDGRTRH
>Mesorhizobium sp. RMAD-H1 - WP_183429886.1 MCE family protein 
METKANYVLVGIFTLLVSLAAFGFVYWIARYGETRDTVELDVRIPGTVTGLSVGGQVLFNGIKVGDVRQLLLDETDPNMV
IVRTEVNRTTPITRSTRAELGFQGLTGLAYIELKGGSLNEPNLLEEAEKSDTVARIDADPNAVNNLLETAQDIFARANSA
LEALEGFIKDVRAPLTDTVKNTKTFTDALARNSEVIDKLAANTGDVQDIIRNARETMARLNEASVRVEGIMQKADRLLSE
DDKNSVVSQAKETLQSIRNTSDSLNARLGPIADNLQHFSGSGLRDVQALVTESRRSIQRIERAITELERDPQRLIFGGQG
TVPQYDGRARR
>Paramesorhizobium_deserti - WP_068882582.1 MCE family protein 
METKANYVLVGIFTLLVSLAAFGFVYWIARYGESRDTVELDVRIPGTVTGLSVGGQVLFNGIKVGDVRRLLLDDTDPNMV
IVRTEVNRTTPITRSTKAELGFQGLTGLAYIELKGGSLNEPNLLEEAEKSDTVARIDADPNAVNNLLETAQDIFARANSA
LEALEGFIKDVRAPLTDTVKNTKTFTDALAKNSDVIDKLAANTDDVQDIVRNAREAMSRLNAASVQVDGIMQKVDKLLSD
DDKNSVVAQTKQTLESIRKTSDTLNARLAPIADNLQQFSGSGLRDVQALVTESRRSIQRIERAISDLERDPQRLIFGGQG
TVPQYDGRTRR
>Pseudochrobactrum sp. XF203 - WP_225687674.1 MCE family protein 
METKANYVLVGIFTLAVTLAAFGFVYWAARFGDGNDTLPLEIRIPGSVTGLSKGSQVLFNGIKVGDVRQMFLDPLNPNMV
IVQSEVNRTTPITRSTKAELSSQGLTGIAFVELKGGSLMEPNLMEEAEKGGYVARINADPSIFTDLMATAKDIFGRTERV
LGGLEGFVNDARGPLTDTVNNAKTFTDALAKNADVISAIGDNAADVQKTIQEAREMMQRLNEASKRVDGIMAKMDKLLSP
EDREGVVAQAKATLASIQKTSDNLDKRLAPVADNLARFSGKGLSDVQSVVVDSRRSLQRIEQAITDLERDPQRIIFGGSG
TVPQYDGRKRH
>Bartonella sp. M0177 - WP_198254616.1 MCE family protein 
METRADYVTVGIFTVVTLIAAFMIVYFIARMGDSHQLEPLDVRIPGSVTGLGESSQVFFNGIRVGTVRRLVLDDTNPNMV
IAKTEINGTTPITRSTVATLGFQGLTGLAFIELKGGSLKEPNLLQEAKKEDTVARIDADPSTFNNLLATAQDIFARANST
LGEMEQFMKDSREPLTETIKNARNFSDTLNKNTDNVQKILDDTRQMMSRLNTASEKADSIMAKLDNMLSPDNRNSVIVQA
QQTLASIQKAADTINEHIGPIANNLERFSGQGLRNVEALVSDSRRSVDRIERAISDLERDPQRILFGGSGTVPQYDGRTR
R
>Rhizobiaceae_bacterium - MBX3596393.1 MCE family protein 
METRANYVIVGLFTVLAVLGAFLFVYWTAAVSDKGELTLLRFRIPGSASGLGRGSVVLFNGVRVGEVQSVYIDRSNPSAA
IADAMVDRRTPVTRSTQAIIGLAGLTGQANIEMKGGNLHEPNLFTQAEEQNLVPEVMASPSAVTNLLQTAQEILTRTDKV
LVELEGFATDVRPELQKTAENARKFTDALASNSEGVDKFLSSVSGLAEDLSGVSKRLDSTLKTADEIVKAIDRNKVSEIV
TNVDVFTKNLTETGKKFDGVVNKVDALLGTGDAQGVMVQINDTLKAYRQVADTLNAKLGTITDGLARFSGQGLRDAEALI
NDARRSVNRIEQAITDLERNPQRILGGGDGEVRRYDGRARR
>Sinorhizobium_meliloti |SMc00176| ASQ03885.1 MCE family protein 
MPMETKANYAIVGFFTVLVIAAAFGFVYWMSQYGRTGQMVELVVNIPGSANGLSVGSPVRFNGINVGSVRNLAIDANDPR
YSIAITEVSADAPVMKSTTATLEVQGLTGAAYIELSGGRKGDENILKTALEKGTQAHILADQSSVTSLLATADQILDRAN
SAITDIQSFVTDVRGPLTSTIGNAERFSKALADNSGAIDQFLKSVEQLSGSVNAASKKLDDTLASADRLIKSVDPKKIDN
IVSNAEQVSNNLKDASGGISEAIAGFRRTVETYDQFGKSAQETLKRVDTLVAAVDAQKVGLVVNDITAASADARKVAAQV
SDFAEKISARQDDIDQTITDFTQMSNKLNAASNRVDSILVKIDGFLGDADAPSLSAQARETLESFRRVAENLNAQLGPIA
ENLKRFSNSGLRDVEALVGDTRRTVQSLQNTISDFDKNPQRLLFGGETVKQYDGRTRR
>Rhodoblastus sp. - MCB1524783.1 MCE family protein 
METRANYILIGAFTLAVILAAFGFVFWFSGPNKTAARRGYDVVFSGSVAGLSRGGAVTFNGLRVGDVTSLGLNPTDPGEV
IAHIQVDKNAPVKTDTRARLEMSGLTGVASLALYGGSPSAKALEIQDKENYPTLRADPSQFQSLLETGQRIADQLGAFID
RGNKLLDSNSSDINKTVANVKTFSDALANNSSDMGSLIANLNSSARKFDTAMDNVNGLLGDSKGEVHKTIVSIGEAARAF
KRTADNVDSRLKEIAAGITRFTGPGLRQYEALAADGRKTLDEINKAVRSIKRDPSQVIFGGKPELPEYKGR
>Rhizobium_azibense - WP_132660760.1 MCE family protein 
METKANYTIVGFFTVLVIAAAFGFVYWMAEYGRSGPMAELVVRIPGSANGLSVGSPVRFNGIQVGSVTSLSIDADDPQYS
LAFTEVRVDAPIYPSTRAILEIQGLTGAAYIELSGGKVGEENILQKAIETGKRAVIVADQSSVTNLLATADRILDRANDA
VGEVQGFVRDARGPLTKTLQNAESFSDALAKNSGNIDSFLQSVGQLSETVRNVSGKVDSTLEAVEALVRAVDAKKIDTIL
GNAEKVSRDIANASGDLKGAIQRFNDTATTFNDFGKKAQTTLDRVDTLVAQIDPAKVKGSVDDIAQATKDARVAVASIRD
VANTVSARQKDIDQTIQDVSQMANKLNSASTRVDGILIKLDALFATDNSQSLFTEVRATLESFKKMADNLNARIGPIADN
LRRFSSGGLRDVQSLVEDTRRTMQNLNSAISNFDQNPQRLIFGGDTVKQFDGRTRR
>Pseudorhizobium_endolithicum - WP_142593298.1 MCE family protein 
METKANYAIVGFFTLLVIAAAFGFVYWMAQSGRGGPTAELAIRIPGSANGLSVGSPVRFNGIPVGSVRNLSIDPDDPQYS
IAFTEVRADAPVYPSTRAVLEVQGLTGAAYIELSGGNKGEENILQKAMETERPAVLIADQSSVTNLLATADKILDRANQA
IGDIQGFVADARGPLTQTIRNAETFTASLSNNSGAIDEFLSSMSTLSGTFNRVSERLDSTLEAAEELVRAVDAEKVNQVV
SNAERTTRNIADASDNLDEIAQSVRDAAAGFERATVDAQSVLRRADDLMAAIDTQNIGTAVNNITAASEDARSAIASARG
VVDDVAARRDDIDRAIGDFTDLAQKLNNASNRVDGILAKVDNLLTSDDSESLFAEARRTLESFRTVADNINARVGPIADN
LQRFSATGLRDIQTLVDDTRRTVRSLNETISNFDENPQRLIFGGETVKQYDGRTRR
>Agrobacterium_tumefaciens |Atu1645|- WP_104679406.1 MCE family protein 
METKANYTIVGIFTLIVIAAAFGFVYWMAEFGRGGPTAQLVVRIPGSANGLSVGSPVRFNGIPVGTVRGLAIDRDDPAYS
IAFTEVQADAPVFPSTRAVLEIQGLTGAAYIELSGGNKDGERILQKAVESGVPAELTADLSSVTNLLATADKILKRADGA
IGELQGFVQDARGPLTQTVRNAEKFSDALAANSDGIKNFIASLSSLSTTVQSVSVRLDGTLTAIEDLVKAVDAGKIDSIL
SNVDKVTKDVASASSDIQGIMETVQSTARNFEAASTEVQTVVKRADELLASVDPAKVSTVVGDVSAATADARDAVANFKR
IADDVGTRRADIDQAVSDFTEMGRKLNLASSRVDGILAKVDGMLGTDDANSLFAKARETLTSFKAVADNLNARIGPIADN
LTRFSSSGLKDFQALIGSTRVTVDNLNNAITNIDRDPQRLIFGGETVKQYDGRTRR
>Caulobacter_crescentus-CB15|CC_2320|ID:7582391| ABC transporter periplasmic substrate-binding protein 
MERNANYALVGAISLALFMGLVIFAVWLAKLSFNRDYDVYDILFVGPVRGLSQGGEVHFNGIKVGEVTRIELDKTDTNRV
IARVRVTSDVPIKVDSYATLEPQGITGVNYVQITAGAPNKELLKDTVKTGKVPVIRTQRSALSDLLEGGGTVLTRTIEAL
DRVNRVLSDRNIKSFGATLTNVQAVTQEMRDRKEILADAQKALQSIDQTAQSITELSNSANTLVDGDAKRTLKELGDAAA
ELRATAKDARGMVTKLEGPASDFATTGLPQLSSAIVTLQSAAESLDRLVGEVEQNPRGVVGKAPAKEVEVKP
>Caulobacter_crescentus-CB15|CC_3694|ID:7583028| ABC transporter substrate-binding protein 
MALREQWAETAMGVVVLALTAGFLTYSLTVGGVHMKRGDYEISAKFGEAGSLAPGAAVTVAGVKVGTVSQITLEPKTYLA
VAKLSIDPTVKLPADSTAKITSDGLLGGAHVAIAPGASLDDLKPGGEIENTQGAVDLFGLIGSVIRPQGGAATTSTPAEA
NPATQPAESY
