# Supplementary material for: A chimeric Mla-Pqi lipid transport system is required for Brucella abortus survival in macrophages
Source: EMBO J. 2025 Aug 13;44(18):5066–85. doi: 10.1038/s44318-025-00511-3 (PMC12436622; doi:10.1038/s44318-025-00511-3)
Supplement: Supplementary file 8 — EV and Appendix Figure Source Data [file 44318_2025_511_MOESM8_ESM.zip › SD_appendix-extanded_view/SD_FigureEV4B.xlsx]

## Sheet: Figure EV4B
	B. abortus544 WT			Δmpc operon			ΔasmA			Δmpc operon ΔasmA			ΔasmA pBBR asmA
2H	5.1884	5.46493	6.2751	4.53148	2.89915	4.19724	4.60633	5.30613	4.05953	2.17429	2.58718	5.3973		5.38832	5.45771
5H	4.60289	4.72196	4.75283	5.32063	3.67989	4.113	4.62329	5.89145	4.05448	2.25392	2.55724	5.56225		5.04522	5.64734
24H	7.13389	6.95046	6.14272	4.66699	5.70646	6.09574	7.01047	6.86594	6.00091	5.63872	5.52273	4.8224		7.09251	6.12328
48H	8.22663	8.40124	7.33464	6.97891	7.52301	7.2264	6.23689	7.80002	8.18131	5.59867	6.44845	8.03461		7.80002	7.51725

## Sheet: Statistic
Table Analyzed	mpc_Asma
Two-way ANOVA	Ordinary
Alpha	0.05
Source of Variation	% of total variation	P value	P value summary	Significant?
Interaction	2.548	0.969052	ns	No
Row Factor	57.6	2.26975e-10	****	Yes
Column Factor	15.43	0.000452583	***	Yes
ANOVA table	SS (Type III)	DF	MS	F (DFn, DFd)	P value
Interaction	3.403	12	0.2835	F (12, 36) = 0,3609	P=9,6905216335e-001
Row Factor	76.92	3	25.64	F (3, 36) = 32,64	P=2,2697509032e-010
Column Factor	20.61	4	5.151	F (4, 36) = 6,557	P=4,5258263864e-004
Residual	28.28	36	0.7857
Data summary
Number of columns (Column Factor)	5
Number of rows (Row Factor)	4
Number of values	56
Compare cell means regardless of rows and columns
Number of families	1
Number of comparisons per family	190
Alpha	0.05
Tukey's multiple comparisons test	Predicted (LS) mean diff,	95,00% CI of diff,	Significant?	Summary	Adjusted P Value
2H:B. abortus544 WT vs. 2H:Δmpc operon	1.767	-0,9948 to 4,529	No	ns	0.630507
2H:B. abortus544 WT vs. 2H:ΔasmA	0.9855	-1,776 to 3,747	No	ns	0.996912
2H:B. abortus544 WT vs. 2H:Δmpc operon ΔasmA	2.257	-0,5051 to 5,018	No	ns	0.229458
2H:B. abortus544 WT vs. 2H:ΔasmA pBBR asmA	0.2198	-2,868 to 3,307	No	ns	>9,9999999999e-001
5H:B. abortus544 WT vs. 5H:Δmpc operon	0.3214	-2,440 to 3,083	No	ns	1
5H:B. abortus544 WT vs. 5H:ΔasmA	-0.1638	-2,926 to 2,598	No	ns	>9,9999999999e-001
5H:B. abortus544 WT vs. 5H:Δmpc operon ΔasmA	1.235	-1,527 to 3,996	No	ns	0.967294
5H:B. abortus544 WT vs. 5H:ΔasmA pBBR asmA	-0.6537	-3,741 to 2,434	No	ns	0.999998
24H:B. abortus544 WT vs. 24H:Δmpc operon	1.253	-1,509 to 4,014	No	ns	0.962772
24H:B. abortus544 WT vs. 24H:ΔasmA	0.1166	-2,645 to 2,878	No	ns	>9,9999999999e-001
24H:B. abortus544 WT vs. 24H:Δmpc operon ΔasmA	1.414	-1,347 to 4,176	No	ns	0.89994
24H:B. abortus544 WT vs. 24H:ΔasmA pBBR asmA	0.1345	-2,953 to 3,222	No	ns	>9,9999999999e-001
48H:B. abortus544 WT vs. 48H:Δmpc operon	0.7447	-2,017 to 3,506	No	ns	0.999921
48H:B. abortus544 WT vs. 48H:ΔasmA	0.5814	-2,180 to 3,343	No	ns	0.999998
48H:B. abortus544 WT vs. 48H:Δmpc operon ΔasmA	1.294	-1,468 to 4,055	No	ns	0.950712
48H:B. abortus544 WT vs. 48H:ΔasmA pBBR asmA	0.3289	-2,759 to 3,417	No	ns	1
